# Supplementary material for: ERK inhibits Capicua repressor function via multisite phosphorylation
Source: J Cell Sci. 2026 Mar 30;139(6):jcs264327. doi: 10.1242/jcs.264327 (PMC13086492; doi:10.1242/jcs.264327)
Supplement: Table S1. [file joces-139-264327-TableS1.xlsx]

## Sheet: Sample description
Sample name	Description
run1-control	Cic-SBP control (no phosphorylation)
run1-phos	Cic-SBP phosphorylated sample
run2-control	Cic-SBP control (no phosphorylation)
run2-phos	Cic-SBP phosphorylated sample
run3-control	Cic-SBP control (no phosphorylation)
run3-phos	Cic-SBP phosphorylated sample
run4-control	Cic-SBP control (no phosphorylation)
run4-phos	Cic-SBP phosphorylated sample

## Sheet: run1-control
ScanF	z	Reference	ModScore Peptide_A	Site 1 Position_A	Site 1 Score_A	Site 2 Position_A	Site 2 Score_A	Site 3 Position_A	Site 3 Score_A	ModScore Peptide_B	Site 1 Position_B	Site 1 Score_B	Site 2 Position_B	Site 2 Score_B	Site 3 Position_B	Site 3 Score_B
17109	4	CIC-SBP	R.SAT#PSYTSPVNHAGASPLNAIAHSPVNVSATHR.Q	28	0	0	0	0	0	R.SAT#PSYTSPVNHAGASPLNAIAHSPVNVSATHR.Q	28	0	0	0	0	0
17502	4	CIC-SBP	R.SAT#PSYTSPVNHAGAS#PLNAIAHSPVNVSATHR.Q	28	0	41	4.98	0	0	R.SAT#PSYTSPVNHAGAS#PLNAIAHSPVNVSATHR.Q	28	0	41	7.128	0	0
17487	4	CIC-SBP	R.SATPS#YTSPVNHAGAS#PLNAIAHSPVNVSATHR.Q	30	5.085	41	2.79	0	0	R.SATPSYTS#PVNHAGAS#PLNAIAHSPVNVSATHR.Q	33	0	41	6.441	0	0
17359	3	CIC-SBP	R.SATPSY#TSPVNHAGAS#PLNAIAHSPVNVSATHR.Q	31	7.71	41	1.04	0	0	R.SATPSYTS#PVNHAGAS#PLNAIAHSPVNVSATHR.Q	33	0	41	2.412	0	0
16955	4	CIC-SBP	R.SATPSYT#SPVNHAGAS#PLNAIAHSPVNVS#ATHR.Q	32	0	41	3.701	54	0	R.SATPSYTS#PVNHAGAS#PLNAIAHSPVNVS#ATHR.Q	33	0	41	7.128	54	0
16815	3	CIC-SBP	R.SATPSYTS#PVNHAGAS#PLNAIAHSPVNVSATHR.Q	33	0	41	9.888	0	0	R.SATPSYT#SPVNHAGAS#PLNAIAHSPVNVSATHR.Q	32	0	41	1.833	0	0
16950	3	CIC-SBP	R.SATPSYTS#PVNHAGASPLNAIAHS#PVNVSATHR.Q	33	7.71	49	16.964	0	0	R.SATPSYTSPVNHAGAS#PLNAIAHS#PVNVSATHR.Q	41	13.353	49	18.035	0	0
17343	4	CIC-SBP	R.SATPSYTS#PVNHAGAS#PLNAIAHSPVNVSATHR.Q	33	0	41	0.905	0	0	R.SATPSYTSPVNHAGAS#PLNAIAHS#PVNVSATHR.Q	41	6.441	49	4.356	0	0
2812	2	CIC-SBP	R.RKS#STSTATPGGK.A	567	9.34	0	0	0	0	R.RKS#STSTATPGGK.A	567	12.284	0	0	0	0
2979	2	CIC-SBP	R.RKS#STSTATPGGK.A	567	0	0	0	0	0	R.RKS#STSTATPGGK.A	567	0	0	0	0	0
3116	2	CIC-SBP	R.RKS#STSTATPGGK.A	567	0	0	0	0	0	R.RKS#STSTATPGGK.A	567	0	0	0	0	0
3253	2	CIC-SBP	R.RKS#STSTATPGGK.A	567	9.34	0	0	0	0	R.RKS#STSTATPGGK.A	567	12.284	0	0	0	0
3347	2	CIC-SBP	R.RKS#STSTATPGGK.A	567	24.437	0	0	0	0	R.RKS#STSTATPGGK.A	567	30.458	0	0	0	0
3364	2	CIC-SBP	R.RKS#STSTATPGGK.A	567	9.34	0	0	0	0	R.RKS#STSTATPGGK.A	567	12.284	0	0	0	0
3452	2	CIC-SBP	R.RKS#STSTATPGGK.A	567	24.437	0	0	0	0	R.RKS#STSTATPGGK.A	567	30.458	0	0	0	0
3466	2	CIC-SBP	R.RKS#STSTATPGGK.A	567	6.591	0	0	0	0	R.RKS#STSTATPGGK.A	567	9.404	0	0	0	0
3583	2	CIC-SBP	R.RKS#STSTATPGGK.A	567	17.009	0	0	0	0	R.RKS#STSTATPGGK.A	567	22.851	0	0	0	0
3762	2	CIC-SBP	R.RKS#STSTATPGGK.A	567	9.34	0	0	0	0	R.RKS#STSTATPGGK.A	567	12.284	0	0	0	0
3956	2	CIC-SBP	R.RKS#STSTATPGGK.A	567	13.38	0	0	0	0	R.RKS#STSTATPGGK.A	567	19.046	0	0	0	0
4120	2	CIC-SBP	R.RKS#STSTATPGGK.A	567	9.34	0	0	0	0	R.RKS#STSTATPGGK.A	567	12.284	0	0	0	0
4201	2	CIC-SBP	R.RKS#STSTATPGGK.A	567	9.34	0	0	0	0	R.RKS#STSTATPGGK.A	567	12.284	0	0	0	0
4351	2	CIC-SBP	R.RKS#STSTATPGGK.A	567	17.009	0	0	0	0	R.RKS#STSTATPGGK.A	567	22.851	0	0	0	0
4535	2	CIC-SBP	R.RKS#STSTATPGGK.A	567	9.34	0	0	0	0	R.RKS#STSTATPGGK.A	567	12.284	0	0	0	0
4674	2	CIC-SBP	R.RKS#STSTATPGGK.A	567	24.437	0	0	0	0	R.RKS#STSTATPGGK.A	567	30.458	0	0	0	0
4815	2	CIC-SBP	R.RKS#STSTATPGGK.A	567	24.437	0	0	0	0	R.RKS#STSTATPGGK.A	567	12.284	0	0	0	0
4834	2	CIC-SBP	R.RKS#STSTATPGGK.A	567	17.009	0	0	0	0	R.RKS#STSTATPGGK.A	567	22.851	0	0	0	0
3139	2	CIC-SBP	R.RKSST#STATPGGK.A	569	6.591	0	0	0	0	R.RKSST#STATPGGK.A	569	9.404	0	0	0	0
3171	2	CIC-SBP	R.RKSST#STATPGGK.A	569	17.009	0	0	0	0	R.RKSST#STATPGGK.A	569	22.851	0	0	0	0
4108	2	CIC-SBP	R.RKSST#STATPGGK.A	569	0	0	0	0	0	R.RKS#STSTATPGGK.A	567	9.404	0	0	0	0
4432	2	CIC-SBP	R.RKSST#STATPGGK.A	569	9.34	0	0	0	0	R.RKSST#STATPGGK.A	569	12.284	0	0	0	0
3574	2	CIC-SBP	R.RKSSTS#TATPGGK.A	570	0	0	0	0	0	R.RKSSTS#TATPGGK.A	570	0	0	0	0	0
5109	2	CIC-SBP	R.RKSSTST#ATPGGK.A	571	6.591	0	0	0	0	R.RKSST#STATPGGK.A	569	0	0	0	0	0
12578	3	CIC-SBP	K.NELPS#DEDEQM*LVVEEEQQQQTVKK.I	664	3.351	0	0	0	0	K.NELPSDEDEQM*LVVEEEQQQQT#VKK.I	681	2.978	0	0	0	0
12818	3	CIC-SBP	K.LMKNELPS#DEDEQM*LVVEEEQQQQTVKK.I	664	18.321	0	0	0	0	K.LMKNELPS#DEDEQM*LVVEEEQQQQTVKK.I	664	16.427	0	0	0	0
12865	4	CIC-SBP	K.LMKNELPS#DEDEQM*LVVEEEQQQQTVKK.I	664	9.558	0	0	0	0	K.LMKNELPS#DEDEQM*LVVEEEQQQQTVKK.I	664	6.417	0	0	0	0
13296	3	CIC-SBP	K.LM*KNELPS#DEDEQM*LVVEEEQQQQTVK.K	664	18.321	0	0	0	0	K.LM*KNELPS#DEDEQM*LVVEEEQQQQTVK.K	664	37.013	0	0	0	0
13309	3	CIC-SBP	K.LM*KNELPS#DEDEQM*LVVEEEQQQQTVK.K	664	23.398	0	0	0	0	K.LM*KNELPS#DEDEQM*LVVEEEQQQQTVK.K	664	37.013	0	0	0	0
13442	3	CIC-SBP	K.LM*KNELPS#DEDEQM*LVVEEEQQQQTVK.K	664	13.791	0	0	0	0	K.LM*KNELPS#DEDEQM*LVVEEEQQQQTVK.K	664	16.427	0	0	0	0
13617	3	CIC-SBP	K.LM*KNELPS#DEDEQM*LVVEEEQQQQTVK.K	664	9.847	0	0	0	0	K.LM*KNELPS#DEDEQM*LVVEEEQQQQTVK.K	664	22.606	0	0	0	0
14378	3	CIC-SBP	K.LM*KNELPS#DEDEQM*LVVEEEQQQQTVK.K	664	13.791	0	0	0	0	K.LM*KNELPS#DEDEQM*LVVEEEQQQQTVK.K	664	22.606	0	0	0	0
14503	4	CIC-SBP	K.LM*KNELPS#DEDEQM*LVVEEEQQQQTVK.K	664	69.352	0	0	0	0	K.LM*KNELPS#DEDEQM*LVVEEEQQQQTVK.K	664	28.546	0	0	0	0
14595	4	CIC-SBP	K.LM*KNELPS#DEDEQM*LVVEEEQQQQTVK.K	664	27.734	0	0	0	0	K.LM*KNELPS#DEDEQM*LVVEEEQQQQTVK.K	664	35.891	0	0	0	0
14616	4	CIC-SBP	K.LM*KNELPS#DEDEQM*LVVEEEQQQQTVK.K	664	17.425	0	0	0	0	K.LM*KNELPS#DEDEQM*LVVEEEQQQQTVK.K	664	21.831	0	0	0	0
14735	4	CIC-SBP	K.LM*KNELPS#DEDEQM*LVVEEEQQQQTVK.K	664	22.327	0	0	0	0	K.LM*KNELPS#DEDEQM*LVVEEEQQQQTVK.K	664	35.891	0	0	0	0
14778	4	CIC-SBP	K.LM*KNELPS#DEDEQM*LVVEEEQQQQTVK.K	664	39.947	0	0	0	0	K.LM*KNELPS#DEDEQM*LVVEEEQQQQTVK.K	664	52.265	0	0	0	0
15048	3	CIC-SBP	K.LM*KNELPS#DEDEQM*LVVEEEQQQQTVK.K	664	18.321	0	0	0	0	K.LM*KNELPS#DEDEQM*LVVEEEQQQQTVK.K	664	6.57	0	0	0	0
15055	4	CIC-SBP	K.LM*KNELPS#DEDEQM*LVVEEEQQQQTVK.K	664	9.279	0	0	0	0	K.LM*KNELPS#DEDEQM*LVVEEEQQQQTVK.K	664	15.818	0	0	0	0
15381	3	CIC-SBP	K.NELPS#DEDEQM*LVVEEEQQQQTVK.K	664	44.968	0	0	0	0	K.NELPS#DEDEQM*LVVEEEQQQQTVK.K	664	34.82	0	0	0	0
15893	3	CIC-SBP	K.LM*KNELPS#DEDEQM*LVVEEEQQQQTVK.K	664	23.398	0	0	0	0	K.LM*KNELPS#DEDEQM*LVVEEEQQQQTVK.K	664	37.013	0	0	0	0
16029	3	CIC-SBP	K.NELPS#DEDEQM*LVVEEEQQQQTVK.K	664	92.295	0	0	0	0	K.NELPS#DEDEQM*LVVEEEQQQQTVK.K	664	121.041	0	0	0	0
16042	3	CIC-SBP	K.NELPS#DEDEQM*LVVEEEQQQQTVK.K	664	44.968	0	0	0	0	K.NELPS#DEDEQM*LVVEEEQQQQTVK.K	664	59.607	0	0	0	0
16164	3	CIC-SBP	K.NELPS#DEDEQM*LVVEEEQQQQTVK.K	664	51.939	0	0	0	0	K.NELPS#DEDEQM*LVVEEEQQQQTVK.K	664	27.643	0	0	0	0
16172	3	CIC-SBP	K.LM*KNELPS#DEDEQM*LVVEEEQQQQTVK.K	664	41.577	0	0	0	0	K.LM*KNELPS#DEDEQM*LVVEEEQQQQTVK.K	664	53.754	0	0	0	0
16286	3	CIC-SBP	K.NELPS#DEDEQM*LVVEEEQQQQTVK.K	664	75.102	0	0	0	0	K.NELPS#DEDEQM*LVVEEEQQQQTVK.K	664	88.552	0	0	0	0
16304	3	CIC-SBP	K.LM*KNELPS#DEDEQM*LVVEEEQQQQTVK.K	664	9.847	0	0	0	0	K.LM*KNELPS#DEDEQM*LVVEEEQQQQTVK.K	664	22.606	0	0	0	0
16396	3	CIC-SBP	K.NELPS#DEDEQM*LVVEEEQQQQTVK.K	664	32.252	0	0	0	0	K.NELPS#DEDEQM*LVVEEEQQQQTVK.K	664	42.568	0	0	0	0
16510	3	CIC-SBP	K.NELPS#DEDEQM*LVVEEEQQQQTVK.K	664	32.252	0	0	0	0	K.NELPS#DEDEQM*LVVEEEQQQQTVK.K	664	34.82	0	0	0	0
16595	3	CIC-SBP	K.NELPS#DEDEQM*LVVEEEQQQQTVK.K	664	44.968	0	0	0	0	K.NELPS#DEDEQM*LVVEEEQQQQTVK.K	664	59.607	0	0	0	0
16635	3	CIC-SBP	K.NELPS#DEDEQM*LVVEEEQQQQTVK.K	664	44.968	0	0	0	0	K.NELPS#DEDEQM*LVVEEEQQQQTVK.K	664	42.568	0	0	0	0
16656	3	CIC-SBP	K.LM*KNELPS#DEDEQM*LVVEEEQQQQTVK.K	664	9.847	0	0	0	0	K.LM*KNELPS#DEDEQM*LVVEEEQQQQTVK.K	664	16.427	0	0	0	0
16713	3	CIC-SBP	K.LM*KNELPS#DEDEQM*LVVEEEQQQQTVK.K	664	35.054	0	0	0	0	K.LM*KNELPS#DEDEQM*LVVEEEQQQQTVK.K	664	37.013	0	0	0	0
16743	3	CIC-SBP	K.LMKNELPS#DEDEQM*LVVEEEQQQQTVK.K	664	35.054	0	0	0	0	K.LMKNELPS#DEDEQM*LVVEEEQQQQTVK.K	664	22.606	0	0	0	0
17128	3	CIC-SBP	K.LMKNELPS#DEDEQMLVVEEEQQQQTVK.K	664	117.86	0	0	0	0	K.LMKNELPS#DEDEQMLVVEEEQQQQTVK.K	664	138.755	0	0	0	0
17133	3	CIC-SBP	K.LMKNELPS#DEDEQMLVVEEEQQQQTVK.K	664	18.321	0	0	0	0	K.LMKNELPS#DEDEQMLVVEEEQQQQTVK.K	664	22.606	0	0	0	0
17179	3	CIC-SBP	K.NELPS#DEDEQMLVVEEEQQQQTVK.K	664	44.968	0	0	0	0	K.NELPS#DEDEQMLVVEEEQQQQTVK.K	664	78.486	0	0	0	0
17227	3	CIC-SBP	K.NELPS#DEDEQMLVVEEEQQQQTVK.K	664	38.399	0	0	0	0	K.NELPS#DEDEQMLVVEEEQQQQTVK.K	664	42.568	0	0	0	0
9501	3	CIC-SBP	R.ERVNDS#DM*DDTPFDYRK.Q	696	21.528	0	0	0	0	R.ERVNDS#DM*DDTPFDYRK.Q	696	24.923	0	0	0	0
9540	2	CIC-SBP	R.ERVNDS#DM*DDTPFDYRK.Q	696	9.296	0	0	0	0	R.ERVNDS#DM*DDTPFDYRK.Q	696	5.807	0	0	0	0
11218	2	CIC-SBP	R.VNDS#DM*DDTPFDYRK.Q	696	38.189	0	0	0	0	R.VNDS#DM*DDTPFDYRK.Q	696	52.679	0	0	0	0
11237	2	CIC-SBP	R.VNDS#DM*DDTPFDYRK.Q	696	26.927	0	0	0	0	R.VNDS#DM*DDTPFDYRK.Q	696	38.324	0	0	0	0
11349	3	CIC-SBP	R.VNDS#DM*DDTPFDYRK.Q	696	15.381	0	0	0	0	R.VNDS#DM*DDTPFDYRK.Q	696	25.737	0	0	0	0
12808	2	CIC-SBP	R.VNDS#DMDDTPFDYRK.Q	696	65.44	0	0	0	0	R.VNDS#DMDDTPFDYRK.Q	696	68.603	0	0	0	0
13217	2	CIC-SBP	R.VNDS#DM*DDTPFDYR.K	696	65.44	0	0	0	0	R.VNDS#DM*DDTPFDYR.K	696	68.603	0	0	0	0
13340	2	CIC-SBP	R.VNDS#DM*DDTPFDYR.K	696	17.25	0	0	0	0	R.VNDS#DM*DDTPFDYR.K	696	25.583	0	0	0	0
7361	2	CIC-SBP	K.SM*PIS#PK.G	796	48.315	0	0	0	0	K.SM*PIS#PK.G	796	45.791	0	0	0	0
7463	2	CIC-SBP	K.SM*PIS#PK.G	796	22.011	0	0	0	0	K.SM*PIS#PK.G	796	30.64	0	0	0	0
7576	2	CIC-SBP	K.SM*PIS#PK.G	796	34.073	0	0	0	0	K.SM*PIS#PK.G	796	45.791	0	0	0	0
9541	3	CIC-SBP	K.SM*PIS#PKGS#GGKPEDAGSLQAHIK.Q	796	13.38	800	8.463	0	0	K.SM*PIS#PKGS#GGKPEDAGSLQAHIK.Q	796	19.046	800	8.532	0	0
10067	2	CIC-SBP	K.SMPIS#PK.G	796	12.092	0	0	0	0	K.SMPIS#PK.G	796	17.672	0	0	0	0
10172	2	CIC-SBP	K.SMPIS#PK.G	796	22.011	0	0	0	0	K.SMPIS#PK.G	796	30.64	0	0	0	0
17167	5	CIC-SBP	R.NHNGLSSLPPPVSAQPTM*LLHGY#PPSHGVEPPARSPSYK.S	990	5.725	0	0	0	0	R.NHNGLSSLPPPVSAQPTM*LLHGY#PPSHGVEPPARSPSYK.S	990	0	0	0	0	0
17295	5	CIC-SBP	R.NHNGLSSLPPPVSAQPTM*LLHGY#PPSHGVEPPARSPSYK.S	990	2.64	0	0	0	0	R.NHNGLSSLPPPVSAQPTM*LLHGY#PPSHGVEPPARSPSYK.S	990	0	0	0	0	0
17216	4	CIC-SBP	R.NHNGLSSLPPPVSAQPTM*LLHGYPPS#HGVEPPARSPSYK.S	993	3.696	0	0	0	0	R.NHNGLS#SLPPPVSAQPTM*LLHGYPPSHGVEPPARSPSYK.S	973	0	0	0	0	0
17239	4	CIC-SBP	R.NHNGLSSLPPPVSAQPTM*LLHGYPPSHGVEPPARS#PSYK.S	1002	17.009	0	0	0	0	R.NHNGLSSLPPPVSAQPTM*LLHGYPPS#HGVEPPARSPSYK.S	993	13.77	0	0	0	0
11376	4	CIC-SBP	R.KNLS#QSKSESNVSFGANLGASNGQHISR.K	1075	5.085	0	0	0	0	R.KNLS#QSKSESNVSFGANLGASNGQHISR.K	1075	7.772	0	0	0	0
11560	4	CIC-SBP	R.KNLS#QSKSESNVSFGANLGASNGQHISR.K	1075	24.243	0	0	0	0	R.KNLS#QSKSESNVSFGANLGASNGQHISR.K	1075	32.972	0	0	0	0
11699	4	CIC-SBP	R.KNLS#QSKSESNVSFGANLGASNGQHISR.K	1075	5.085	0	0	0	0	R.KNLS#QSKSESNVSFGANLGASNGQHISR.K	1075	7.772	0	0	0	0
11709	4	CIC-SBP	R.KNLS#QSKSESNVSFGANLGASNGQHISR.K	1075	5.085	0	0	0	0	R.KNLS#QSKSESNVSFGANLGASNGQHISR.K	1075	3.572	0	0	0	0
21410	7	CIC-SBP	R.KLHS#PT#M*M*ESSSPIIGHVNSSNLSSALPTPTSSTTTPNSDEQLPLTPTTSSSNSNLNQQQPK.S	1103	6.91	1105	4.085	0	0	R.KLHSPTM*M*ESSS#PIIGHVNSSNLSSALPTPTSSTTTPNSDEQLPLTPTTSSSNS#NLNQQQPK.S	1111	4.356	1153	0	0	0
20967	7	CIC-SBP	R.KLHSPT#M*M*ESSSPIIGHVNSSNLSSALPTPTSSTTTPNSDEQLPLTPTT#SSSNSNLNQQQPK.S	1105	3.696	1148	5.085	0	0	R.KLHSPT#M*M*ESSSPIIGHVNSSNLSSALPTPTSSTTT#PNSDEQLPLTPTTSSSNSNLNQQQPK.S	1105	0	1135	0	0	0
22775	5	CIC-SBP	R.KLHSPTMMES#SSPIIGHVNSSNLSSALPTPTSSTTTPNSDEQLPLTPTTSS#SNSNLNQQQPK.S	1109	4.757	1150	4.757	0	0	R.KLHSPTMMESSS#PIIGHVNSSNLSSALPTPTSSTTTPNSDEQLPLT#PTTSSSNSNLNQQQPK.S	1111	0	1145	6.65	0	0
22820	5	CIC-SBP	R.KLHSPTMMES#SSPIIGHVNSSNLSSALPTPTSSTTTPNSDEQLPLTPTT#SSSNSNLNQQQPK.S	1109	6.591	1148	5.085	0	0	R.KLHSPTMMES#SSPIIGHVNSSNLSSALPTPTSSTTTPNSDEQLPLTPTTS#SSNSNLNQQQPK.S	1109	7.772	1149	0	0	0
21214	7	CIC-SBP	R.KLHSPTM*M*ESSS#PIIGHVNSSNLSSALPT#PTSSTTTPNSDEQLPLTPTTSSSNSNLNQQQPK.S	1111	4.085	1128	0	0	0	R.KLHSPTM*M*ESSS#PIIGHVNSSNLSSALPT#PTSSTTTPNSDEQLPLTPTTSSSNSNLNQQQPK.S	1111	4.137	1128	0	0	0
8966	2	CIC-SBP	K.S#PM*KGAPGSTAAALK.K	1162	49.312	0	0	0	0	K.S#PM*KGAPGSTAAALK.K	1162	69.439	0	0	0	0
9936	2	CIC-SBP	K.LM*CEDDS#IDEPASAPPTTTQR.F	1245	71.753	0	0	0	0	K.LM*CEDDS#IDEPASAPPTTTQR.F	1245	62.394	0	0	0	0
9970	2	CIC-SBP	K.LM*CEDDS#IDEPASAPPTTTQR.F	1245	45.026	0	0	0	0	K.LM*CEDDS#IDEPASAPPTTTQR.F	1245	47.925	0	0	0	0
22621	3	CIC-SBP	R.FFGPDFNNELKELES#SDQTGRSPR.T	1274	0	0	0	0	0	R.FFGPDFNNELKELESSDQT#GRSPR.T	1278	11.368	0	0	0	0
23200	3	CIC-SBP	R.FFGPDFNNELKELES#SDQTGRSPR.T	1274	0	0	0	0	0	R.FFGPDFNNELKELES#SDQTGRSPR.T	1274	0	0	0	0	0
24164	3	CIC-SBP	R.FFGPDFNNELKELES#SDQTGRSPR.T	1274	0	0	0	0	0	R.FFGPDFNNELKELES#SDQTGRSPR.T	1274	0	0	0	0	0
23006	3	CIC-SBP	R.FFGPDFNNELKELESSDQT#GRSPR.T	1278	0	0	0	0	0	R.FFGPDFNNELKELESSDQT#GRSPR.T	1278	0	0	0	0	0
23323	3	CIC-SBP	R.FFGPDFNNELKELESSDQT#GRSPR.T	1278	4.54	0	0	0	0	R.FFGPDFNNELKELESSDQT#GRSPR.T	1278	7.167	0	0	0	0
5293	2	CIC-SBP	K.ELESSDQTGRS#PR.T	1281	24.243	0	0	0	0	K.ELESSDQTGRS#PR.T	1281	32.972	0	0	0	0
7502	2	CIC-SBP	R.S#PRTPKTPLQS#AR.S	1281	5.75	1291	11.015	0	0	R.S#PRTPKTPLQS#AR.S	1281	8.5	1291	16.509	0	0
7615	3	CIC-SBP	R.S#PRTPKT#PLQSAR.S	1281	3.359	1287	15.007	0	0	R.S#PRTPKT#PLQSAR.S	1281	5.807	1287	13.129	0	0
23177	3	CIC-SBP	R.FFGPDFNNELKELESSDQTGRS#PR.T	1281	11.015	0	0	0	0	R.FFGPDFNNELKELESSDQTGRS#PR.T	1281	16.509	0	0	0	0
7479	3	CIC-SBP	R.SPRT#PKT#PLQSAR.S	1284	10.095	1287	21.528	0	0	R.SPRT#PKT#PLQSAR.S	1284	6.202	1287	24.923	0	0
7529	2	CIC-SBP	R.SPRT#PKT#PLQSAR.S	1284	17.009	1287	11.015	0	0	R.SPRT#PKT#PLQSAR.S	1284	22.851	1287	6.65	0	0
8443	3	CIC-SBP	R.SPRT#PKTPLQSAR.S	1284	3.696	0	0	0	0	R.SPRT#PKTPLQSAR.S	1284	6.202	0	0	0	0
8500	3	CIC-SBP	R.SPRT#PKTPLQSAR.S	1284	3.696	0	0	0	0	R.SPRT#PKTPLQSAR.S	1284	6.202	0	0	0	0
8528	3	CIC-SBP	R.SPRT#PKTPLQSAR.S	1284	3.696	0	0	0	0	R.SPRT#PKTPLQSAR.S	1284	6.202	0	0	0	0
8581	3	CIC-SBP	R.SPRT#PKTPLQSAR.S	1284	3.696	0	0	0	0	R.SPRT#PKTPLQSAR.S	1284	0	0	0	0	0
8607	3	CIC-SBP	R.SPRT#PKTPLQSAR.S	1284	3.696	0	0	0	0	R.SPRT#PKTPLQSAR.S	1284	0	0	0	0	0
8706	3	CIC-SBP	R.SPRT#PKTPLQSAR.S	1284	18.603	0	0	0	0	R.SPRT#PKTPLQSAR.S	1284	6.202	0	0	0	0
7038	2	CIC-SBP	R.TPKT#PLQSAR.S	1287	20.167	0	0	0	0	R.TPKT#PLQSAR.S	1287	28.697	0	0	0	0
7148	2	CIC-SBP	R.TPKT#PLQSAR.S	1287	4.085	0	0	0	0	R.TPKT#PLQSAR.S	1287	6.65	0	0	0	0

## Sheet: run1-phos
ScanF	z	Reference	ModScore Peptide_A	Site 1 Position_A	Site 1 Score_A	Site 2 Position_A	Site 2 Score_A	Site 3 Position_A	Site 3 Score_A	ModScore Peptide_B	Site 1 Position_B	Site 1 Score_B	Site 2 Position_B	Site 2 Score_B	Site 3 Position_B	Site 3 Score_B
27840	2	CIC-SBP	K.LYLQCLLSLSSS#R.S	24	0	0	0	0	0	K.LYLQCLLSLSSS#R.S	24	0	0	0	0	0
17761	4	CIC-SBP	R.S#ATPSYTSPVNHAGAS#PLNAIAHSPVNVSATHR.Q	26	0	41	6.603	0	0	R.SAT#PSYTSPVNHAGASPLNAIAHS#PVNVSATHR.Q	28	0	49	0	0	0
17906	5	CIC-SBP	R.S#ATPSYTSPVNHAGASPLNAIAHS#PVNVSATHR.Q	26	7.71	49	12.431	0	0	R.S#ATPSYTSPVNHAGASPLNAIAHS#PVNVSATHR.Q	26	10.589	49	20.282	0	0
18543	4	CIC-SBP	R.S#ATPSYTSPVNHAGASPLNAIAHSPVNVSATHR.Q	26	3.359	0	0	0	0	R.S#ATPSYTSPVNHAGASPLNAIAHSPVNVSATHR.Q	26	5.807	0	0	0	0
18053	5	CIC-SBP	R.SAT#PSYTSPVNHAGAS#PLNAIAHS#PVNVSATHR.Q	28	0	41	0.905	49	6.454	R.SAT#PSYTSPVNHAGAS#PLNAIAHS#PVNVSATHR.Q	28	0	41	1.979	49	4.356
18428	4	CIC-SBP	R.SAT#PSYTSPVNHAGASPLNAIAHSPVNVSATHR.Q	28	0	0	0	0	0	R.SAT#PSYTSPVNHAGASPLNAIAHSPVNVSATHR.Q	28	0	0	0	0	0
18785	4	CIC-SBP	R.SAT#PSYTSPVNHAGASPLNAIAHSPVNVSATHR.Q	28	0	0	0	0	0	R.SAT#PSYTSPVNHAGASPLNAIAHSPVNVSATHR.Q	28	0	0	0	0	0
17469	3	CIC-SBP	R.SATPS#YTSPVNHAGASPLNAIAHS#PVNVS#ATHR.Q	30	5.75	49	15.521	54	6.591	R.SATPS#Y#TSPVNHAGAS#PLNAIAHSPVNVSATHR.Q	30	6.65	31	0	41	5.842
17876	3	CIC-SBP	R.SATPS#YTSPVNHAGAS#PLNAIAHSPVNVSATHR.Q	30	0	41	3.119	0	0	R.SATPSYTSPVNHAGAS#PLNAIAHS#PVNVSATHR.Q	41	18.745	49	9.959	0	0
17998	5	CIC-SBP	R.SATPS#YTSPVNHAGAS#PLNAIAHS#PVNVSATHR.Q	30	0	41	3.701	49	7.649	R.SATPSYTS#PVNHAGAS#PLNAIAHS#PVNVSATHR.Q	33	0	41	1.979	49	3.147
18735	3	CIC-SBP	R.SATPSYT#SPVNHAGASPLNAIAHSPVNVSATHR.Q	32	0	0	0	0	0	R.SATPSYT#SPVNHAGASPLNAIAHSPVNVSATHR.Q	32	0	0	0	0	0
17616	4	CIC-SBP	R.SATPSYTS#PVNHAGAS#PLNAIAHS#PVNVSATHR.Q	33	0	41	8.491	49	8.491	R.SATPSYT#SPVNHAGAS#PLNAIAHS#PVNVSATHR.Q	32	0	41	6.441	49	18.035
18176	4	CIC-SBP	R.SATPSYTS#PVNHAGAS#PLNAIAHSPVNVS#ATHR.Q	33	0	41	11.22	54	2.185	R.SATPSYTS#PVNHAGAS#PLNAIAHS#PVNVSATHR.Q	33	0	41	13.353	49	3.746
17255	4	CIC-SBP	R.SATPSYTSPVNHAGAS#PLNAIAHSPVNVSATHR.Q	41	2.949	0	0	0	0	R.SATPSYTSPVNHAGAS#PLNAIAHSPVNVSATHR.Q	41	6.888	0	0	0	0
18054	3	CIC-SBP	R.SATPSYTSPVNHAGAS#PLNAIAHSPVNVSATHR.Q	41	10.752	0	0	0	0	R.SATPSYT#SPVNHAGASPLNAIAHSPVNVSATHR.Q	32	0	0	0	0	0
18212	3	CIC-SBP	R.SATPSYTSPVNHAGAS#PLNAIAHSPVNVSATHR.Q	41	6.294	0	0	0	0	R.SATPSYTSPVNHAGAS#PLNAIAHSPVNVSATHR.Q	41	6.888	0	0	0	0
18363	4	CIC-SBP	R.SATPSYTSPVNHAGAS#PLNAIAHSPVNVSATHR.Q	41	2.949	0	0	0	0	R.SATPSYTSPVNHAGAS#PLNAIAHSPVNVSATHR.Q	41	2.412	0	0	0	0
18658	4	CIC-SBP	R.SATPSYTSPVNHAGAS#PLNAIAHSPVNVSATHR.Q	41	2.949	0	0	0	0	R.SATPSYTSPVNHAGAS#PLNAIAHSPVNVSATHR.Q	41	2.412	0	0	0	0
20054	3	CIC-SBP	R.QNFFT#PIANQSQQQQQQQPVAVPLDSK.W	63	1.603	0	0	0	0	R.QNFFTPIANQS#QQQQQQQPVAVPLDSK.W	69	3.572	0	0	0	0
20077	3	CIC-SBP	R.QNFFT#PIANQSQQQQQQQPVAVPLDSK.W	63	4.988	0	0	0	0	R.QNFFT#PIANQSQQQQQQQPVAVPLDSK.W	63	9.588	0	0	0	0
20625	3	CIC-SBP	R.QNFFT#PIANQSQQQQQQQPVAVPLDSK.W	63	16.144	0	0	0	0	R.QNFFT#PIANQSQQQQQQQPVAVPLDSK.W	63	3.572	0	0	0	0
20716	4	CIC-SBP	R.QNFFT#PIANQSQQQQQQQPVAVPLDSK.W	63	16.144	0	0	0	0	R.QNFFT#PIANQSQQQQQQQPVAVPLDSK.W	63	9.588	0	0	0	0
20843	3	CIC-SBP	R.QNFFT#PIANQSQQQQQQQPVAVPLDSK.W	63	9.911	0	0	0	0	R.QNFFT#PIANQSQQQQQQQPVAVPLDSK.W	63	9.588	0	0	0	0
20959	3	CIC-SBP	R.QNFFT#PIANQSQQQQQQQPVAVPLDSK.W	63	9.911	0	0	0	0	R.QNFFT#PIANQSQQQQQQQPVAVPLDSK.W	63	9.588	0	0	0	0
20009	3	CIC-SBP	R.QNFFTPIANQS#QQQQQQQPVAVPLDSK.W	69	1.603	0	0	0	0	R.QNFFTPIANQS#QQQQQQQPVAVPLDSK.W	69	3.572	0	0	0	0
20185	3	CIC-SBP	R.QNFFTPIANQS#QQQQQQQPVAVPLDSK.W	69	1.603	0	0	0	0	R.QNFFTPIANQS#QQQQQQQPVAVPLDSK.W	69	0	0	0	0	0
8052	2	CIC-SBP	K.LLPHM*T#PM*SK.A	296	24.243	0	0	0	0	K.LLPHM*T#PM*SK.A	296	32.972	0	0	0	0
8487	2	CIC-SBP	K.LLPHM*T#PMSK.A	296	37.54	0	0	0	0	K.LLPHM*T#PMSK.A	296	32.972	0	0	0	0
12340	2	CIC-SBP	K.LLPHMT#PM*SK.A	296	13.38	0	0	0	0	K.LLPHMT#PM*SK.A	296	19.046	0	0	0	0
14182	2	CIC-SBP	K.LLPHMT#PMSK.A	296	13.38	0	0	0	0	K.LLPHMT#PMSK.A	296	19.046	0	0	0	0
14305	2	CIC-SBP	K.LLPHMT#PMSK.A	296	24.243	0	0	0	0	K.LLPHMT#PMSK.A	296	32.972	0	0	0	0
14419	2	CIC-SBP	K.LLPHMT#PMSK.A	296	37.54	0	0	0	0	K.LLPHMT#PMSK.A	296	19.046	0	0	0	0
14528	2	CIC-SBP	K.LLPHMT#PMSK.A	296	24.243	0	0	0	0	K.LLPHMT#PMSK.A	296	32.972	0	0	0	0
14650	2	CIC-SBP	K.LLPHMT#PMSK.A	296	24.243	0	0	0	0	K.LLPHMT#PMSK.A	296	32.972	0	0	0	0
14757	2	CIC-SBP	K.LLPHMT#PMSK.A	296	37.54	0	0	0	0	K.LLPHMT#PMSK.A	296	49.365	0	0	0	0
15375	4	CIC-SBP	R.QKQQQEEPDDQLDDDVFET#TTPGISANSKK.Q	410	0	0	0	0	0	R.QKQQQEEPDDQLDDDVFET#TTPGISANSKK.Q	410	0	0	0	0	0
16284	4	CIC-SBP	R.QKQQQEEPDDQLDDDVFET#TTPGISANSKK.Q	410	7.71	0	0	0	0	R.QKQQQEEPDDQLDDDVFET#TTPGISANSKK.Q	410	10.589	0	0	0	0
16607	4	CIC-SBP	R.QKQQQEEPDDQLDDDVFET#TTPGISANSKK.Q	410	0	0	0	0	0	R.QKQQQEEPDDQLDDDVFET#TTPGISANSKK.Q	410	0	0	0	0	0
16684	4	CIC-SBP	R.QKQQQEEPDDQLDDDVFET#TTPGISANSKK.Q	410	0	0	0	0	0	R.QKQQQEEPDDQLDDDVFET#TTPGISANSKK.Q	410	0	0	0	0	0
17126	4	CIC-SBP	R.QKQQQEEPDDQLDDDVFET#TTPGIS#ANSKK.Q	410	0	416	0	0	0	R.QKQQQEEPDDQLDDDVFET#TTPGIS#ANSKK.Q	410	0	416	0	0	0
18635	3	CIC-SBP	K.QQQEEPDDQLDDDVFET#TTPGISANSK.K	410	7.71	0	0	0	0	K.QQQEEPDDQLDDDVFET#TTPGISANSK.K	410	10.589	0	0	0	0
17571	3	CIC-SBP	K.QQQEEPDDQLDDDVFETT#TPGISANS#KK.Q	411	0	419	3.359	0	0	K.QQQEEPDDQLDDDVFETT#TPGISANS#KK.Q	411	0	419	5.807	0	0
17641	3	CIC-SBP	R.QKQQQEEPDDQLDDDVFETT#TPGISANSK.K	411	0	0	0	0	0	R.QKQQQEEPDDQLDDDVFETT#TPGISANSK.K	411	0	0	0	0	0
18405	3	CIC-SBP	K.QQQEEPDDQLDDDVFETT#TPGISANSK.K	411	0	0	0	0	0	K.QQQEEPDDQLDDDVFETT#TPGISANSK.K	411	0	0	0	0	0
16394	4	CIC-SBP	R.QKQQQEEPDDQLDDDVFETTT#PGISANSKK.Q	412	0	0	0	0	0	R.QKQQQEEPDDQLDDDVFET#TTPGISANSKK.Q	410	0	0	0	0	0
16585	4	CIC-SBP	R.QKQQQEEPDDQLDDDVFETTT#PGISANSKK.Q	412	23.523	0	0	0	0	R.QKQQQEEPDDQLDDDVFETTT#PGISANSKK.Q	412	0	0	0	0	0
17142	3	CIC-SBP	R.QKQQQEEPDDQLDDDVFETTT#PGISANSK.K	412	5.085	0	0	0	0	R.QKQQQEEPDDQLDDDVFETTT#PGISANSK.K	412	7.772	0	0	0	0
17310	3	CIC-SBP	R.QKQQQEEPDDQLDDDVFETTT#PGISANSK.K	412	0	0	0	0	0	R.QKQQQEEPDDQLDDDVFETTT#PGISANSK.K	412	0	0	0	0	0
17381	3	CIC-SBP	R.QKQQQEEPDDQLDDDVFETTT#PGISANSK.K	412	0	0	0	0	0	R.QKQQQEEPDDQLDDDVFETTT#PGISANSK.K	412	0	0	0	0	0
17416	3	CIC-SBP	R.QKQQQEEPDDQLDDDVFETTT#PGISANSK.K	412	7.71	0	0	0	0	R.QKQQQEEPDDQLDDDVFETTT#PGISANSK.K	412	0	0	0	0	0
18401	3	CIC-SBP	K.QQQEEPDDQLDDDVFETTT#PGISANSK.K	412	5.085	0	0	0	0	K.QQQEEPDDQLDDDVFETTT#PGISANSK.K	412	7.772	0	0	0	0
18520	3	CIC-SBP	K.QQQEEPDDQLDDDVFETTT#PGISANSK.K	412	5.085	0	0	0	0	K.QQQEEPDDQLDDDVFETTTPGIS#ANSK.K	416	0	0	0	0	0
18743	3	CIC-SBP	K.QQQEEPDDQLDDDVFETTT#PGISANSK.K	412	7.71	0	0	0	0	K.QQQEEPDDQLDDDVFETTT#PGISANSK.K	412	0	0	0	0	0
14715	4	CIC-SBP	R.QKQQQEEPDDQLDDDVFETTTPGIS#ANSKK.Q	416	12.092	0	0	0	0	R.QKQQQEEPDDQLDDDVFETTTPGIS#ANSKK.Q	416	3.746	0	0	0	0
17019	4	CIC-SBP	R.QKQQQEEPDDQLDDDVFETTTPGIS#ANSKK.Q	416	4.54	0	0	0	0	R.QKQQQEEPDDQLDDDVFET#TTPGISANSKK.Q	410	0	0	0	0	0
17848	3	CIC-SBP	R.QKQQQEEPDDQLDDDVFETTTPGIS#ANSK.K	416	14.966	0	0	0	0	R.QKQQQEEPDDQLDDDVFETTTPGIS#ANSK.K	416	18.731	0	0	0	0
16223	4	CIC-SBP	R.QKQQQEEPDDQLDDDVFETTTPGISANS#KK.Q	419	9.394	0	0	0	0	R.QKQQQEEPDDQLDDDVFETTTPGISANS#KK.Q	419	6.65	0	0	0	0
5699	3	CIC-SBP	R.S#QSLSALQQQQQQQQQAGAAGTAAGQPANKK.I	459	0	0	0	0	0	R.S#QSLSALQQQQQQQQQAGAAGTAAGQPANKK.I	459	0	0	0	0	0
8424	3	CIC-SBP	R.S#QSLSALQQQQQQQQQAGAAGTAAGQPANKK.I	459	0	0	0	0	0	R.SQSLS#ALQQQQQQQQQAGAAGTAAGQPANKK.I	463	7.772	0	0	0	0
8827	3	CIC-SBP	R.S#QS#LSALQQQQQQQQQAGAAGTAAGQPANKK.I	459	0	461	0	0	0	R.S#QS#LSALQQQQQQQQQAGAAGTAAGQPANKK.I	459	0	461	0	0	0
10511	3	CIC-SBP	R.S#QSLSALQQQQQQQQQAGAAGTAAGQPANK.K	459	7.71	0	0	0	0	R.SQSLS#ALQQQQQQQQQAGAAGTAAGQPANK.K	463	0	0	0	0	0
11012	3	CIC-SBP	R.S#QSLSALQQQQQQQQQAGAAGTAAGQPANK.K	459	7.71	0	0	0	0	R.S#QSLSALQQQQQQQQQAGAAGTAAGQPANK.K	459	10.589	0	0	0	0
11110	3	CIC-SBP	R.S#QS#LSALQQQQQQQQQAGAAGTAAGQPANK.K	459	5.085	461	6.591	0	0	R.S#QS#LSALQQQQQQQQQAGAAGTAAGQPANK.K	459	0	461	0	0	0
11431	3	CIC-SBP	R.S#QSLSALQQQQQQQQQAGAAGTAAGQPANK.K	459	7.71	0	0	0	0	R.S#QSLSALQQQQQQQQQAGAAGTAAGQPANK.K	459	10.589	0	0	0	0
5678	3	CIC-SBP	R.SQS#LSALQQQQQQQQQAGAAGTAAGQPANKK.I	461	0	0	0	0	0	R.SQSLS#ALQQQQQQQQQAGAAGTAAGQPANKK.I	463	7.772	0	0	0	0
5679	3	CIC-SBP	R.RSQS#LSALQQQQQQQQQAGAAGTAAGQPANK.K	461	0	0	0	0	0	R.RSQSLS#ALQQQQQQQQQAGAAGTAAGQPANK.K	463	0	0	0	0	0
7982	3	CIC-SBP	R.RSQS#LSALQQQQQQQQQAGAAGTAAGQPANK.K	461	0	0	0	0	0	R.RSQS#LSALQQQQQQQQQAGAAGTAAGQPANK.K	461	0	0	0	0	0
8138	3	CIC-SBP	R.RSQS#LSALQQQQQQQQQAGAAGTAAGQPANK.K	461	0	0	0	0	0	R.RSQSLS#ALQQQQQQQQQAGAAGTAAGQPANK.K	463	0	0	0	0	0
8209	3	CIC-SBP	R.SQS#LSALQQQQQQQQQAGAAGTAAGQPANKK.I	461	0	0	0	0	0	R.SQS#LSALQQQQQQQQQAGAAGTAAGQPANKK.I	461	0	0	0	0	0
8534	4	CIC-SBP	R.SQS#LSALQQQQQQQQQAGAAGTAAGQPANKK.I	461	0	0	0	0	0	R.SQSLS#ALQQQQQQQQQAGAAGTAAGQPANKK.I	463	0	0	0	0	0
9372	3	CIC-SBP	R.SQS#LSALQQQQQQQQQAGAAGTAAGQPANK.K	461	0	0	0	0	0	R.SQS#LSALQQQQQQQQQAGAAGTAAGQPANK.K	461	0	0	0	0	0
9552	3	CIC-SBP	R.SQS#LSALQQQQQQQQQAGAAGTAAGQPANK.K	461	0	0	0	0	0	R.SQS#LSALQQQQQQQQQAGAAGTAAGQPANK.K	461	0	0	0	0	0
9673	3	CIC-SBP	R.SQS#LSALQQQQQQQQQAGAAGTAAGQPANK.K	461	0	0	0	0	0	R.SQS#LSALQQQQQQQQQAGAAGTAAGQPANK.K	461	0	0	0	0	0
9792	3	CIC-SBP	R.SQS#LSALQQQQQQQQQAGAAGTAAGQPANK.K	461	0	0	0	0	0	R.SQS#LSALQQQQQQQQQAGAAGTAAGQPANK.K	461	0	0	0	0	0
9913	3	CIC-SBP	R.SQS#LSALQQQQQQQQQAGAAGTAAGQPANK.K	461	0	0	0	0	0	R.SQS#LSALQQQQQQQQQAGAAGTAAGQPANK.K	461	0	0	0	0	0
10894	3	CIC-SBP	R.SQS#LSALQQQQQQQQQAGAAGTAAGQPANK.K	461	0	0	0	0	0	R.SQS#LSALQQQQQQQQQAGAAGTAAGQPANK.K	461	0	0	0	0	0
11128	3	CIC-SBP	R.SQS#LSALQQQQQQQQQAGAAGTAAGQPANK.K	461	0	0	0	0	0	R.SQS#LSALQQQQQQQQQAGAAGTAAGQPANK.K	461	0	0	0	0	0
11541	4	CIC-SBP	R.SQS#LSALQQQQQQQQQAGAAGTAAGQPANK.K	461	0	0	0	0	0	R.SQS#LSALQQQQQQQQQAGAAGTAAGQPANK.K	461	0	0	0	0	0
11635	3	CIC-SBP	R.SQS#LSALQQQQQQQQQAGAAGTAAGQPANK.K	461	0	0	0	0	0	R.SQS#LSALQQQQQQQQQAGAAGTAAGQPANK.K	461	0	0	0	0	0
5692	3	CIC-SBP	R.RSQSLS#ALQQQQQQQQQAGAAGTAAGQPANK.K	463	0	0	0	0	0	R.RSQSLS#ALQQQQQQQQQAGAAGTAAGQPANK.K	463	0	0	0	0	0
8437	3	CIC-SBP	R.RSQSLS#ALQQQQQQQQQAGAAGTAAGQPANK.K	463	6.591	0	0	0	0	R.RSQS#LSALQQQQQQQQQAGAAGTAAGQPANK.K	461	8.5	0	0	0	0
9358	3	CIC-SBP	R.SQSLS#ALQQQQQQQQQAGAAGTAAGQPANK.K	463	0	0	0	0	0	R.SQSLS#ALQQQQQQQQQAGAAGTAAGQPANK.K	463	0	0	0	0	0
9453	3	CIC-SBP	R.SQSLS#ALQQQQQQQQQAGAAGTAAGQPANK.K	463	0	0	0	0	0	R.SQSLS#ALQQQQQQQQQAGAAGTAAGQPANK.K	463	0	0	0	0	0
9973	3	CIC-SBP	R.SQSLS#ALQQQQQQQQQAGAAGTAAGQPANK.K	463	0	0	0	0	0	R.SQSLS#ALQQQQQQQQQAGAAGTAAGQPANK.K	463	0	0	0	0	0
10814	3	CIC-SBP	R.SQSLS#ALQQQQQQQQQAGAAGTAAGQPANK.K	463	0	0	0	0	0	R.SQSLS#ALQQQQQQQQQAGAAGTAAGQPANK.K	463	0	0	0	0	0
10852	3	CIC-SBP	R.SQSLS#ALQQQQQQQQQAGAAGTAAGQPANK.K	463	0	0	0	0	0	R.SQSLSALQQQQQQQQQAGAAGT#AAGQPANK.K	480	2.897	0	0	0	0
11444	3	CIC-SBP	R.SQSLS#ALQQQQQQQQQAGAAGTAAGQPANK.K	463	6.591	0	0	0	0	R.SQSLS#ALQQQQQQQQQAGAAGTAAGQPANK.K	463	9.404	0	0	0	0
11570	3	CIC-SBP	R.SQSLS#ALQQQQQQQQQAGAAGTAAGQPANK.K	463	0	0	0	0	0	R.SQSLS#ALQQQQQQQQQAGAAGTAAGQPANK.K	463	0	0	0	0	0
8102	3	CIC-SBP	R.SQSLSALQQQQQQQQQAGAAGT#AAGQPANKK.I	480	22.327	0	0	0	0	R.SQSLSALQQQQQQQQQAGAAGT#AAGQPANKK.I	480	21.831	0	0	0	0
8772	3	CIC-SBP	R.SQSLSALQQQQQQQQQAGAAGT#AAGQPANK.K	480	27.133	0	0	0	0	R.SQSLSALQQQQQQQQQAGAAGT#AAGQPANK.K	480	28.089	0	0	0	0
8789	3	CIC-SBP	R.SQSLSALQQQQQQQQQAGAAGT#AAGQPANK.K	480	39.163	0	0	0	0	R.SQSLSALQQQQQQQQQAGAAGT#AAGQPANK.K	480	43.184	0	0	0	0
8030	4	CIC-SBP	K.AQYHELASS#VKDAHFK.L	545	0	0	0	0	0	K.AQYHELASS#VKDAHFK.L	545	0	0	0	0	0
1509	2	CIC-SBP	R.RKS#ST#STATPGGK.A	567	0	569	9.34	0	0	R.RKS#ST#STATPGGK.A	567	0	569	0	0	0
1568	2	CIC-SBP	R.RKS#STSTAT#PGGK.A	567	9.34	573	11.015	0	0	R.RKS#STSTAT#PGGK.A	567	12.284	573	6.65	0	0
2480	2	CIC-SBP	R.RKS#STSTATPGGK.A	567	9.34	0	0	0	0	R.RKS#STSTATPGGK.A	567	12.284	0	0	0	0
2574	2	CIC-SBP	R.RKS#STSTATPGGK.A	567	9.34	0	0	0	0	R.RKS#STSTATPGGK.A	567	12.284	0	0	0	0
2687	2	CIC-SBP	R.RKS#STSTATPGGK.A	567	24.437	0	0	0	0	R.RKS#STSTATPGGK.A	567	30.458	0	0	0	0
2766	2	CIC-SBP	R.RKS#S#TSTATPGGK.A	567	6.591	568	0	0	0	R.RKS#S#TSTATPGGK.A	567	9.404	568	0	0	0
2806	2	CIC-SBP	R.RKS#ST#STATPGGK.A	567	0	569	0	0	0	R.RKSST#ST#ATPGGK.A	569	0	571	0	0	0
2811	2	CIC-SBP	R.RKS#STSTATPGGK.A	567	9.34	0	0	0	0	R.RKS#STSTATPGGK.A	567	12.284	0	0	0	0
2903	2	CIC-SBP	R.RKS#STSTATPGGK.A	567	0	0	0	0	0	R.RKS#STSTATPGGK.A	567	0	0	0	0	0
2943	2	CIC-SBP	R.RKS#STSTATPGGK.A	567	17.009	0	0	0	0	R.RKS#STSTATPGGK.A	567	22.851	0	0	0	0
3014	2	CIC-SBP	R.RKS#STSTATPGGK.A	567	0	0	0	0	0	R.RKS#STSTATPGGK.A	567	0	0	0	0	0
3106	2	CIC-SBP	R.RKS#STSTATPGGK.A	567	0	0	0	0	0	R.RKS#STSTATPGGK.A	567	0	0	0	0	0
3141	2	CIC-SBP	R.RKS#STSTATPGGK.A	567	30.835	0	0	0	0	R.RKS#STSTATPGGK.A	567	39.765	0	0	0	0
3197	2	CIC-SBP	R.RKS#S#TSTATPGGK.A	567	6.591	568	9.34	0	0	R.RKS#S#TSTATPGGK.A	567	9.404	568	12.284	0	0
3215	2	CIC-SBP	R.RKS#STSTATPGGK.A	567	0	0	0	0	0	R.RKSSTST#ATPGGK.A	571	0	0	0	0	0
3287	2	CIC-SBP	R.RKS#STSTATPGGK.A	567	30.835	0	0	0	0	R.RKS#STSTATPGGK.A	567	30.458	0	0	0	0
3321	2	CIC-SBP	R.RKS#STSTATPGGK.A	567	9.34	0	0	0	0	R.RKS#STSTATPGGK.A	567	12.284	0	0	0	0
3417	2	CIC-SBP	R.RKS#STSTATPGGK.A	567	0	0	0	0	0	R.RKS#STSTATPGGK.A	567	0	0	0	0	0
3503	2	CIC-SBP	R.RKS#STSTATPGGK.A	567	0	0	0	0	0	R.RKS#STSTATPGGK.A	567	0	0	0	0	0
3872	2	CIC-SBP	R.RKS#STSTATPGGK.A	567	17.009	0	0	0	0	R.RKS#STSTATPGGK.A	567	22.851	0	0	0	0
3968	2	CIC-SBP	R.RKS#STSTATPGGK.A	567	6.591	0	0	0	0	R.RKSST#STATPGGK.A	569	12.284	0	0	0	0
4016	2	CIC-SBP	R.RKS#STSTATPGGK.A	567	24.437	0	0	0	0	R.RKS#STSTATPGGK.A	567	30.458	0	0	0	0
4111	2	CIC-SBP	R.KS#STSTATPGGK.A	567	0	0	0	0	0	R.KSSTS#TATPGGK.A	570	7.772	0	0	0	0
4161	2	CIC-SBP	R.RKS#STSTATPGGK.A	567	6.591	0	0	0	0	R.RKS#STSTATPGGK.A	567	9.404	0	0	0	0
4315	2	CIC-SBP	R.RKS#STSTATPGGK.A	567	0	0	0	0	0	R.RKS#STSTATPGGK.A	567	0	0	0	0	0
4335	2	CIC-SBP	R.KS#STSTATPGGK.A	567	0	0	0	0	0	R.KS#STSTATPGGK.A	567	0	0	0	0	0
4406	2	CIC-SBP	R.RKS#STSTATPGGK.A	567	9.34	0	0	0	0	R.RKS#STSTATPGGK.A	567	12.284	0	0	0	0
4482	2	CIC-SBP	R.RKS#STSTATPGGK.A	567	17.009	0	0	0	0	R.RKS#STSTATPGGK.A	567	22.851	0	0	0	0
4507	2	CIC-SBP	R.RKS#STSTATPGGK.A	567	9.34	0	0	0	0	R.RKS#STSTATPGGK.A	567	12.284	0	0	0	0
4582	2	CIC-SBP	R.RKS#STSTATPGGK.A	567	24.437	0	0	0	0	R.RKS#STSTATPGGK.A	567	30.458	0	0	0	0
4633	2	CIC-SBP	R.RKS#STSTATPGGK.A	567	9.34	0	0	0	0	R.RKS#STSTATPGGK.A	567	12.284	0	0	0	0
4683	2	CIC-SBP	R.RKS#STSTATPGGK.A	567	24.437	0	0	0	0	R.RKS#STSTATPGGK.A	567	22.851	0	0	0	0
4691	2	CIC-SBP	R.KS#STSTATPGGK.A	567	0	0	0	0	0	R.KS#STSTATPGGK.A	567	0	0	0	0	0
4764	2	CIC-SBP	R.RKS#STSTATPGGK.A	567	0	0	0	0	0	R.RKS#STSTATPGGK.A	567	0	0	0	0	0
4968	2	CIC-SBP	R.RKS#STSTATPGGK.A	567	13.38	0	0	0	0	R.RKSSTS#TATPGGK.A	570	0	0	0	0	0
5072	2	CIC-SBP	R.RKS#STSTATPGGK.A	567	6.591	0	0	0	0	R.RKSST#STATPGGK.A	569	9.404	0	0	0	0
5309	2	CIC-SBP	R.RKS#STSTATPGGK.A	567	0	0	0	0	0	R.RKS#STSTATPGGK.A	567	0	0	0	0	0
5436	2	CIC-SBP	R.RKS#ST#STATPGGK.A	567	0	569	0	0	0	R.RKSST#S#TATPGGK.A	569	7.772	570	7.772	0	0
1465	2	CIC-SBP	R.RKSS#TSTAT#PGGK.A	568	0	573	9.296	0	0	R.RKSS#TSTAT#PGGK.A	568	0	573	14.621	0	0
1525	2	CIC-SBP	R.RKSS#TSTAT#PGGK.A	568	0	573	3.359	0	0	R.RKSS#TSTAT#PGGK.A	568	0	573	5.807	0	0
1561	2	CIC-SBP	R.KSS#TSTATPGGK.A	568	0	0	0	0	0	R.KSS#TSTATPGGK.A	568	0	0	0	0	0
2024	2	CIC-SBP	R.KSS#TSTATPGGK.A	568	9.34	0	0	0	0	R.KSST#STATPGGK.A	569	0	0	0	0	0
3755	2	CIC-SBP	R.KSS#TSTATPGGK.A	568	0	0	0	0	0	R.KSSTSTAT#PGGK.A	573	13.129	0	0	0	0
4242	2	CIC-SBP	R.KSS#TSTATPGGK.A	568	9.34	0	0	0	0	R.KSS#TSTATPGGK.A	568	12.284	0	0	0	0
4779	2	CIC-SBP	R.KSS#TSTATPGGK.A	568	9.296	0	0	0	0	R.KSS#TSTATPGGK.A	568	12.284	0	0	0	0
5039	2	CIC-SBP	R.KSS#TSTATPGGK.A	568	5.085	0	0	0	0	R.KSSTST#ATPGGK.A	571	7.772	0	0	0	0
5154	2	CIC-SBP	R.KSS#TSTATPGGK.A	568	9.34	0	0	0	0	R.KSS#TSTATPGGK.A	568	12.284	0	0	0	0
5230	2	CIC-SBP	R.KSS#TSTATPGGK.A	568	0	0	0	0	0	R.KSS#TSTATPGGK.A	568	0	0	0	0	0
2351	2	CIC-SBP	R.RKSST#ST#ATPGGK.A	569	0	571	0	0	0	R.RKSST#ST#ATPGGK.A	569	0	571	0	0	0
2611	2	CIC-SBP	R.RKSST#ST#ATPGGK.A	569	0	571	0	0	0	R.RKS#S#TSTATPGGK.A	567	0	568	0	0	0
2613	2	CIC-SBP	R.RKSST#STATPGGK.A	569	6.591	0	0	0	0	R.RKSST#STATPGGK.A	569	9.404	0	0	0	0
3063	2	CIC-SBP	R.RKSST#ST#ATPGGK.A	569	0	571	0	0	0	R.RKSST#ST#ATPGGK.A	569	0	571	0	0	0
3160	2	CIC-SBP	R.RKSST#ST#ATPGGK.A	569	0	571	0	0	0	R.RKSST#ST#ATPGGK.A	569	0	571	0	0	0
3176	2	CIC-SBP	R.KSST#STATPGGK.A	569	0	0	0	0	0	R.KSST#STATPGGK.A	569	0	0	0	0	0
3634	2	CIC-SBP	R.RKSST#STATPGGK.A	569	6.591	0	0	0	0	R.RKS#STSTATPGGK.A	567	0	0	0	0	0
3649	2	CIC-SBP	R.RKSST#STATPGGK.A	569	17.009	0	0	0	0	R.RKSST#STATPGGK.A	569	22.851	0	0	0	0
3718	2	CIC-SBP	R.RKSST#STATPGGK.A	569	6.591	0	0	0	0	R.RKSST#STATPGGK.A	569	9.404	0	0	0	0
3855	2	CIC-SBP	R.RKSST#STATPGGK.A	569	9.34	0	0	0	0	R.RKSST#STATPGGK.A	569	22.851	0	0	0	0
4841	2	CIC-SBP	R.RKSST#STATPGGK.A	569	17.009	0	0	0	0	R.RKSST#STATPGGK.A	569	22.851	0	0	0	0
4872	2	CIC-SBP	R.RKSST#STATPGGK.A	569	6.591	0	0	0	0	R.RKSST#STATPGGK.A	569	9.404	0	0	0	0
5498	2	CIC-SBP	R.RKSST#STATPGGK.A	569	0	0	0	0	0	R.RKSST#STATPGGK.A	569	0	0	0	0	0
1624	2	CIC-SBP	R.KSSTS#TATPGGK.A	570	9.34	0	0	0	0	R.KSSTSTAT#PGGK.A	573	0	0	0	0	0
2132	2	CIC-SBP	R.RKSSTS#T#ATPGGK.A	570	0	571	0	0	0	R.RKS#S#TSTATPGGK.A	567	0	568	0	0	0
2290	2	CIC-SBP	R.RKSSTS#TATPGGK.A	570	0	0	0	0	0	R.RKS#STSTATPGGK.A	567	0	0	0	0	0
3362	2	CIC-SBP	R.KSSTS#TATPGGK.A	570	5.085	0	0	0	0	R.KSSTST#ATPGGK.A	571	0	0	0	0	0
2718	2	CIC-SBP	R.KSSTST#ATPGGK.A	571	0	0	0	0	0	R.KSSTST#ATPGGK.A	571	0	0	0	0	0
2898	2	CIC-SBP	R.KSSTST#ATPGGK.A	571	6.591	0	0	0	0	R.KS#STSTATPGGK.A	567	19.046	0	0	0	0
2989	2	CIC-SBP	R.KSSTST#ATPGGK.A	571	13.38	0	0	0	0	R.KSSTST#ATPGGK.A	571	19.046	0	0	0	0
4139	2	CIC-SBP	R.RKSSTST#ATPGGK.A	571	6.591	0	0	0	0	R.RKSST#STATPGGK.A	569	0	0	0	0	0
5405	2	CIC-SBP	R.KSSTST#ATPGGK.A	571	17.009	0	0	0	0	R.KSSTST#ATPGGK.A	571	9.404	0	0	0	0
1503	2	CIC-SBP	R.KSSTSTAT#PGGK.A	573	7.971	0	0	0	0	R.KSSTSTAT#PGGK.A	573	13.129	0	0	0	0
1684	2	CIC-SBP	R.KSSTSTAT#PGGK.A	573	6.591	0	0	0	0	R.KSSTSTAT#PGGK.A	573	9.404	0	0	0	0
1745	2	CIC-SBP	R.KSSTSTAT#PGGK.A	573	3.359	0	0	0	0	R.KS#STSTATPGGK.A	567	0	0	0	0	0
1813	2	CIC-SBP	R.KSSTSTAT#PGGK.A	573	9.296	0	0	0	0	R.KSS#TSTATPGGK.A	568	0	0	0	0	0
1877	2	CIC-SBP	R.KSSTSTAT#PGGK.A	573	5.085	0	0	0	0	R.KSSTSTAT#PGGK.A	573	7.772	0	0	0	0
1949	2	CIC-SBP	R.KSSTSTAT#PGGK.A	573	17.009	0	0	0	0	R.KSSTSTAT#PGGK.A	573	22.851	0	0	0	0
2105	2	CIC-SBP	R.KSSTSTAT#PGGK.A	573	17.009	0	0	0	0	R.KSSTSTAT#PGGK.A	573	22.851	0	0	0	0
2187	2	CIC-SBP	R.KSSTSTAT#PGGK.A	573	9.296	0	0	0	0	R.KSSTSTAT#PGGK.A	573	14.621	0	0	0	0
2271	2	CIC-SBP	R.KSSTSTAT#PGGK.A	573	4.085	0	0	0	0	R.KSSTSTAT#PGGK.A	573	6.65	0	0	0	0
2360	2	CIC-SBP	R.KSSTSTAT#PGGK.A	573	5.085	0	0	0	0	R.KSSTSTAT#PGGK.A	573	7.772	0	0	0	0
2447	2	CIC-SBP	R.KSSTSTAT#PGGK.A	573	6.591	0	0	0	0	R.KSSTSTAT#PGGK.A	573	0	0	0	0	0
2534	2	CIC-SBP	R.KSSTSTAT#PGGK.A	573	4.085	0	0	0	0	R.KSSTSTAT#PGGK.A	573	5.141	0	0	0	0
2627	2	CIC-SBP	R.KSSTSTAT#PGGK.A	573	6.591	0	0	0	0	R.KSSTSTAT#PGGK.A	573	5.807	0	0	0	0
2643	2	CIC-SBP	K.SSTSTAT#PGGK.A	573	6.591	0	0	0	0	K.SSTSTAT#PGGK.A	573	9.404	0	0	0	0
2734	2	CIC-SBP	K.SSTSTAT#PGGK.A	573	6.591	0	0	0	0	K.SSTSTAT#PGGK.A	573	9.404	0	0	0	0
2803	2	CIC-SBP	R.KSSTSTAT#PGGK.A	573	5.085	0	0	0	0	R.KSSTSTAT#PGGK.A	573	7.772	0	0	0	0
2820	2	CIC-SBP	K.SSTSTAT#PGGK.A	573	6.591	0	0	0	0	K.SSTSTAT#PGGK.A	573	9.404	0	0	0	0
2912	2	CIC-SBP	K.SSTSTAT#PGGK.A	573	6.591	0	0	0	0	K.SSTSTAT#PGGK.A	573	9.404	0	0	0	0
3001	2	CIC-SBP	K.SSTSTAT#PGGK.A	573	6.591	0	0	0	0	K.SSTSTAT#PGGK.A	573	9.404	0	0	0	0
3080	2	CIC-SBP	R.KSSTSTAT#PGGK.A	573	6.591	0	0	0	0	R.KSSTSTAT#PGGK.A	573	9.404	0	0	0	0
3094	2	CIC-SBP	K.SSTSTAT#PGGK.A	573	6.591	0	0	0	0	K.SSTSTAT#PGGK.A	573	9.404	0	0	0	0
3188	2	CIC-SBP	K.SSTSTAT#PGGK.A	573	6.591	0	0	0	0	K.SSTSTAT#PGGK.A	573	9.404	0	0	0	0
3262	2	CIC-SBP	R.KSSTSTAT#PGGK.A	573	17.009	0	0	0	0	R.KSSTSTAT#PGGK.A	573	19.046	0	0	0	0
3278	2	CIC-SBP	K.SSTSTAT#PGGK.A	573	6.591	0	0	0	0	K.SSTSTAT#PGGK.A	573	9.404	0	0	0	0
3368	2	CIC-SBP	K.SSTSTAT#PGGK.A	573	6.591	0	0	0	0	K.SSTSTAT#PGGK.A	573	9.404	0	0	0	0
3464	2	CIC-SBP	K.SSTSTAT#PGGK.A	573	6.591	0	0	0	0	K.SSTSTAT#PGGK.A	573	9.404	0	0	0	0
3547	2	CIC-SBP	R.KSSTSTAT#PGGK.A	573	9.296	0	0	0	0	R.KSSTSTAT#PGGK.A	573	14.621	0	0	0	0
3556	2	CIC-SBP	K.SSTSTAT#PGGK.A	573	6.591	0	0	0	0	K.SSTSTAT#PGGK.A	573	9.404	0	0	0	0
3643	2	CIC-SBP	K.SSTSTAT#PGGK.A	573	6.591	0	0	0	0	K.SSTSTAT#PGGK.A	573	9.404	0	0	0	0
3732	2	CIC-SBP	K.SSTSTAT#PGGK.A	573	6.591	0	0	0	0	K.SSTSTAT#PGGK.A	573	9.404	0	0	0	0
3831	2	CIC-SBP	K.SSTSTAT#PGGK.A	573	6.591	0	0	0	0	K.SSTSTAT#PGGK.A	573	9.404	0	0	0	0
3930	2	CIC-SBP	K.SSTSTAT#PGGK.A	573	13.38	0	0	0	0	K.SSTSTAT#PGGK.A	573	19.046	0	0	0	0
4021	2	CIC-SBP	K.SSTSTAT#PGGK.A	573	6.591	0	0	0	0	K.SSTSTAT#PGGK.A	573	9.404	0	0	0	0
4110	2	CIC-SBP	K.SSTSTAT#PGGK.A	573	6.591	0	0	0	0	K.SSTSTAT#PGGK.A	573	9.404	0	0	0	0
4202	2	CIC-SBP	K.SSTSTAT#PGGK.A	573	6.591	0	0	0	0	K.SSTSTAT#PGGK.A	573	9.404	0	0	0	0
4286	2	CIC-SBP	K.SSTSTAT#PGGK.A	573	6.591	0	0	0	0	K.SSTSTAT#PGGK.A	573	9.404	0	0	0	0
4384	2	CIC-SBP	K.SSTSTAT#PGGK.A	573	6.591	0	0	0	0	K.SSTSTAT#PGGK.A	573	9.404	0	0	0	0
4427	2	CIC-SBP	R.KSSTSTAT#PGGK.A	573	20.167	0	0	0	0	R.KSSTSTAT#PGGK.A	573	13.129	0	0	0	0
4470	2	CIC-SBP	K.SSTSTAT#PGGK.A	573	6.591	0	0	0	0	K.SSTSTAT#PGGK.A	573	9.404	0	0	0	0
4518	2	CIC-SBP	R.KSSTSTAT#PGGK.A	573	6.591	0	0	0	0	R.KSSTSTAT#PGGK.A	573	9.404	0	0	0	0
4560	2	CIC-SBP	K.SSTSTAT#PGGK.A	573	6.591	0	0	0	0	K.SSTSTAT#PGGK.A	573	9.404	0	0	0	0
4609	2	CIC-SBP	R.KSSTSTAT#PGGK.A	573	4.085	0	0	0	0	R.KSSTSTAT#PGGK.A	573	6.65	0	0	0	0
4641	2	CIC-SBP	K.SSTSTAT#PGGK.A	573	6.591	0	0	0	0	K.SSTSTAT#PGGK.A	573	9.404	0	0	0	0
4726	2	CIC-SBP	K.SSTSTAT#PGGK.A	573	6.591	0	0	0	0	K.SSTSTAT#PGGK.A	573	9.404	0	0	0	0
4809	2	CIC-SBP	K.SSTSTAT#PGGK.A	573	6.591	0	0	0	0	K.SSTSTAT#PGGK.A	573	9.404	0	0	0	0
4868	2	CIC-SBP	R.KSSTSTAT#PGGK.A	573	5.085	0	0	0	0	R.KSSTSTAT#PGGK.A	573	7.772	0	0	0	0
4906	2	CIC-SBP	K.SSTSTAT#PGGK.A	573	6.591	0	0	0	0	K.SSTSTAT#PGGK.A	573	9.404	0	0	0	0
4961	2	CIC-SBP	R.KSSTSTAT#PGGK.A	573	5.085	0	0	0	0	R.KSSTSTAT#PGGK.A	573	7.772	0	0	0	0
4999	2	CIC-SBP	K.SSTSTAT#PGGK.A	573	6.591	0	0	0	0	K.SSTSTAT#PGGK.A	573	9.404	0	0	0	0
5066	2	CIC-SBP	K.SSTSTAT#PGGK.A	573	6.591	0	0	0	0	K.SSTSTAT#PGGK.A	573	9.404	0	0	0	0
5146	2	CIC-SBP	K.SSTSTAT#PGGK.A	573	6.591	0	0	0	0	K.SSTSTAT#PGGK.A	573	9.404	0	0	0	0
5219	2	CIC-SBP	K.SSTSTAT#PGGK.A	573	6.591	0	0	0	0	K.SSTSTAT#PGGK.A	573	7.772	0	0	0	0
5284	2	CIC-SBP	K.SSTSTAT#PGGK.A	573	6.591	0	0	0	0	K.SSTSTAT#PGGK.A	573	9.404	0	0	0	0
5365	2	CIC-SBP	K.SSTSTAT#PGGK.A	573	6.591	0	0	0	0	K.SSTSTAT#PGGK.A	573	9.404	0	0	0	0
5410	2	CIC-SBP	R.RKSSTSTAT#PGGK.A	573	15.007	0	0	0	0	R.RKSSTSTAT#PGGK.A	573	23.146	0	0	0	0
5459	2	CIC-SBP	K.SSTSTAT#PGGK.A	573	6.591	0	0	0	0	K.SSTSTAT#PGGK.A	573	9.404	0	0	0	0
5494	2	CIC-SBP	R.KSSTSTAT#PGGK.A	573	17.009	0	0	0	0	R.KSSTSTAT#PGGK.A	573	22.851	0	0	0	0
5554	2	CIC-SBP	K.SSTSTAT#PGGK.A	573	6.591	0	0	0	0	K.SSTSTAT#PGGK.A	573	9.404	0	0	0	0
12481	4	CIC-SBP	K.LM*KNELPS#DEDEQM*LVVEEEQQQQTVKK.I	664	3.75	0	0	0	0	K.LM*KNELPS#DEDEQM*LVVEEEQQQQTVKK.I	664	6.417	0	0	0	0
12870	3	CIC-SBP	K.NELPS#DEDEQM*LVVEEEQQQQTVKK.I	664	8.746	0	0	0	0	K.NELPS#DEDEQM*LVVEEEQQQQTVKK.I	664	10.165	0	0	0	0
13294	3	CIC-SBP	K.LM*KNELPS#DEDEQM*LVVEEEQQQQTVK.K	664	9.847	0	0	0	0	K.LM*KNELPS#DEDEQM*LVVEEEQQQQTVK.K	664	16.427	0	0	0	0
15490	4	CIC-SBP	K.LMKNELPS#DEDEQM*LVVEEEQQQQTVKK.I	664	34.326	0	0	0	0	K.LMKNELPS#DEDEQM*LVVEEEQQQQTVKK.I	664	44.457	0	0	0	0
15509	4	CIC-SBP	K.LMKNELPS#DEDEQM*LVVEEEQQQQTVKK.I	664	22.855	0	0	0	0	K.LMKNELPS#DEDEQM*LVVEEEQQQQTVKK.I	664	29.013	0	0	0	0
15550	4	CIC-SBP	K.LMKNELPS#DEDEQM*LVVEEEQQQQTVKK.I	664	17.867	0	0	0	0	K.LMKNELPS#DEDEQM*LVVEEEQQQQTVKK.I	664	16.119	0	0	0	0
15668	3	CIC-SBP	K.LMKNELPS#DEDEQM*LVVEEEQQQQTVKK.I	664	9.847	0	0	0	0	K.LMKNELPS#DEDEQM*LVVEEEQQQQTVKK.I	664	11.044	0	0	0	0
15681	3	CIC-SBP	K.LM*KNELPS#DEDEQM*LVVEEEQQQQTVK.K	664	23.398	0	0	0	0	K.LM*KNELPS#DEDEQM*LVVEEEQQQQTVK.K	664	22.606	0	0	0	0
15977	3	CIC-SBP	K.NELPS#DEDEQM*LVVEEEQQQQTVK.K	664	51.939	0	0	0	0	K.NELPS#DEDEQM*LVVEEEQQQQTVK.K	664	50.843	0	0	0	0
16199	3	CIC-SBP	K.LM*KNELPS#DEDEQM*LVVEEEQQQQTVK.K	664	23.398	0	0	0	0	K.LM*KNELPS#DEDEQM*LVVEEEQQQQTVK.K	664	22.606	0	0	0	0
16295	3	CIC-SBP	K.LM*KNELPS#DEDEQM*LVVEEEQQQQTVK.K	664	13.791	0	0	0	0	K.LM*KNELPS#DEDEQM*LVVEEEQQQQTVK.K	664	22.606	0	0	0	0
16299	3	CIC-SBP	K.NELPS#DEDEQM*LVVEEEQQQQTVK.K	664	26.548	0	0	0	0	K.NELPS#DEDEQM*LVVEEEQQQQTVK.K	664	42.568	0	0	0	0
16329	3	CIC-SBP	K.LM*KNELPS#DEDEQM*LVVEEEQQQQTVK.K	664	28.986	0	0	0	0	K.LM*KNELPS#DEDEQM*LVVEEEQQQQTVK.K	664	37.013	0	0	0	0
16378	3	CIC-SBP	K.LM*KNELPS#DEDEQM*LVVEEEQQQQTVK.K	664	9.847	0	0	0	0	K.LM*KNELPS#DEDEQM*LVVEEEQQQQTVK.K	664	16.427	0	0	0	0
16437	3	CIC-SBP	K.NELPS#DEDEQM*LVVEEEQQQQTVK.K	664	67.019	0	0	0	0	K.NELPS#DEDEQM*LVVEEEQQQQTVK.K	664	68.83	0	0	0	0
16463	3	CIC-SBP	K.NELPS#DEDEQM*LVVEEEQQQQTVK.K	664	110.801	0	0	0	0	K.NELPS#DEDEQM*LVVEEEQQQQTVK.K	664	144.472	0	0	0	0
16490	3	CIC-SBP	K.LM*KNELPS#DEDEQM*LVVEEEQQQQTVK.K	664	13.791	0	0	0	0	K.LM*KNELPS#DEDEQM*LVVEEEQQQQTVK.K	664	16.427	0	0	0	0
16550	3	CIC-SBP	K.LM*KNELPS#DEDEQM*LVVEEEQQQQTVK.K	664	13.791	0	0	0	0	K.LM*KNELPS#DEDEQM*LVVEEEQQQQTVK.K	664	16.427	0	0	0	0
16577	3	CIC-SBP	K.NELPS#DEDEQM*LVVEEEQQQQTVK.K	664	32.252	0	0	0	0	K.NELPS#DEDEQM*LVVEEEQQQQTVK.K	664	59.607	0	0	0	0
16650	3	CIC-SBP	K.LM*KNELPS#DEDEQM*LVVEEEQQQQTVK.K	664	13.791	0	0	0	0	K.LM*KNELPS#DEDEQM*LVVEEEQQQQTVK.K	664	16.427	0	0	0	0
16692	3	CIC-SBP	K.NELPS#DEDEQM*LVVEEEQQQQTVK.K	664	26.548	0	0	0	0	K.NELPS#DEDEQM*LVVEEEQQQQTVK.K	664	42.568	0	0	0	0
16702	3	CIC-SBP	K.LM*KNELPS#DEDEQM*LVVEEEQQQQTVK.K	664	18.321	0	0	0	0	K.LM*KNELPS#DEDEQM*LVVEEEQQQQTVK.K	664	22.606	0	0	0	0
16806	3	CIC-SBP	K.NELPS#DEDEQM*LVVEEEQQQQTVK.K	664	38.399	0	0	0	0	K.NELPS#DEDEQM*LVVEEEQQQQTVK.K	664	42.568	0	0	0	0
16821	3	CIC-SBP	K.LM*KNELPS#DEDEQM*LVVEEEQQQQTVK.K	664	6.533	0	0	0	0	K.LM*KNELPS#DEDEQM*LVVEEEQQQQTVK.K	664	11.044	0	0	0	0
16849	3	CIC-SBP	K.LM*KNELPS#DEDEQM*LVVEEEQQQQTVK.K	664	18.321	0	0	0	0	K.LM*KNELPS#DEDEQM*LVVEEEQQQQTVK.K	664	22.606	0	0	0	0
17008	3	CIC-SBP	K.LM*KNELPS#DEDEQM*LVVEEEQQQQTVK.K	664	18.321	0	0	0	0	K.LM*KNELPS#DEDEQM*LVVEEEQQQQTVK.K	664	11.044	0	0	0	0
17025	3	CIC-SBP	K.NELPS#DEDEQM*LVVEEEQQQQTVK.K	664	75.102	0	0	0	0	K.NELPS#DEDEQM*LVVEEEQQQQTVK.K	664	59.607	0	0	0	0
17129	3	CIC-SBP	K.LM*KNELPS#DEDEQM*LVVEEEQQQQTVK.K	664	35.054	0	0	0	0	K.LM*KNELPS#DEDEQM*LVVEEEQQQQTVK.K	664	53.754	0	0	0	0
17159	3	CIC-SBP	K.NELPS#DEDEQM*LVVEEEQQQQTVK.K	664	32.252	0	0	0	0	K.NELPS#DEDEQM*LVVEEEQQQQTVK.K	664	34.82	0	0	0	0
17213	3	CIC-SBP	K.LMKNELPS#DEDEQM*LVVEEEQQQQTVK.K	664	41.577	0	0	0	0	K.LMKNELPS#DEDEQM*LVVEEEQQQQTVK.K	664	53.754	0	0	0	0
17241	3	CIC-SBP	K.NELPS#DEDEQM*LVVEEEQQQQTVK.K	664	16.579	0	0	0	0	K.NELPS#DEDEQM*LVVEEEQQQQTVK.K	664	27.643	0	0	0	0
17302	3	CIC-SBP	K.NELPS#DEDEQMLVVEEEQQQQTVKK.I	664	32.252	0	0	0	0	K.NELPS#DEDEQMLVVEEEQQQQTVKK.I	664	34.82	0	0	0	0
17462	3	CIC-SBP	K.LM*KNELPS#DEDEQMLVVEEEQQQQTVK.K	664	18.321	0	0	0	0	K.LM*KNELPS#DEDEQMLVVEEEQQQQTVK.K	664	29.491	0	0	0	0
18359	3	CIC-SBP	K.NELPS#DEDEQMLVVEEEQQQQTVK.K	664	32.252	0	0	0	0	K.NELPS#DEDEQMLVVEEEQQQQTVK.K	664	59.607	0	0	0	0
18474	3	CIC-SBP	K.NELPS#DEDEQMLVVEEEQQQQTVK.K	664	67.019	0	0	0	0	K.NELPS#DEDEQMLVVEEEQQQQTVK.K	664	78.486	0	0	0	0
18477	3	CIC-SBP	K.LMKNELPS#DEDEQMLVVEEEQQQQTVK.K	664	18.321	0	0	0	0	K.LMKNELPS#DEDEQMLVVEEEQQQQTVK.K	664	22.606	0	0	0	0
18589	3	CIC-SBP	K.LMKNELPS#DEDEQMLVVEEEQQQQTVK.K	664	18.321	0	0	0	0	K.LMKNELPS#DEDEQMLVVEEEQQQQTVK.K	664	22.606	0	0	0	0
18590	3	CIC-SBP	K.NELPS#DEDEQMLVVEEEQQQQTVK.K	664	21.314	0	0	0	0	K.NELPS#DEDEQMLVVEEEQQQQTVK.K	664	10.165	0	0	0	0
18703	3	CIC-SBP	K.NELPS#DEDEQMLVVEEEQQQQTVK.K	664	32.252	0	0	0	0	K.NELPS#DEDEQMLVVEEEQQQQTVK.K	664	27.643	0	0	0	0
18820	3	CIC-SBP	K.NELPS#DEDEQMLVVEEEQQQQTVK.K	664	38.399	0	0	0	0	K.NELPS#DEDEQMLVVEEEQQQQTVK.K	664	21.093	0	0	0	0
15624	3	CIC-SBP	K.NELPSDEDEQM*LVVEEEQQQQT#VK.K	681	27.133	0	0	0	0	K.NELPSDEDEQM*LVVEEEQQQQT#VK.K	681	28.089	0	0	0	0
15652	3	CIC-SBP	K.NELPSDEDEQM*LVVEEEQQQQT#VK.K	681	32.925	0	0	0	0	K.NELPSDEDEQM*LVVEEEQQQQT#VK.K	681	43.184	0	0	0	0
15970	3	CIC-SBP	K.NELPSDEDEQM*LVVEEEQQQQT#VKK.I	681	3.612	0	0	0	0	K.NELPSDEDEQM*LVVEEEQQQQT#VKK.I	681	0.871	0	0	0	0
9294	3	CIC-SBP	R.ERVNDS#DM*DDTPFDYRK.Q	696	21.528	0	0	0	0	R.ERVNDSDM*DDT#PFDYRK.Q	701	34.808	0	0	0	0
9338	3	CIC-SBP	R.ERVNDS#DM*DDTPFDYRK.Q	696	14.669	0	0	0	0	R.ERVNDSDM*DDT#PFDYRK.Q	701	24.923	0	0	0	0
9439	3	CIC-SBP	R.ERVNDS#DM*DDTPFDYRK.Q	696	14.669	0	0	0	0	R.ERVNDSDM*DDT#PFDYRK.Q	701	24.923	0	0	0	0
9456	3	CIC-SBP	R.ERVNDS#DM*DDTPFDYRK.Q	696	38.133	0	0	0	0	R.ERVNDS#DM*DDTPFDYRK.Q	696	16.203	0	0	0	0
9542	3	CIC-SBP	R.ERVNDS#DM*DDTPFDYRK.Q	696	29.376	0	0	0	0	R.ERVNDS#DM*DDTPFDYRK.Q	696	34.808	0	0	0	0
9660	3	CIC-SBP	R.ERVNDS#DM*DDTPFDYRK.Q	696	47.743	0	0	0	0	R.ERVNDS#DM*DDTPFDYRK.Q	696	34.808	0	0	0	0
9777	3	CIC-SBP	R.ERVNDS#DM*DDTPFDYRK.Q	696	29.376	0	0	0	0	R.ERVNDS#DM*DDTPFDYRK.Q	696	24.923	0	0	0	0
9801	2	CIC-SBP	R.ERVNDS#DM*DDTPFDYRK.Q	696	38.189	0	0	0	0	R.ERVNDS#DM*DDTPFDYRK.Q	696	52.679	0	0	0	0
9888	3	CIC-SBP	R.ERVNDS#DM*DDTPFDYRK.Q	696	14.669	0	0	0	0	R.ERVNDS#DM*DDTPFDYRK.Q	696	16.203	0	0	0	0
10033	3	CIC-SBP	R.ERVNDS#DM*DDTPFDYRK.Q	696	47.743	0	0	0	0	R.ERVNDS#DM*DDTPFDYRK.Q	696	34.808	0	0	0	0
10772	2	CIC-SBP	R.ERVNDS#DM*DDTPFDYR.K	696	26.927	0	0	0	0	R.ERVNDS#DM*DDTPFDYR.K	696	25.583	0	0	0	0
11965	3	CIC-SBP	R.VNDS#DM*DDTPFDYRK.Q	696	22.492	0	0	0	0	R.VNDS#DM*DDTPFDYRK.Q	696	16.533	0	0	0	0
12073	3	CIC-SBP	R.VNDS#DM*DDTPFDYRK.Q	696	22.492	0	0	0	0	R.VNDS#DM*DDTPFDYRK.Q	696	16.776	0	0	0	0
12184	3	CIC-SBP	R.VNDS#DM*DDTPFDYRK.Q	696	39.663	0	0	0	0	R.VNDS#DM*DDTPFDYRK.Q	696	25.737	0	0	0	0
12968	2	CIC-SBP	R.VNDS#DMDDTPFDYRK.Q	696	51.004	0	0	0	0	R.VNDS#DMDDTPFDYRK.Q	696	68.603	0	0	0	0
13324	2	CIC-SBP	R.VNDS#DM*DDTPFDYR.K	696	26.927	0	0	0	0	R.VNDS#DM*DDTPFDYR.K	696	25.583	0	0	0	0
13443	2	CIC-SBP	R.VNDS#DM*DDTPFDYR.K	696	51.004	0	0	0	0	R.VNDS#DM*DDTPFDYR.K	696	68.603	0	0	0	0
13576	2	CIC-SBP	R.VNDS#DM*DDTPFDYR.K	696	51.004	0	0	0	0	R.VNDS#DM*DDTPFDYR.K	696	68.603	0	0	0	0
13686	2	CIC-SBP	R.VNDS#DM*DDTPFDYR.K	696	9.296	0	0	0	0	R.VNDS#DM*DDTPFDYR.K	696	14.621	0	0	0	0
15283	3	CIC-SBP	R.ERVNDS#DMDDTPFDYR.K	696	49.59	0	0	0	0	R.ERVNDS#DMDDTPFDYR.K	696	35.88	0	0	0	0
15311	2	CIC-SBP	R.ERVNDS#DMDDTPFDYR.K	696	26.927	0	0	0	0	R.ERVNDS#DMDDTPFDYR.K	696	38.324	0	0	0	0
15393	3	CIC-SBP	R.ERVNDS#DMDDTPFDYR.K	696	30.612	0	0	0	0	R.ERVNDS#DMDDTPFDYR.K	696	47.067	0	0	0	0
8106	3	CIC-SBP	R.ERVNDSDM*DDT#PFDYRK.Q	701	38.133	0	0	0	0	R.ERVNDSDM*DDT#PFDYRK.Q	701	34.808	0	0	0	0
8237	3	CIC-SBP	R.ERVNDSDM*DDT#PFDYRK.Q	701	14.669	0	0	0	0	R.ERVNDSDM*DDT#PFDYRK.Q	701	4.137	0	0	0	0
8712	2	CIC-SBP	R.VNDSDM*DDT#PFDYRK.Q	701	31.275	0	0	0	0	R.VNDSDM*DDT#PFDYRK.Q	701	42.886	0	0	0	0
8831	3	CIC-SBP	R.VNDSDM*DDT#PFDYRK.Q	701	18.805	0	0	0	0	R.VNDSDM*DDT#PFDYRK.Q	701	19.477	0	0	0	0
8970	2	CIC-SBP	R.VNDSDM*DDT#PFDYRK.Q	701	11.015	0	0	0	0	R.VNDSDM*DDT#PFDYRK.Q	701	16.509	0	0	0	0
8999	3	CIC-SBP	R.ERVNDSDM*DDT#PFDYRK.Q	701	11.721	0	0	0	0	R.ERVNDSDM*DDT#PFDYRK.Q	701	10.873	0	0	0	0
10175	3	CIC-SBP	R.ERVNDSDMDDT#PFDYRK.Q	701	15.381	0	0	0	0	R.ERVNDSDMDDT#PFDYRK.Q	701	25.737	0	0	0	0
10309	3	CIC-SBP	R.ERVNDSDMDDT#PFDYRK.Q	701	39.663	0	0	0	0	R.ERVNDSDMDDT#PFDYRK.Q	701	59.205	0	0	0	0
10607	2	CIC-SBP	R.ERVNDSDM*DDT#PFDYR.K	701	17.25	0	0	0	0	R.ERVNDSDM*DDT#PFDYR.K	701	14.621	0	0	0	0
10704	2	CIC-SBP	R.ERVNDSDM*DDT#PFDYR.K	701	38.189	0	0	0	0	R.ERVNDSDM*DDT#PFDYR.K	701	52.679	0	0	0	0
10724	3	CIC-SBP	R.ERVNDSDMDDT#PFDYRK.Q	701	39.663	0	0	0	0	R.ERVNDSDMDDT#PFDYRK.Q	701	35.88	0	0	0	0
10771	2	CIC-SBP	R.ERVNDSDMDDT#PFDYRK.Q	701	17.25	0	0	0	0	R.ERVNDSDMDDT#PFDYRK.Q	701	25.583	0	0	0	0
10841	3	CIC-SBP	R.ERVNDSDMDDT#PFDYRK.Q	701	36.556	0	0	0	0	R.ERVNDSDMDDT#PFDYRK.Q	701	47.067	0	0	0	0
10898	3	CIC-SBP	R.VNDSDM*DDT#PFDYRK.Q	701	6.039	0	0	0	0	R.VNDSDM*DDT#PFDYRK.Q	701	10.873	0	0	0	0
10955	3	CIC-SBP	R.ERVNDSDMDDT#PFDYRK.Q	701	11.721	0	0	0	0	R.ERVNDSDMDDT#PFDYRK.Q	701	19.477	0	0	0	0
11017	3	CIC-SBP	R.VNDSDM*DDT#PFDYRK.Q	701	2.017	0	0	0	0	R.VNDSDM*DDTPFDY#RK.Q	705	4.137	0	0	0	0
11070	3	CIC-SBP	R.ERVNDSDMDDT#PFDYRK.Q	701	15.381	0	0	0	0	R.ERVNDSDMDDT#PFDYRK.Q	701	25.737	0	0	0	0
11089	2	CIC-SBP	R.ERVNDSDMDDT#PFDYRK.Q	701	9.296	0	0	0	0	R.ERVNDSDMDDT#PFDYRK.Q	701	14.621	0	0	0	0
11130	3	CIC-SBP	R.VNDSDM*DDT#PFDYRK.Q	701	18.805	0	0	0	0	R.VNDSDM*DDT#PFDYRK.Q	701	19.477	0	0	0	0
11133	2	CIC-SBP	R.VNDSDM*DDT#PFDYRK.Q	701	31.275	0	0	0	0	R.VNDSDM*DDT#PFDYRK.Q	701	42.886	0	0	0	0
11175	3	CIC-SBP	R.VNDSDM*DDT#PFDYRK.Q	701	6.039	0	0	0	0	R.VNDSDM*DDT#PFDYRK.Q	701	4.137	0	0	0	0
11189	3	CIC-SBP	R.ERVNDSDMDDT#PFDYRK.Q	701	15.381	0	0	0	0	R.ERVNDSDMDDT#PFDYRK.Q	701	9.214	0	0	0	0
11310	3	CIC-SBP	R.ERVNDSDMDDT#PFDYRK.Q	701	9.394	0	0	0	0	R.ERVNDSDMDDT#PFDYRK.Q	701	16.776	0	0	0	0
11769	2	CIC-SBP	R.VNDSDM*DDT#PFDYRK.Q	701	51.004	0	0	0	0	R.VNDSDM*DDT#PFDYRK.Q	701	68.603	0	0	0	0
11840	2	CIC-SBP	R.VNDSDM*DDT#PFDYRK.Q	701	9.296	0	0	0	0	R.VNDSDM*DDT#PFDYRK.Q	701	14.621	0	0	0	0
11860	2	CIC-SBP	R.VNDSDM*DDT#PFDYRK.Q	701	38.189	0	0	0	0	R.VNDSDM*DDT#PFDYRK.Q	701	52.679	0	0	0	0
12298	3	CIC-SBP	R.VNDSDMDDT#PFDYRK.Q	701	11.721	0	0	0	0	R.VNDSDMDDT#PFDYRK.Q	701	10.873	0	0	0	0
12374	2	CIC-SBP	R.VNDSDM*DDT#PFDYR.K	701	51.004	0	0	0	0	R.VNDSDM*DDT#PFDYR.K	701	38.324	0	0	0	0
12544	2	CIC-SBP	R.ERVNDSDM*DDT#PFDYR.K	701	17.25	0	0	0	0	R.ERVNDS#DM*DDTPFDYR.K	696	14.621	0	0	0	0
13252	2	CIC-SBP	R.VNDSDMDDT#PFDYR.K	701	44.278	0	0	0	0	R.VNDSDMDDT#PFDYR.K	701	58.992	0	0	0	0
13374	2	CIC-SBP	R.VNDSDMDDT#PFDYR.K	701	44.278	0	0	0	0	R.VNDSDMDDT#PFDYR.K	701	58.992	0	0	0	0
13490	2	CIC-SBP	R.VNDSDMDDT#PFDYR.K	701	59.298	0	0	0	0	R.VNDSDMDDT#PFDYR.K	701	28.697	0	0	0	0
13610	2	CIC-SBP	R.VNDSDMDDT#PFDYR.K	701	31.275	0	0	0	0	R.VNDSDMDDT#PFDYR.K	701	42.886	0	0	0	0
10822	3	CIC-SBP	K.QQPEANQRS#AEEHSTSGANGQAINAPPLSGGER.E	716	11.721	0	0	0	0	K.QQPEANQRS#AEEHSTSGANGQAINAPPLSGGER.E	716	10.873	0	0	0	0
10963	3	CIC-SBP	K.QQPEANQRS#AEEHSTSGANGQAINAPPLSGGER.E	716	4.691	0	0	0	0	K.QQPEANQRS#AEEHSTSGANGQAINAPPLSGGER.E	716	9.214	0	0	0	0
11053	4	CIC-SBP	K.QQPEANQRS#AEEHSTSGANGQAINAPPLSGGER.E	716	0	0	0	0	0	K.QQPEANQRS#AEEHSTSGANGQAINAPPLSGGER.E	716	0	0	0	0	0
10936	4	CIC-SBP	K.QQPEANQRSAEEHS#TSGANGQAINAPPLSGGER.E	721	0	0	0	0	0	K.QQPEANQRSAEEHS#TSGANGQAINAPPLSGGER.E	721	0	0	0	0	0
12259	3	CIC-SBP	R.SAEEHS#TSGANGQAINAPPLSGGER.E	721	4.085	0	0	0	0	R.SAEEHST#SGANGQAINAPPLSGGER.E	722	0	0	0	0	0
10689	3	CIC-SBP	K.QQPEANQRSAEEHST#SGANGQAINAPPLSGGER.E	722	0	0	0	0	0	K.QQPEANQRSAEEHST#SGANGQAINAPPLSGGER.E	722	0	0	0	0	0
10694	3	CIC-SBP	K.QQPEANQRSAEEHST#SGANGQAINAPPLS#GGER.E	722	0	736	10.121	0	0	K.QQPEANQRS#AEEHSTSGANGQAINAPPLS#GGER.E	716	4.137	736	12.285	0	0
10795	3	CIC-SBP	R.SAEEHSTSGANGQAINAPPLS#GGER.E	736	42.095	0	0	0	0	R.SAEEHSTSGANGQAINAPPLS#GGER.E	736	20.389	0	0	0	0
10909	3	CIC-SBP	R.SAEEHSTSGANGQAINAPPLS#GGER.E	736	72.681	0	0	0	0	R.SAEEHSTSGANGQAINAPPLS#GGER.E	736	67.115	0	0	0	0
11024	3	CIC-SBP	R.SAEEHSTSGANGQAINAPPLS#GGER.E	736	64.798	0	0	0	0	R.SAEEHSTSGANGQAINAPPLS#GGER.E	736	101.39	0	0	0	0
11266	3	CIC-SBP	R.SAEEHSTSGANGQAINAPPLS#GGER.E	736	39.947	0	0	0	0	R.SAEEHSTSGANGQAINAPPLS#GGER.E	736	28.546	0	0	0	0
13203	3	CIC-SBP	R.SAEEHSTSGANGQAINAPPLS#GGEREITLKPK.A	736	1.488	0	0	0	0	R.SAEEHSTSGANGQAINAPPLS#GGEREITLKPK.A	736	3.408	0	0	0	0
13239	4	CIC-SBP	R.SAEEHSTSGANGQAINAPPLS#GGEREITLKPK.A	736	4.416	0	0	0	0	R.SAEEHSTSGANGQAINAPPLS#GGEREITLKPK.A	736	3.256	0	0	0	0
13270	3	CIC-SBP	R.SAEEHSTSGANGQAINAPPLS#GGEREITLKPK.A	736	7.978	0	0	0	0	R.SAEEHSTSGANGQAINAPPLS#GGEREITLKPK.A	736	11.768	0	0	0	0
13323	3	CIC-SBP	R.SAEEHSTSGANGQAINAPPLS#GGEREITLKPK.A	736	4.691	0	0	0	0	R.SAEEHSTSGANGQAINAPPLS#GGEREITLKPK.A	736	9.214	0	0	0	0
13419	4	CIC-SBP	R.SAEEHSTSGANGQAINAPPLS#GGEREITLKPK.A	736	4.416	0	0	0	0	R.SAEEHSTSGANGQAINAPPLS#GGEREITLKPK.A	736	3.256	0	0	0	0
13548	3	CIC-SBP	R.SAEEHSTSGANGQAINAPPLS#GGEREITLKPK.A	736	9.394	0	0	0	0	R.SAEEHSTSGANGQAINAPPLS#GGEREITLKPK.A	736	9.214	0	0	0	0
13664	3	CIC-SBP	R.SAEEHSTSGANGQAINAPPLS#GGEREITLKPK.A	736	9.394	0	0	0	0	R.SAEEHSTSGANGQAINAPPLS#GGEREITLKPK.A	736	3.408	0	0	0	0
13741	4	CIC-SBP	R.SAEEHSTSGANGQAINAPPLS#GGEREITLKPK.A	736	1.383	0	0	0	0	R.SAEEHSTSGANGQAINAPPLS#GGEREITLKPK.A	736	0	0	0	0	0
13799	3	CIC-SBP	R.SAEEHSTSGANGQAINAPPLS#GGEREITLKPK.A	736	9.394	0	0	0	0	R.SAEEHSTSGANGQAINAPPLS#GGEREITLKPK.A	736	9.214	0	0	0	0
13856	4	CIC-SBP	R.SAEEHSTSGANGQAINAPPLS#GGEREITLKPK.A	736	4.416	0	0	0	0	R.SAEEHSTSGANGQAINAPPLS#GGEREITLKPK.A	736	3.256	0	0	0	0
13961	3	CIC-SBP	R.SAEEHSTSGANGQAINAPPLS#GGEREITLKPK.A	736	1.488	0	0	0	0	R.SAEEHSTSGANGQAINAPPLSGGEREIT#LKPK.A	743	3.256	0	0	0	0
13970	4	CIC-SBP	R.SAEEHSTSGANGQAINAPPLS#GGEREITLKPK.A	736	0	0	0	0	0	R.SAEEHSTSGANGQAINAPPLS#GGEREITLKPK.A	736	0	0	0	0	0
14348	4	CIC-SBP	R.SAEEHSTSGANGQAINAPPLS#GGEREITLKPK.A	736	0	0	0	0	0	R.SAEEHSTSGANGQAINAPPLS#GGEREITLKPK.A	736	0	0	0	0	0
14657	4	CIC-SBP	R.SAEEHSTSGANGQAINAPPLS#GGEREITLKPK.A	736	1.383	0	0	0	0	R.SAEEHSTSGANGQAINAPPLS#GGEREITLKPK.A	736	3.256	0	0	0	0
13627	4	CIC-SBP	R.SAEEHSTSGANGQAINAPPLSGGEREIT#LKPK.A	743	4.416	0	0	0	0	R.SAEEHSTSGANGQAINAPPLSGGEREIT#LKPK.A	743	3.256	0	0	0	0
14143	3	CIC-SBP	R.SAEEHSTSGANGQAINAPPLSGGEREIT#LKPK.A	743	8.913	0	0	0	0	R.SAEEHSTSGANGQAINAPPLSGGEREIT#LKPK.A	743	16.203	0	0	0	0
14211	3	CIC-SBP	R.SAEEHSTSGANGQAINAPPLSGGEREIT#LKPK.A	743	1.383	0	0	0	0	R.SAEEHSTSGANGQAINAPPLSGGEREIT#LKPK.A	743	3.256	0	0	0	0
14239	4	CIC-SBP	R.SAEEHSTSGANGQAINAPPLSGGEREIT#LKPK.A	743	8.913	0	0	0	0	R.SAEEHSTSGANGQAINAPPLSGGEREIT#LKPK.A	743	16.203	0	0	0	0
14463	4	CIC-SBP	R.SAEEHSTSGANGQAINAPPLSGGEREIT#LKPK.A	743	4.416	0	0	0	0	R.SAEEHSTSGANGQAINAPPLSGGEREIT#LKPK.A	743	8.863	0	0	0	0
14590	4	CIC-SBP	R.SAEEHSTSGANGQAINAPPLSGGEREIT#LKPK.A	743	0	0	0	0	0	R.SAEEHSTSGANGQAINAPPLSGGEREIT#LKPK.A	743	0	0	0	0	0
14694	4	CIC-SBP	R.SAEEHSTSGANGQAINAPPLSGGEREIT#LKPK.A	743	1.383	0	0	0	0	R.SAEEHSTSGANGQAINAPPLSGGEREIT#LKPK.A	743	3.256	0	0	0	0
26096	4	CIC-SBP	K.AHPVLES#NM*LPYTQM*SIYTQYTSPKNPIGVTPFQPTGGAFK.S	757	0	0	0	0	0	K.AHPVLESNM*LPYTQM*SIYTQYTSPKNPIGVT#PFQPTGGAFK.S	781	0.604	0	0	0	0
18493	3	CIC-SBP	K.AHPVLESNM*LPY#TQM*SIYTQYTSPK.N	762	0	0	0	0	0	K.AHPVLESNM*LPY#TQM*SIYTQYTSPK.N	762	0	0	0	0	0
26143	4	CIC-SBP	K.AHPVLESNM*LPY#TQM*SIYTQYTSPKNPIGVTPFQPTGGAFK.S	762	0	0	0	0	0	K.AHPVLESNM*LPY#TQM*SIYTQYTSPKNPIGVTPFQPTGGAFK.S	762	0	0	0	0	0
26634	4	CIC-SBP	K.AHPVLESNM*LPY#TQM*SIYTQYTSPKNPIGVTPFQPTGGAFK.S	762	0	0	0	0	0	K.AHPVLES#NM*LPYTQM*SIYTQYTSPKNPIGVTPFQPTGGAFK.S	757	0	0	0	0	0
19249	3	CIC-SBP	K.AHPVLESNM*LPYT#QMSIYTQYTSPK.N	763	0	0	0	0	0	K.AHPVLESNM*LPYT#QMSIYTQYTSPK.N	763	0	0	0	0	0
22519	3	CIC-SBP	K.AHPVLESNMLPYT#QMSIYTQYTSPK.N	763	6.591	0	0	0	0	K.AHPVLESNMLPYT#QMSIYTQYTSPK.N	763	9.404	0	0	0	0
22847	4	CIC-SBP	K.AHPVLESNM*LPYTQM*S#IYTQYTSPKNPIGVTPFQPTGGAFK.S	766	5.75	0	0	0	0	K.AHPVLESNM*LPYTQM*S#IYTQYTSPKNPIGVTPFQPTGGAFK.S	766	0	0	0	0	0
22980	4	CIC-SBP	K.AHPVLESNM*LPYTQM*S#IYTQYTSPKNPIGVT#PFQPTGGAFK.S	766	0	781	10.309	0	0	K.AHPVLESNM*LPYTQM*S#IYTQYTSPKNPIGVT#PFQPTGGAFK.S	766	0	781	14.667	0	0
24234	4	CIC-SBP	K.AHPVLESNM*LPYTQM*S#IYTQYTSPKNPIGVTPFQPTGGAFK.S	766	11.721	0	0	0	0	K.AHPVLES#NM*LPYTQM*SIYTQYTSPKNPIGVTPFQPTGGAFK.S	757	4.356	0	0	0	0
24449	4	CIC-SBP	K.AHPVLESNM*LPYTQM*S#IYTQYTSPKNPIGVTPFQPTGGAFK.S	766	2.806	0	0	0	0	K.AHPVLESNM*LPYTQM*S#IYTQYTSPKNPIGVTPFQPTGGAFK.S	766	5.141	0	0	0	0
26363	4	CIC-SBP	K.AHPVLESNM*LPYTQM*S#IYTQYTSPKNPIGVT#PFQPTGGAFK.S	766	2.806	781	3.701	0	0	K.AHPVLESNM*LPYTQM*S#IYTQYTSPKNPIGVT#PFQPTGGAFK.S	766	0	781	7.925	0	0
23536	4	CIC-SBP	K.AHPVLESNM*LPYTQM*SIY#TQYTSPKNPIGVT#PFQPTGGAFK.S	768	7.71	781	15.007	0	0	K.AHPVLESNM*LPYTQM*SIY#TQYTSPKNPIGVT#PFQPTGGAFK.S	768	10.589	781	7.925	0	0
22367	3	CIC-SBP	K.AHPVLESNMLPYTQMSIYT#QYTSPK.N	769	7.71	0	0	0	0	K.AHPVLESNMLPYTQMSIYT#QYTSPK.N	769	10.589	0	0	0	0
24215	4	CIC-SBP	K.AHPVLESNM*LPYTQM*SIYT#QYTSPKNPIGVT#PFQPTGGAFK.S	769	0	781	23.624	0	0	K.AHPVLESNM*LPYTQM*SIYT#QYTSPKNPIGVT#PFQPTGGAFK.S	769	0	781	19.243	0	0
18313	3	CIC-SBP	K.AHPVLESNM*LPYTQM*SIYTQY#TSPK.N	771	0	0	0	0	0	K.AHPVLESNM*LPYTQM*SIYTQY#TSPK.N	771	0	0	0	0	0
26331	4	CIC-SBP	K.AHPVLESNM*LPYTQM*SIYTQY#TSPKNPIGVTPFQPTGGAFK.S	771	0	0	0	0	0	K.AHPVLESNM*LPYTQM*SIYTQYTS#PKNPIGVTPFQPTGGAFK.S	773	2.852	0	0	0	0
18297	3	CIC-SBP	K.AHPVLESNM*LPYTQM*SIYTQYT#SPK.N	772	9.34	0	0	0	0	K.AHPVLESNM*LPYTQM*SIYTQYT#SPK.N	772	0	0	0	0	0
22394	3	CIC-SBP	K.AHPVLESNMLPYTQMSIYTQYT#SPK.N	772	0	0	0	0	0	K.AHPVLESNMLPYTQMSIYTQYT#SPK.N	772	0	0	0	0	0
24005	4	CIC-SBP	K.AHPVLESNM*LPYTQM*SIYTQYT#SPKNPIGVTPFQPTGGAFK.S	772	7.71	0	0	0	0	K.AHPVLES#NM*LPYTQM*SIYTQYTSPKNPIGVTPFQPTGGAFK.S	757	4.356	0	0	0	0
22666	3	CIC-SBP	K.AHPVLESNMLPYTQMSIYTQYTS#PK.N	773	17.009	0	0	0	0	K.AHPVLESNMLPYTQMSIYTQYTS#PK.N	773	9.404	0	0	0	0
22678	3	CIC-SBP	K.AHPVLESNMLPYTQMSIYTQYTS#PK.N	773	17.009	0	0	0	0	K.AHPVLESNMLPYTQMSIYTQYTS#PK.N	773	9.404	0	0	0	0
22721	4	CIC-SBP	K.AHPVLESNM*LPYTQM*SIYTQYTS#PKNPIGVT#PFQPTGGAFK.S	773	0	781	4.416	0	0	K.AHPVLESNM*LPYTQM*SIYTQYTS#PKNPIGVT#PFQPTGGAFK.S	773	0	781	13.129	0	0
22908	4	CIC-SBP	K.AHPVLESNM*LPYTQM*SIYTQYTS#PKNPIGVTPFQPTGGAFK.S	773	0	0	0	0	0	K.AHPVLESNM*LPYTQM*SIYTQYTS#PKNPIGVTPFQPTGGAFK.S	773	0	0	0	0	0
22921	4	CIC-SBP	K.AHPVLESNM*LPYTQM*SIYTQYTS#PKNPIGVT#PFQPTGGAFK.S	773	0	781	0	0	0	K.AHPVLESNM*LPYTQM*SIYT#QYTSPKNPIGVT#PFQPTGGAFK.S	769	0	781	0	0	0
23146	4	CIC-SBP	K.AHPVLESNM*LPYTQM*SIYTQYTS#PKNPIGVT#PFQPTGGAFK.S	773	7.71	781	15.007	0	0	K.AHPVLESNM*LPYTQM*SIYT#QYTSPKNPIGVT#PFQPTGGAFK.S	769	0	781	18.731	0	0
23408	4	CIC-SBP	K.AHPVLESNM*LPYTQM*SIYTQYTS#PKNPIGVT#PFQPTGGAFK.S	773	0	781	7.971	0	0	K.AHPVLESNM*LPYTQM*SIYTQYT#SPKNPIGVT#PFQPTGGAFK.S	772	0	781	13.129	0	0
23591	4	CIC-SBP	K.AHPVLESNM*LPYTQM*SIYTQYTS#PKNPIGVT#PFQPTGGAFK.S	773	7.71	781	23.624	0	0	K.AHPVLESNM*LPYTQM*SIYTQY#TSPKNPIGVT#PFQPTGGAFK.S	771	0	781	20.282	0	0
23706	4	CIC-SBP	K.AHPVLESNM*LPYTQM*SIYTQYTS#PKNPIGVT#PFQPTGGAFK.S	773	7.71	781	7.971	0	0	K.AHPVLESNM*LPYTQM*SIYTQYTS#PKNPIGVT#PFQPTGGAFK.S	773	9.404	781	12.576	0	0
23912	4	CIC-SBP	K.AHPVLESNM*LPYTQM*SIYTQYTS#PKNPIGVT#PFQPTGGAFK.S	773	0	781	6.603	0	0	K.AHPVLESNM*LPY#TQM*SIYTQYTSPKNPIGVT#PFQPTGGAFK.S	762	2.978	781	14.667	0	0
24027	4	CIC-SBP	K.AHPVLESNM*LPYTQM*SIYTQYTS#PKNPIGVT#PFQPTGGAFK.S	773	3.696	781	29.376	0	0	K.AHPVLESNM*LPYTQM*SIYTQYTS#PKNPIGVT#PFQPTGGAFK.S	773	0	781	34.808	0	0
24144	4	CIC-SBP	K.AHPVLESNM*LPYTQM*SIYTQYTS#PKNPIGVT#PFQPTGGAFK.S	773	7.71	781	7.971	0	0	K.AHPVLESNM*LPYTQM*SIYTQYTS#PKNPIGVTPFQPT#GGAFK.S	773	0	786	8.22	0	0
24243	4	CIC-SBP	K.AHPVLESNM*LPYTQM*SIYTQYTS#PKNPIGVT#PFQPTGGAFK.S	773	0	781	15.007	0	0	K.AHPVLESNM*LPYTQM*SIYT#QYTSPKNPIGVT#PFQPTGGAFK.S	769	0	781	22.74	0	0
25711	4	CIC-SBP	K.AHPVLESNM*LPYTQM*SIYTQYTS#PKNPIGVTPFQPT#GGAFK.S	773	7.71	786	30.07	0	0	K.AHPVLESNM*LPYTQM*SIYTQYTS#PKNPIGVTPFQPT#GGAFK.S	773	6.202	786	31.961	0	0
25866	4	CIC-SBP	K.AHPVLESNM*LPYTQM*SIYTQYTS#PKNPIGVT#PFQPTGGAFK.S	773	0	781	25.238	0	0	K.AHPVLESNM*LPYTQM*SIYTQYTS#PKNPIGVT#PFQPTGGAFK.S	773	0	781	23.146	0	0
25867	4	CIC-SBP	K.AHPVLESNM*LPYTQM*SIYTQYTS#PKNPIGVTPFQPTGGAFK.S	773	9.34	0	0	0	0	K.AHPVLESNM*LPYTQM*SIYTQYTS#PKNPIGVTPFQPTGGAFK.S	773	0	0	0	0	0
26212	4	CIC-SBP	K.AHPVLESNM*LPYTQM*SIYTQYTS#PKNPIGVTPFQPTGGAFK.S	773	0	0	0	0	0	K.AHPVLESNM*LPYTQM*SIYTQYTS#PKNPIGVTPFQPTGGAFK.S	773	0	0	0	0	0
28136	4	CIC-SBP	K.AHPVLESNMLPYTQMSIYTQYTS#PKNPIGVTPFQPTGGAFK.S	773	2.949	0	0	0	0	K.AHPVLESNMLPYTQMSIYTQYTS#PKNPIGVTPFQPTGGAFK.S	773	2.852	0	0	0	0
28186	4	CIC-SBP	K.AHPVLESNMLPYTQMSIYTQYTS#PKNPIGVT#PFQPTGGAFK.S	773	0	781	1.383	0	0	K.AHPVLESNMLPYTQMS#IYTQYTSPKNPIGVT#PFQPTGGAFK.S	766	0	781	2.317	0	0
19419	2	CIC-SBP	K.NPIGVT#PFQPTGGAFK.S	781	51.004	0	0	0	0	K.NPIGVT#PFQPTGGAFK.S	781	68.603	0	0	0	0
19533	2	CIC-SBP	K.NPIGVT#PFQPTGGAFK.S	781	26.927	0	0	0	0	K.NPIGVT#PFQPTGGAFK.S	781	38.324	0	0	0	0
19833	2	CIC-SBP	K.NPIGVT#PFQPT#GGAFK.S	781	1000	786	1000	0	0	K.NPIGVT#PFQPT#GGAFK.S	781	1000	786	1000	0	0
19950	2	CIC-SBP	K.NPIGVT#PFQPT#GGAFK.S	781	1000	786	1000	0	0	K.NPIGVT#PFQPT#GGAFK.S	781	1000	786	1000	0	0
22411	4	CIC-SBP	K.AHPVLESNM*LPYTQM*SIYTQYTSPKNPIGVT#PFQPTGGAFK.S	781	26.045	0	0	0	0	K.AHPVLESNM*LPYTQM*SIYTQYTSPKNPIGVT#PFQPTGGAFK.S	781	18.268	0	0	0	0
22442	4	CIC-SBP	K.AHPVLESNM*LPYTQM*SIYTQYTSPKNPIGVT#PFQPTGGAFK.S	781	31.769	0	0	0	0	K.AHPVLESNM*LPYTQM*SIYTQYTSPKNPIGVT#PFQPTGGAFK.S	781	33.318	0	0	0	0
19742	2	CIC-SBP	K.NPIGVTPFQPT#GGAFK.S	786	65.44	0	0	0	0	K.NPIGVTPFQPT#GGAFK.S	786	86.156	0	0	0	0
7960	2	CIC-SBP	K.SM*PIS#PK.G	796	34.073	0	0	0	0	K.SM*PIS#PK.G	796	45.791	0	0	0	0
8722	2	CIC-SBP	K.SM*PIS#PK.G	796	22.011	0	0	0	0	K.SM*PIS#PK.G	796	30.64	0	0	0	0
8859	2	CIC-SBP	K.SM*PIS#PK.G	796	22.011	0	0	0	0	K.SM*PIS#PK.G	796	17.672	0	0	0	0
9059	2	CIC-SBP	K.SM*PIS#PK.G	796	34.073	0	0	0	0	K.SM*PIS#PK.G	796	30.64	0	0	0	0
9196	2	CIC-SBP	K.SM*PIS#PK.G	796	34.073	0	0	0	0	K.SM*PIS#PK.G	796	45.791	0	0	0	0
9929	2	CIC-SBP	K.SM*PIS#PK.G	796	22.011	0	0	0	0	K.SM*PIS#PK.G	796	30.64	0	0	0	0
10280	2	CIC-SBP	K.SMPIS#PK.G	796	34.073	0	0	0	0	K.SMPIS#PK.G	796	30.64	0	0	0	0
10392	2	CIC-SBP	K.SMPIS#PK.G	796	22.011	0	0	0	0	K.SMPIS#PK.G	796	30.64	0	0	0	0
10508	2	CIC-SBP	K.SMPIS#PK.G	796	34.073	0	0	0	0	K.SMPIS#PK.G	796	45.791	0	0	0	0
10634	2	CIC-SBP	K.SMPIS#PK.G	796	22.011	0	0	0	0	K.SMPIS#PK.G	796	17.672	0	0	0	0
10757	2	CIC-SBP	K.SMPIS#PK.G	796	12.092	0	0	0	0	K.SMPIS#PK.G	796	17.672	0	0	0	0
10825	3	CIC-SBP	K.SM*PIS#PKGS#GGKPEDAGSLQAHIK.Q	796	13.38	800	14.003	0	0	K.SM*PIS#PKGS#GGKPEDAGSLQAHIK.Q	796	19.046	800	24.155	0	0
10869	2	CIC-SBP	K.SMPIS#PK.G	796	12.092	0	0	0	0	K.SMPIS#PK.G	796	17.672	0	0	0	0
11166	3	CIC-SBP	K.SM*PIS#PKGS#GGKPEDAGSLQAHIK.Q	796	19.271	800	17.167	0	0	K.SM*PISPKGS#GGKPEDAGS#LQAHIK.Q	800	11.368	809	11.768	0	0
5649	3	CIC-SBP	K.GS#GGKPEDAGSLQAHIK.Q	800	8.4	0	0	0	0	K.GS#GGKPEDAGSLQAHIK.Q	800	10.905	0	0	0	0
8022	2	CIC-SBP	K.QEDIKQEPPS#PYK.L	825	17.009	0	0	0	0	K.QEDIKQEPPS#PYK.L	825	22.851	0	0	0	0
8038	2	CIC-SBP	K.QEDIKQEPPS#PYK.L	825	6.591	0	0	0	0	K.QEDIKQEPPS#PYK.L	825	9.404	0	0	0	0
27669	4	CIC-SBP	K.QEPPSPYKLNNGSGS#ASGGGVVSAPPPNSGSVGAIFNFNVPTATALSQK.Q	835	5.085	0	0	0	0	K.QEPPSPYKLNNGSGS#ASGGGVVSAPPPNSGSVGAIFNFNVPTATALSQK.Q	835	7.772	0	0	0	0
28201	3	CIC-SBP	K.LNNGSGSAS#GGGVVSAPPPNSGSVGAIFNFNVPTATALSQK.Q	837	0	0	0	0	0	K.LNNGSGSAS#GGGVVSAPPPNSGSVGAIFNFNVPTATALSQK.Q	837	0	0	0	0	0
27918	4	CIC-SBP	K.LNNGSGSASGGGVVS#APPPNSGSVGAIFNFNVPT#ATALSQK.Q	843	1.728	862	13.38	0	0	K.LNNGSGSAS#GGGVVSAPPPNSGSVGAIFNFNVPT#ATALSQK.Q	837	0	862	7.925	0	0
28314	4	CIC-SBP	K.LNNGSGSASGGGVVS#APPPNSGSVGAIFNFNVPTAT#ALSQK.Q	843	5.31	864	0	0	0	K.LNNGSGSAS#GGGVVSAPPPNSGSVGAIFNFNVPT#ATALSQK.Q	837	9.533	862	9.533	0	0
27681	4	CIC-SBP	K.LNNGSGSASGGGVVSAPPPNSGSVGAIFNFNVPT#ATALSQK.Q	862	0	0	0	0	0	K.LNNGSGSASGGGVVSAPPPNSGSVGAIFNFNVPT#ATALSQK.Q	862	0	0	0	0	0
7946	4	CIC-SBP	K.QFHY#PM*HHPHRSPTDLR.A	873	2.124	0	0	0	0	K.QFHY#PM*HHPHRSPTDLR.A	873	1.904	0	0	0	0
15716	4	CIC-SBP	R.AAHQACVPS#SPAGM*GLGHAANIATPPASAPAQIM*GGGPASQK.M	895	7.71	0	0	0	0	R.AAHQACVPS#SPAGM*GLGHAANIATPPASAPAQIM*GGGPASQK.M	895	10.589	0	0	0	0
15851	4	CIC-SBP	R.AAHQACVPS#SPAGM*GLGHAANIAT#PPASAPAQIM*GGGPASQK.M	895	0	910	0	0	0	R.AAHQACVPS#SPAGM*GLGHAANIAT#PPASAPAQIM*GGGPASQK.M	895	0	910	0	0	0
15922	4	CIC-SBP	R.AAHQACVPS#S#PAGM*GLGHAANIATPPAS#APAQIM*GGGPASQK.M	895	2.785	896	3.178	914	23.624	R.AAHQACVPSS#PAGM*GLGHAANIAT#PPAS#APAQIM*GGGPASQK.M	896	0	910	3.944	914	6.417
15987	4	CIC-SBP	R.AAHQACVPS#SPAGM*GLGHAANIAT#PPASAPAQIM*GGGPASQK.M	895	0	910	0	0	0	R.AAHQACVPS#S#PAGM*GLGHAANIATPPASAPAQIM*GGGPASQK.M	895	3.833	896	4.18	0	0
16096	4	CIC-SBP	R.AAHQACVPS#SPAGM*GLGHAANIAT#PPASAPAQIM*GGGPASQK.M	895	0	910	7.971	0	0	R.AAHQACVPS#SPAGM*GLGHAANIAT#PPASAPAQIM*GGGPASQK.M	895	0	910	5.141	0	0
16202	4	CIC-SBP	R.AAHQACVPS#SPAGM*GLGHAANIATPPAS#APAQIM*GGGPASQK.M	895	6.454	914	7.971	0	0	R.AAHQACVPS#SPAGM*GLGHAANIATPPAS#APAQIM*GGGPASQK.M	895	11.368	914	13.129	0	0
16678	4	CIC-SBP	R.AAHQACVPS#SPAGM*GLGHAANIATPPASAPAQIM*GGGPASQK.M	895	0	0	0	0	0	R.AAHQACVPS#SPAGM*GLGHAANIATPPASAPAQIM*GGGPASQK.M	895	0	0	0	0	0
16790	4	CIC-SBP	R.AAHQACVPS#SPAGM*GLGHAANIATPPASAPAQIM*GGGPASQK.M	895	0	0	0	0	0	R.AAHQACVPS#SPAGM*GLGHAANIATPPASAPAQIM*GGGPASQK.M	895	0	0	0	0	0
16819	4	CIC-SBP	R.AAHQACVPS#SPAGM*GLGHAANIATPPASAPAQIM*GGGPASQK.M	895	0	0	0	0	0	R.AAHQACVPS#SPAGM*GLGHAANIATPPASAPAQIM*GGGPASQK.M	895	0	0	0	0	0
17096	4	CIC-SBP	R.AAHQACVPS#SPAGM*GLGHAANIAT#PPASAPAQIM*GGGPASQK.M	895	0	910	15.007	0	0	R.AAHQACVPS#S#PAGM*GLGHAANIATPPASAPAQIM*GGGPASQK.M	895	3.833	896	4.18	0	0
17135	4	CIC-SBP	R.AAHQACVPS#SPAGM*GLGHAANIATPPASAPAQIM*GGGPASQK.M	895	0	0	0	0	0	R.AAHQACVPS#SPAGM*GLGHAANIATPPASAPAQIM*GGGPASQK.M	895	0	0	0	0	0
17152	4	CIC-SBP	R.AAHQACVPS#SPAGM*GLGHAANIATPPAS#APAQIM*GGGPASQK.M	895	0	914	2.806	0	0	R.AAHQACVPS#SPAGM*GLGHAANIATPPAS#APAQIM*GGGPASQK.M	895	0	914	6.728	0	0
17521	4	CIC-SBP	R.AAHQACVPS#SPAGMGLGHAANIAT#PPASAPAQIM*GGGPASQK.M	895	0	910	6.454	0	0	R.AAHQACVPS#SPAGMGLGHAANIAT#PPASAPAQIM*GGGPASQK.M	895	0	910	0	0	0
17574	4	CIC-SBP	R.AAHQACVPS#S#PAGM*GLGHAANIATPPASAPAQIMGGGPASQK.M	895	2.665	896	3.041	0	0	R.AAHQACVPS#SPAGM*GLGHAANIAT#PPASAPAQIMGGGPASQK.M	895	0	910	5.141	0	0
17625	4	CIC-SBP	R.AAHQACVPS#SPAGMGLGHAANIATPPASAPAQIM*GGGPASQK.M	895	7.71	0	0	0	0	R.AAHQACVPS#SPAGMGLGHAANIATPPASAPAQIM*GGGPASQK.M	895	0	0	0	0	0
18102	4	CIC-SBP	R.AAHQACVPS#S#PAGM*GLGHAANIAT#PPASAPAQIMGGGPASQK.M	895	6.32	896	6.981	910	7.971	R.AAHQACVPS#S#PAGM*GLGHAANIAT#PPASAPAQIMGGGPASQK.M	895	10.816	896	11.52	910	13.129
15963	4	CIC-SBP	R.AAHQACVPSS#PAGM*GLGHAANIAT#PPAS#APAQIM*GGGPASQK.M	896	0	910	8.534	914	23.724	R.AAHQACVPSS#PAGM*GLGHAANIAT#PPAS#APAQIM*GGGPASQK.M	896	0	910	3.944	914	32.523
16636	4	CIC-SBP	R.AAHQACVPSS#PAGM*GLGHAANIATPPASAPAQIM*GGGPASQK.M	896	0	0	0	0	0	R.AAHQACVPSS#PAGM*GLGHAANIATPPASAPAQIM*GGGPASQK.M	896	0	0	0	0	0
16657	4	CIC-SBP	R.AAHQACVPSS#PAGM*GLGHAANIATPPASAPAQIM*GGGPASQK.M	896	0	0	0	0	0	R.AAHQACVPSS#PAGM*GLGHAANIATPPASAPAQIM*GGGPASQK.M	896	0	0	0	0	0
17006	4	CIC-SBP	R.AAHQACVPSS#PAGM*GLGHAANIATPPASAPAQIM*GGGPASQK.M	896	7.71	0	0	0	0	R.AAHQACVPSS#PAGM*GLGHAANIATPPASAPAQIM*GGGPASQK.M	896	10.589	0	0	0	0
17566	4	CIC-SBP	R.AAHQACVPSS#PAGMGLGHAANIAT#PPAS#APAQIM*GGGPASQK.M	896	0	910	13.745	914	22.855	R.AAHQACVPS#S#PAGMGLGHAANIATPPAS#APAQIM*GGGPASQK.M	895	1.366	896	1.522	914	13.129
18131	4	CIC-SBP	R.AAHQACVPSS#PAGM*GLGHAANIAT#PPASAPAQIMGGGPASQK.M	896	0	910	12.155	0	0	R.AAHQACVPSS#PAGM*GLGHAANIAT#PPASAPAQIMGGGPASQK.M	896	0	910	3.833	0	0
18134	4	CIC-SBP	R.AAHQACVPSS#PAGM*GLGHAANIAT#PPAS#APAQIMGGGPASQK.M	896	14.784	910	2.665	914	3.612	R.AAHQACVPS#S#PAGM*GLGHAANIAT#PPASAPAQIMGGGPASQK.M	895	0.9	896	0.997	910	0
18231	4	CIC-SBP	R.AAHQACVPSS#PAGM*GLGHAANIAT#PPASAPAQIMGGGPASQK.M	896	0	910	2.185	0	0	R.AAHQACVPS#SPAGM*GLGHAANIAT#PPASAPAQIMGGGPASQK.M	895	0	910	0	0	0
18247	4	CIC-SBP	R.AAHQACVPSS#PAGM*GLGHAANIAT#PPAS#APAQIMGGGPASQK.M	896	0	910	5.07	914	6.115	R.AAHQACVPSS#PAGM*GLGHAANIAT#PPAS#APAQIMGGGPASQK.M	896	0	910	7.781	914	10.593
17477	4	CIC-SBP	R.AAHQACVPSSPAGMGLGHAANIAT#PPASAPAQIM*GGGPASQK.M	910	5.31	0	0	0	0	R.AAHQACVPSSPAGMGLGHAANIAT#PPASAPAQIM*GGGPASQK.M	910	3.746	0	0	0	0
17497	4	CIC-SBP	R.AAHQACVPSSPAGM*GLGHAANIAT#PPASAPAQIMGGGPASQK.M	910	2.576	0	0	0	0	R.AAHQACVPS#SPAGM*GLGHAANIATPPASAPAQIMGGGPASQK.M	895	0	0	0	0	0
18177	4	CIC-SBP	R.AAHQACVPSSPAGMGLGHAANIAT#PPASAPAQIM*GGGPASQK.M	910	5.31	0	0	0	0	R.AAHQACVPSSPAGMGLGHAANIAT#PPASAPAQIM*GGGPASQK.M	910	3.746	0	0	0	0
18680	4	CIC-SBP	R.AAHQACVPSSPAGM*GLGHAANIAT#PPAS#APAQIM*GGGPASQK.M	910	16.725	914	13.434	0	0	R.AAHQACVPSSPAGM*GLGHAANIAT#PPAS#APAQIM*GGGPASQK.M	910	25.647	914	11.213	0	0
15732	4	CIC-SBP	R.AAHQACVPSSPAGM*GLGHAANIATPPAS#APAQIM*GGGPASQK.M	914	4.043	0	0	0	0	R.AAHQACVPSS#PAGM*GLGHAANIATPPASAPAQIM*GGGPASQK.M	896	7.781	0	0	0	0
15788	4	CIC-SBP	R.AAHQACVPSSPAGM*GLGHAANIATPPAS#APAQIM*GGGPASQK.M	914	9.279	0	0	0	0	R.AAHQACVPSSPAGM*GLGHAANIATPPAS#APAQIM*GGGPASQK.M	914	12.489	0	0	0	0
16133	4	CIC-SBP	R.AAHQACVPSSPAGM*GLGHAANIATPPAS#APAQIM*GGGPASQK.M	914	31.769	0	0	0	0	R.AAHQACVPSSPAGM*GLGHAANIATPPAS#APAQIM*GGGPASQK.M	914	21.831	0	0	0	0
16193	4	CIC-SBP	R.AAHQACVPSSPAGM*GLGHAANIATPPAS#APAQIM*GGGPASQK.M	914	13.063	0	0	0	0	R.AAHQACVPSSPAGM*GLGHAANIATPPAS#APAQIM*GGGPASQK.M	914	22.104	0	0	0	0
17725	4	CIC-SBP	R.AAHQACVPSSPAGM*GLGHAANIATPPAS#APAQIMGGGPASQK.M	914	31.769	0	0	0	0	R.AAHQACVPSSPAGM*GLGHAANIATPPAS#APAQIMGGGPASQK.M	914	4.855	0	0	0	0
17777	4	CIC-SBP	R.AAHQACVPSSPAGM*GLGHAANIATPPAS#APAQIMGGGPASQK.M	914	13.063	0	0	0	0	R.AAHQACVPSSPAGM*GLGHAANIATPPAS#APAQIMGGGPASQK.M	914	12.489	0	0	0	0
17850	4	CIC-SBP	R.AAHQACVPSSPAGM*GLGHAANIATPPAS#APAQIMGGGPASQK.M	914	22.237	0	0	0	0	R.AAHQACVPSSPAGM*GLGHAANIATPPAS#APAQIMGGGPASQK.M	914	22.104	0	0	0	0
21154	3	CIC-SBP	K.MFFAM*T#HPYTLLQR.S	934	2.806	0	0	0	0	K.MFFAM*T#HPYTLLQR.S	934	5.141	0	0	0	0
26637	3	CIC-SBP	K.MFFAMT#HPYTLLQR.S	934	2.017	0	0	0	0	K.MFFAMT#HPYTLLQR.S	934	5.141	0	0	0	0
20761	3	CIC-SBP	K.MFFAM*THPYT#LLQR.S	938	0	0	0	0	0	K.MFFAM*THPYT#LLQR.S	938	0	0	0	0	0
21940	2	CIC-SBP	K.M*FFAMTHPYT#LLQR.S	938	0	0	0	0	0	K.M*FFAMTHPYT#LLQR.S	938	0	0	0	0	0
25968	3	CIC-SBP	K.MFFAMTHPYT#LLQR.S	938	6.591	0	0	0	0	K.MFFAMT#HPYTLLQR.S	934	0	0	0	0	0
26071	3	CIC-SBP	K.MFFAMTHPYT#LLQR.S	938	6.591	0	0	0	0	K.MFFAMTHPYT#LLQR.S	938	0	0	0	0	0
22562	4	CIC-SBP	R.S#HQPGTPSLEHLQLDAFAPGGYTLR.N	943	4.988	0	0	0	0	R.S#HQPGTPSLEHLQLDAFAPGGYTLR.N	943	3.572	0	0	0	0
25820	3	CIC-SBP	R.S#HQPGT#PSLEHLQLDAFAPGGYTLR.N	943	56.026	948	12.092	0	0	R.S#HQPGTPS#LEHLQLDAFAPGGYTLR.N	943	38.324	950	7.772	0	0
22456	3	CIC-SBP	R.SHQPGT#PSLEHLQLDAFAPGGYTLR.N	948	0	0	0	0	0	R.SHQPGT#PSLEHLQLDAFAPGGYTLR.N	948	0	0	0	0	0
23124	4	CIC-SBP	R.SHQPGT#PSLEHLQLDAFAPGGYTLR.N	948	0	0	0	0	0	R.SHQPGT#PSLEHLQLDAFAPGGYTLR.N	948	0	0	0	0	0
24029	3	CIC-SBP	R.SHQPGT#PSLEHLQLDAFAPGGYT#LR.N	948	11.015	965	0	0	0	R.SHQPGT#PSLEHLQLDAFAPGGYT#LR.N	948	6.65	965	0	0	0
24213	3	CIC-SBP	R.SHQPGT#PSLEHLQLDAFAPGGYT#LR.N	948	11.015	965	0	0	0	R.SHQPGT#PSLEHLQLDAFAPGGYT#LR.N	948	6.65	965	0	0	0
24338	3	CIC-SBP	R.SHQPGT#PS#LEHLQLDAFAPGGYTLR.N	948	20.167	950	30.07	0	0	R.SHQPGT#PS#LEHLQLDAFAPGGYTLR.N	948	16.509	950	31.961	0	0
24488	3	CIC-SBP	R.SHQPGT#PS#LEHLQLDAFAPGGYTLR.N	948	12.715	950	7.217	0	0	R.SHQPGT#PS#LEHLQLDAFAPGGYTLR.N	948	10.376	950	7.058	0	0
20388	4	CIC-SBP	R.SHQPGTPS#LEHLQLDAFAPGGYTLR.N	950	5.085	0	0	0	0	R.SHQPGTPS#LEHLQLDAFAPGGYTLR.N	950	7.772	0	0	0	0
20416	3	CIC-SBP	R.SHQPGTPS#LEHLQLDAFAPGGYTLR.N	950	13.38	0	0	0	0	R.SHQPGTPS#LEHLQLDAFAPGGYTLR.N	950	19.046	0	0	0	0
20500	4	CIC-SBP	R.SHQPGTPS#LEHLQLDAFAPGGYTLR.N	950	13.38	0	0	0	0	R.SHQPGTPS#LEHLQLDAFAPGGYTLR.N	950	19.046	0	0	0	0
20615	4	CIC-SBP	R.SHQPGTPS#LEHLQLDAFAPGGYTLR.N	950	5.085	0	0	0	0	R.SHQPGTPS#LEHLQLDAFAPGGYTLR.N	950	7.772	0	0	0	0
20732	4	CIC-SBP	R.SHQPGTPS#LEHLQLDAFAPGGYTLR.N	950	5.085	0	0	0	0	R.SHQPGTPS#LEHLQLDAFAPGGYTLR.N	950	7.772	0	0	0	0
20857	4	CIC-SBP	R.SHQPGTPS#LEHLQLDAFAPGGYTLR.N	950	0	0	0	0	0	R.SHQPGTPS#LEHLQLDAFAPGGYTLR.N	950	0	0	0	0	0
21756	4	CIC-SBP	R.SHQPGTPS#LEHLQLDAFAPGGYTLR.N	950	0	0	0	0	0	R.SHQPGTPS#LEHLQLDAFAPGGYTLR.N	950	0	0	0	0	0
21957	3	CIC-SBP	R.SHQPGTPS#LEHLQLDAFAPGGYTLR.N	950	5.085	0	0	0	0	R.SHQPGTPS#LEHLQLDAFAPGGYTLR.N	950	7.772	0	0	0	0
22082	3	CIC-SBP	R.SHQPGTPS#LEHLQLDAFAPGGYTLR.N	950	5.085	0	0	0	0	R.SHQPGTPS#LEHLQLDAFAPGGYTLR.N	950	7.772	0	0	0	0
22195	5	CIC-SBP	R.SHQPGTPS#LEHLQLDAFAPGGYTLR.N	950	0	0	0	0	0	R.SHQPGTPS#LEHLQLDAFAPGGYTLR.N	950	0	0	0	0	0
22197	3	CIC-SBP	R.SHQPGTPS#LEHLQLDAFAPGGYTLR.N	950	0	0	0	0	0	R.SHQPGTPS#LEHLQLDAFAPGGYTLR.N	950	0	0	0	0	0
22220	4	CIC-SBP	R.SHQPGTPS#LEHLQLDAFAPGGYTLR.N	950	0	0	0	0	0	R.SHQPGTPS#LEHLQLDAFAPGGYTLR.N	950	0	0	0	0	0
22332	4	CIC-SBP	R.SHQPGTPS#LEHLQLDAFAPGGYTLR.N	950	5.085	0	0	0	0	R.SHQPGTPS#LEHLQLDAFAPGGYTLR.N	950	7.772	0	0	0	0
22679	4	CIC-SBP	R.SHQPGTPS#LEHLQLDAFAPGGYTLR.N	950	0	0	0	0	0	R.SHQPGTPS#LEHLQLDAFAPGGYTLR.N	950	0	0	0	0	0
23381	4	CIC-SBP	R.SHQPGTPS#LEHLQLDAFAPGGYTLR.N	950	0	0	0	0	0	R.SHQPGTPS#LEHLQLDAFAPGGYTLR.N	950	0	0	0	0	0
23488	3	CIC-SBP	R.SHQPGTPS#LEHLQLDAFAPGGYTLR.N	950	5.085	0	0	0	0	R.SHQPGTPS#LEHLQLDAFAPGGYTLR.N	950	7.772	0	0	0	0
23677	4	CIC-SBP	R.SHQPGTPS#LEHLQLDAFAPGGYTLR.N	950	0	0	0	0	0	R.SHQPGTPS#LEHLQLDAFAPGGYTLR.N	950	0	0	0	0	0
23861	4	CIC-SBP	R.SHQPGTPS#LEHLQLDAFAPGGYTLR.N	950	0	0	0	0	0	R.SHQPGTPS#LEHLQLDAFAPGGYTLR.N	950	0	0	0	0	0
24309	4	CIC-SBP	R.SHQPGTPS#LEHLQLDAFAPGGYTLR.N	950	0	0	0	0	0	R.SHQPGTPS#LEHLQLDAFAPGGYTLR.N	950	0	0	0	0	0
24436	4	CIC-SBP	R.SHQPGTPS#LEHLQLDAFAPGGYTLR.N	950	0	0	0	0	0	R.SHQPGTPS#LEHLQLDAFAPGGYTLR.N	950	0	0	0	0	0
26482	4	CIC-SBP	R.SHQPGTPS#LEHLQLDAFAPGGYTLR.N	950	0	0	0	0	0	R.SHQPGTPS#LEHLQLDAFAPGGYTLR.N	950	0	0	0	0	0
30341	4	CIC-SBP	R.SHQPGTPS#LEHLQLDAFAPGGYTLR.N	950	5.085	0	0	0	0	R.SHQPGTPS#LEHLQLDAFAPGGYTLR.N	950	7.772	0	0	0	0
19022	4	CIC-SBP	R.NHNGLSSLPPPVS#AQPTMLLHGYPPSHGVEPPAR.S	980	2.576	0	0	0	0	R.NHNGLSSLPPPVSAQPT#MLLHGYPPSHGVEPPAR.S	984	0	0	0	0	0
21454	4	CIC-SBP	R.NHNGLSSLPPPVS#AQPTM*LLHGYPPSHGVEPPARSPSY#K.S	980	8.463	1005	5.085	0	0	R.NHNGLSSLPPPVS#AQPTM*LLHGYPPSHGVEPPARS#PSYK.S	980	17.809	1002	0	0	0
21500	4	CIC-SBP	R.NHNGLSSLPPPVSAQPT#M*LLHGYPPS#HGVEPPARSPSYK.S	984	4.16	993	0	0	0	R.NHNGLS#S#LPPPVSAQPTM*LLHGYPPSHGVEPPARSPSYK.S	973	3.256	974	3.746	0	0
18962	4	CIC-SBP	R.NHNGLSSLPPPVSAQPTMLLHGYPPS#HGVEPPARSPS#YK.S	993	1.543	1004	0	0	0	R.NHNGLSSLPPPVSAQPTMLLHGYPPS#HGVEPPARSPSY#K.S	993	4.356	1005	0	0	0
11265	2	CIC-SBP	K.S#M*PSTPKSAT#YLM*S#APPER.G	1007	0	1016	0	1020	6.91	K.S#M*PSTPKSAT#YLM*S#APPER.G	1007	0	1016	0	1020	6.65
11876	3	CIC-SBP	K.S#M*PST#PKSATYLM*S#APPER.G	1007	13.38	1011	0	1020	36.701	K.SM*PS#T#PKSATYLM*S#APPER.G	1010	22.086	1011	22.086	1020	41.029
12143	2	CIC-SBP	K.S#M*PSTPKS#ATYLM*SAPPER.G	1007	9.296	1014	4.085	0	0	K.S#M*PSTPKS#ATYLM*SAPPER.G	1007	14.621	1014	6.65	0	0
12237	2	CIC-SBP	K.S#M*PSTPKS#ATYLM*SAPPER.G	1007	18.978	1014	7.971	0	0	K.S#M*PSTPKS#ATYLM*SAPPER.G	1007	9.404	1014	6.65	0	0
13966	2	CIC-SBP	K.S#M*PSTPKSAT#YLM*S#APPER.G	1007	0	1016	0	1020	13.38	K.SM*PSTPKSAT#Y#LM*S#APPER.G	1016	0	1017	0	1020	3.746
15630	2	CIC-SBP	K.S#M*PSTPKS#ATYLM*SAPPER.G	1007	6.591	1014	0	0	0	K.SM*PS#TPKSAT#YLM*SAPPER.G	1010	0	1016	0	0	0
3226	2	CIC-SBP	K.SM*PS#TPK.S	1010	0	0	0	0	0	K.SM*PS#TPK.S	1010	0	0	0	0	0
3230	2	CIC-SBP	K.SM*PS#TPK.S	1010	0	0	0	0	0	K.SM*PS#TPK.S	1010	0	0	0	0	0
3327	2	CIC-SBP	K.SM*PS#TPK.S	1010	0	0	0	0	0	K.SM*PS#TPK.S	1010	0	0	0	0	0
3437	2	CIC-SBP	K.SM*PS#TPK.S	1010	0	0	0	0	0	K.SM*PS#TPK.S	1010	0	0	0	0	0
3461	2	CIC-SBP	K.SM*PS#TPK.S	1010	0	0	0	0	0	K.SM*PS#TPK.S	1010	0	0	0	0	0
3735	2	CIC-SBP	K.SM*PS#TPK.S	1010	0	0	0	0	0	K.SM*PS#TPK.S	1010	0	0	0	0	0
3865	2	CIC-SBP	K.SM*PS#TPK.S	1010	0	0	0	0	0	K.SM*PS#TPK.S	1010	0	0	0	0	0
3954	2	CIC-SBP	K.SM*PS#TPK.S	1010	0	0	0	0	0	K.SM*PS#TPK.S	1010	0	0	0	0	0
4044	2	CIC-SBP	K.SM*PS#TPK.S	1010	0	0	0	0	0	K.SM*PS#TPK.S	1010	0	0	0	0	0
4136	2	CIC-SBP	K.SM*PS#TPK.S	1010	0	0	0	0	0	K.SM*PS#TPK.S	1010	0	0	0	0	0
4234	2	CIC-SBP	K.SM*PS#TPK.S	1010	0	0	0	0	0	K.SM*PS#TPK.S	1010	0	0	0	0	0
4327	2	CIC-SBP	K.SM*PS#TPK.S	1010	0	0	0	0	0	K.SM*PS#TPK.S	1010	0	0	0	0	0
4502	2	CIC-SBP	K.SM*PS#TPK.S	1010	0	0	0	0	0	K.SM*PS#TPK.S	1010	0	0	0	0	0
4592	2	CIC-SBP	K.SM*PS#TPK.S	1010	0	0	0	0	0	K.SM*PS#TPK.S	1010	0	0	0	0	0
4677	2	CIC-SBP	K.SM*PS#TPK.S	1010	0	0	0	0	0	K.SM*PS#TPK.S	1010	0	0	0	0	0
4762	2	CIC-SBP	K.SM*PS#TPK.S	1010	0	0	0	0	0	K.SM*PS#TPK.S	1010	0	0	0	0	0
4858	2	CIC-SBP	K.SM*PS#TPK.S	1010	0	0	0	0	0	K.SM*PS#TPK.S	1010	0	0	0	0	0
4952	2	CIC-SBP	K.SM*PS#TPK.S	1010	0	0	0	0	0	K.SM*PS#TPK.S	1010	0	0	0	0	0
5029	2	CIC-SBP	K.SM*PS#TPK.S	1010	0	0	0	0	0	K.SM*PS#TPK.S	1010	0	0	0	0	0
5106	2	CIC-SBP	K.SM*PS#TPK.S	1010	0	0	0	0	0	K.SM*PS#TPK.S	1010	0	0	0	0	0
5177	2	CIC-SBP	K.SM*PS#TPK.S	1010	0	0	0	0	0	K.SM*PS#TPK.S	1010	0	0	0	0	0
5334	2	CIC-SBP	K.SM*PS#TPK.S	1010	0	0	0	0	0	K.SM*PS#TPK.S	1010	0	0	0	0	0
5418	2	CIC-SBP	K.SM*PS#TPK.S	1010	0	0	0	0	0	K.SM*PS#TPK.S	1010	0	0	0	0	0
5512	2	CIC-SBP	K.SM*PS#TPK.S	1010	0	0	0	0	0	K.SM*PS#TPK.S	1010	0	0	0	0	0
9969	3	CIC-SBP	K.SM*PS#TPKSATY#LM*S#APPER.G	1010	6.591	1017	2.806	1020	47.045	K.SM*PST#PKSATY#LM*S#APPER.G	1011	0	1017	8.5	1020	42.109
9987	2	CIC-SBP	K.SM*PS#TPKS#ATYLM*S#APPER.G	1010	0	1014	5.085	1020	30.07	K.SM*PST#PKS#ATYLM*S#APPER.G	1011	0	1014	6.65	1020	49.365
10001	2	CIC-SBP	K.SM*PS#TPKS#ATYLM*S#APPER.G	1010	7.971	1014	7.971	1020	7.971	K.SM*PS#TPKS#ATYLM*S#APPER.G	1010	0	1014	9.404	1020	6.65
10234	3	CIC-SBP	K.SM*PS#TPKS#ATYLM*S#APPER.G	1010	17.009	1014	14.062	1020	45.026	K.SM*PS#TPKS#ATYLM*S#APPER.G	1010	7.772	1014	6.202	1020	34.81
10346	3	CIC-SBP	K.SM*PS#TPKS#ATYLM*S#APPER.G	1010	6.591	1014	22.237	1020	57.711	K.SM*PS#TPKS#ATYLM*S#APPER.G	1010	9.404	1014	27.034	1020	47.925
10461	3	CIC-SBP	K.SM*PS#TPKS#ATYLM*S#APPER.G	1010	17.009	1014	7.413	1020	26.105	K.SM*PS#TPKS#ATYLM*S#APPER.G	1010	22.851	1014	12.489	1020	23.146
10578	3	CIC-SBP	K.SM*PS#TPKS#ATYLM*S#APPER.G	1010	17.009	1014	14.062	1020	33.657	K.SM*PS#TPKS#ATYLM*S#APPER.G	1010	22.851	1014	15.504	1020	23.146
10697	3	CIC-SBP	K.SM*PS#T#PKSATYLM*S#APPER.G	1010	24.243	1011	4.691	1020	31.769	K.SM*PS#T#PKSATYLM*S#APPER.G	1010	7.646	1011	7.646	1020	12.489
10818	3	CIC-SBP	K.SM*PS#TPKS#ATYLM*S#APPER.G	1010	6.591	1014	14.062	1020	33.657	K.SM*PSTPKSAT#Y#LM*S#APPER.G	1016	7.925	1017	7.646	1020	16.533
10877	2	CIC-SBP	K.SM*PS#TPKSATYLM*S#APPER.G	1010	7.971	1020	5.31	0	0	K.SM*PS#TPKSATYLM*S#APPER.G	1010	0	1020	3.746	0	0
10933	3	CIC-SBP	K.SM*PS#TPKS#ATYLM*S#APPER.G	1010	6.591	1014	10.095	1020	45.026	K.SM*PST#PKS#ATYLM*S#APPER.G	1011	0	1014	4.137	1020	34.81
11003	3	CIC-SBP	K.SM*PS#TPKSATYLM*S#APPER.G	1010	6.591	1020	23.624	0	0	K.SM*PS#TPKSATYLM*S#APPER.G	1010	2.852	1020	34.81	0	0
11047	3	CIC-SBP	K.SM*PS#TPKS#ATYLM*S#APPER.G	1010	17.009	1014	10.095	1020	45.026	K.SM*PST#PKS#ATYLM*S#APPER.G	1011	0	1014	15.504	1020	23.146
11119	3	CIC-SBP	K.SM*PS#TPKSATYLM*S#APPER.G	1010	6.294	1020	7.756	0	0	K.SM*PS#TPKSATYLM*S#APPER.G	1010	9.404	1020	0	0	0
11165	3	CIC-SBP	K.SM*PS#T#PKSATYLM*S#APPER.G	1010	3.701	1011	4.691	1020	42.565	K.SM*PST#PKS#ATY#LM*SAPPER.G	1011	2.852	1014	0	1017	5.141
11236	3	CIC-SBP	K.SM*PS#TPKSATYLM*S#APPER.G	1010	30.835	1020	15.007	0	0	K.SM*PS#TPKSATYLM*S#APPER.G	1010	7.925	1020	13.129	0	0
11240	3	CIC-SBP	K.SM*PS#TPKSATYLM*SAPPER.G	1010	6.591	0	0	0	0	K.SM*PSTPKS#ATYLM*SAPPER.G	1014	0	0	0	0	0
11264	3	CIC-SBP	K.SM*PS#TPKSATYLM*SAPPER.G	1010	6.591	0	0	0	0	K.SM*PS#TPKSATYLM*SAPPER.G	1010	10.873	0	0	0	0
11370	3	CIC-SBP	K.SM*PS#TPKSATYLM*SAPPER.G	1010	17.009	0	0	0	0	K.SM*PS#TPKSATYLM*SAPPER.G	1010	0	0	0	0	0
11373	2	CIC-SBP	K.SM*PS#TPKSATYLM*S#APPER.G	1010	0	1020	15.007	0	0	K.SM*PSTPKSATY#LM*S#APPER.G	1017	5.141	1020	18.035	0	0
11433	2	CIC-SBP	K.SM*PS#TPKS#ATYLM*S#APPER.G	1010	9.34	1014	13.38	1020	13.38	K.SM*PS#TPKS#ATYLM*S#APPER.G	1010	0	1014	19.046	1020	6.65
11462	3	CIC-SBP	K.SM*PS#T#PKSATYLM*SAPPER.G	1010	7.649	1011	0	0	0	K.SM*PSTPKSAT#Y#LM*SAPPER.G	1016	0	1017	2.412	0	0
11480	3	CIC-SBP	K.SM*PS#TPKSATYLM*SAPPER.G	1010	6.591	0	0	0	0	K.SM*PS#TPKSATYLM*SAPPER.G	1010	0	0	0	0	0
11598	3	CIC-SBP	K.SM*PS#TPKSATYLM*SAPPER.G	1010	6.039	0	0	0	0	K.SM*PS#TPKSATYLM*SAPPER.G	1010	4.137	0	0	0	0
11714	3	CIC-SBP	K.SM*PS#T#PKSATYLM*SAPPER.G	1010	0.845	1011	0	0	0	K.SM*PS#T#PKSATYLM*SAPPER.G	1010	2.852	1011	0	0	0
11744	3	CIC-SBP	K.SM*PS#TPKS#ATYLM*S#APPER.G	1010	16.198	1014	3.696	1020	22.492	K.SM*PS#T#PKSATYLM*S#APPER.G	1010	14.667	1011	3.408	1020	25.437
11781	3	CIC-SBP	K.SM*PS#TPKSAT#YLM*S#APPER.G	1010	17.009	1016	10.095	1020	31.769	K.SM*PSTPKS#AT#YLM*S#APPER.G	1014	7.925	1016	7.925	1020	23.146
11822	3	CIC-SBP	K.SM*PS#TPKS#ATYLM*SAPPER.G	1010	17.009	1014	2.806	0	0	K.SM*PS#TPKS#ATYLM*SAPPER.G	1010	9.404	1014	5.141	0	0
11837	2	CIC-SBP	K.SM*PS#TPKSATYLM*SAPPER.G	1010	2.806	0	0	0	0	K.SM*PS#TPKSATYLM*SAPPER.G	1010	5.141	0	0	0	0
11941	3	CIC-SBP	K.SM*PS#TPKSATYLM*S#APPER.G	1010	17.009	1020	7.649	0	0	K.SM*PS#TPKS#ATYLM*SAPPER.G	1010	7.772	1014	6.65	0	0
11989	3	CIC-SBP	K.SM*PS#TPKSATY#LM*S#APPER.G	1010	7.649	1017	2.806	1020	34.089	K.SM*PSTPKSAT#Y#LM*S#APPER.G	1016	0	1017	5.141	1020	31.843
12053	2	CIC-SBP	K.SM*PS#TPKS#ATYLM*SAPPER.G	1010	0	1014	9.394	0	0	K.SM*PSTPKSATY#LM*S#APPER.G	1017	9.987	1020	9.987	0	0
12100	3	CIC-SBP	K.SM*PS#TPKS#ATYLM*S#APPER.G	1010	17.009	1014	14.062	1020	45.026	K.SM*PS#TPKSAT#YLM*S#APPER.G	1010	27.034	1016	20.72	1020	17.809
12164	2	CIC-SBP	K.SM*PS#T#PKSATYLM*SAPPER.G	1010	2.806	1011	1.728	0	0	K.SM*PS#T#PKSATYLM*SAPPER.G	1010	0	1011	0	0	0
12424	2	CIC-SBP	K.SMPS#TPKS#ATYLM*SAPPER.G	1010	0	1014	17.009	0	0	K.SMPS#TPKS#ATYLM*SAPPER.G	1010	0	1014	22.851	0	0
12524	2	CIC-SBP	K.SMPS#TPKS#ATYLM*S#APPER.G	1010	0	1014	13.38	1020	24.243	K.SMPS#TPKS#ATYLM*S#APPER.G	1010	0	1014	7.772	1020	23.146
12945	3	CIC-SBP	K.SM*PS#TPKSAT#YLMS#APPER.G	1010	17.009	1016	0	1020	39.663	K.SM*PST#PKS#ATYLMS#APPER.G	1011	0	1014	0	1020	47.067
13053	3	CIC-SBP	K.SM*PS#TPKSAT#YLMS#APPER.G	1010	17.009	1016	9.394	1020	45.026	K.SM*PS#TPKSAT#YLMS#APPER.G	1010	10.873	1016	3.408	1020	34.81
13061	3	CIC-SBP	K.SM*PS#TPKSATYLMSAPPER.G	1010	17.009	0	0	0	0	K.SM*PS#TPKSATYLMSAPPER.G	1010	9.404	0	0	0	0
13095	3	CIC-SBP	K.SM*PS#T#PKSATYLM*SAPPER.G	1010	11.721	1011	7.971	0	0	K.SM*PS#TPKS#ATYLM*SAPPER.G	1010	9.404	1014	5.141	0	0
13170	3	CIC-SBP	K.SM*PS#TPKS#ATYLMS#APPER.G	1010	6.591	1014	2.806	1020	45.026	K.SM*PST#PKS#ATYLMS#APPER.G	1011	0	1014	0	1020	47.067
13178	2	CIC-SBP	K.SM*PS#TPKSATYLMSAPPER.G	1010	0	0	0	0	0	K.SM*PS#TPKSATYLMSAPPER.G	1010	0	0	0	0	0
13220	3	CIC-SBP	K.SM*PS#TPKS#ATYLM*SAPPER.G	1010	2.017	1014	0	0	0	K.SM*PS#T#PKSATYLM*SAPPER.G	1010	2.412	1011	2.412	0	0
13304	2	CIC-SBP	K.SM*PS#TPKSATYLMSAPPER.G	1010	7.971	0	0	0	0	K.SM*PS#TPKSATYLMSAPPER.G	1010	0	0	0	0	0
13332	3	CIC-SBP	K.SM*PS#TPKS#ATYLM*SAPPER.G	1010	16.198	1014	12.79	0	0	K.SM*PS#TPKS#ATYLM*SAPPER.G	1010	9.404	1014	0	0	0
13347	2	CIC-SBP	K.SM*PS#TPKS#ATYLM*SAPPER.G	1010	0	1014	13.38	0	0	K.SM*PS#TPKS#ATYLM*SAPPER.G	1010	0	1014	19.046	0	0
13401	3	CIC-SBP	K.SM*PS#TPKSAT#YLMS#APPER.G	1010	17.009	1016	4.691	1020	33.657	K.SM*PS#TPKSAT#YLMS#APPER.G	1010	9.404	1016	6.65	1020	47.925
13445	3	CIC-SBP	K.SM*PS#TPKS#ATYLM*SAPPER.G	1010	0	1014	2.806	0	0	K.SM*PS#TPKS#ATYLM*SAPPER.G	1010	0	1014	5.141	0	0
13496	2	CIC-SBP	K.SM*PS#TPKS#ATYLM*SAPPER.G	1010	0	1014	0	0	0	K.SM*PS#TPKS#ATYLM*SAPPER.G	1010	0	1014	0	0	0
13518	3	CIC-SBP	K.SM*PS#TPKS#ATYLMS#APPER.G	1010	6.591	1014	0	1020	9.394	K.SM*PST#PKS#ATYLMS#APPER.G	1011	0	1014	0	1020	16.776
13590	2	CIC-SBP	K.SM*PS#TPKS#ATYLM*SAPPER.G	1010	0	1014	20.985	0	0	K.SM*PS#TPKS#ATYLM*SAPPER.G	1010	0	1014	19.046	0	0
13704	2	CIC-SBP	K.SM*PS#TPKS#ATYLM*SAPPER.G	1010	0	1014	15.007	0	0	K.SM*PSTPKSATY#LM*S#APPER.G	1017	9.987	1020	9.987	0	0
13747	3	CIC-SBP	K.SM*PS#TPKSATY#LMS#APPER.G	1010	17.009	1017	0	1020	6.039	K.SM*PS#TPKSATY#LMS#APPER.G	1010	2.852	1017	0	1020	1.765
13829	3	CIC-SBP	K.SM*PS#T#PKSATYLM*S#APPER.G	1010	10.309	1011	10.309	1020	18.225	K.SM*PS#T#PKSATYLM*S#APPER.G	1010	12.576	1011	12.576	1020	14.207
13849	2	CIC-SBP	K.SM*PS#TPKS#ATYLM*SAPPER.G	1010	0	1014	2.806	0	0	K.SM*PS#TPKS#ATYLM*SAPPER.G	1010	0	1014	5.141	0	0
13859	3	CIC-SBP	K.SM*PS#TPKS#ATYLMS#APPER.G	1010	6.591	1014	4.085	1020	11.721	K.SM*PST#PKS#AT#YLMSAPPER.G	1011	0	1014	14.667	1016	10.873
13941	3	CIC-SBP	K.SM*PS#TPKSATY#LM*SAPPER.G	1010	0	1017	0	0	0	K.SM*PS#TPKSATYLM*S#APPER.G	1010	6.888	1020	7.925	0	0
13955	3	CIC-SBP	K.SM*PS#TPKS#ATYLM*SAPPER.G	1010	17.009	1014	7.971	0	0	K.SM*PST#PKS#ATYLM*SAPPER.G	1011	5.316	1014	2.852	0	0
13980	3	CIC-SBP	K.SM*PS#TPKSAT#YLMS#APPER.G	1010	6.591	1016	6.591	1020	33.657	K.SM*PST#PKSAT#YLMS#APPER.G	1011	0	1016	0	1020	47.925
14027	2	CIC-SBP	K.SM*PS#TPKS#ATYLMS#APPER.G	1010	0	1014	5.085	1020	5.085	K.SM*PS#TPKSAT#YLMS#APPER.G	1010	0	1016	0	1020	7.772
14051	2	CIC-SBP	K.SM*PS#TPKS#ATYLMSAPPER.G	1010	9.34	1014	17.009	0	0	K.SM*PS#TPKS#ATYLMSAPPER.G	1010	12.284	1014	19.046	0	0
14112	3	CIC-SBP	K.SM*PS#TPKS#ATYLMS#APPER.G	1010	6.591	1014	4.085	1020	30.612	K.SM*PST#PKSATY#LMS#APPER.G	1011	0	1017	0	1020	29.573
14139	2	CIC-SBP	K.SM*PS#TPKS#ATYLMSAPPER.G	1010	0	1014	13.38	0	0	K.SM*PS#TPKS#ATYLMSAPPER.G	1010	0	1014	0	0	0
14204	3	CIC-SBP	K.SM*PS#T#PKSATYLM*SAPPER.G	1010	5.085	1011	9.296	0	0	K.SM*PS#T#PKSATYLM*SAPPER.G	1010	7.772	1011	5.141	0	0
14321	3	CIC-SBP	K.SM*PS#T#PKSATYLM*SAPPER.G	1010	15.1	1011	15.1	0	0	K.SM*PS#T#PKSATYLM*SAPPER.G	1010	7.925	1011	7.925	0	0
14481	3	CIC-SBP	K.SM*PS#T#PKSATYLMSAPPER.G	1010	2.017	1011	0	0	0	K.SM*PS#T#PKSATYLMSAPPER.G	1010	0	1011	0	0	0
14511	3	CIC-SBP	K.SM*PS#T#PKSATYLM*SAPPER.G	1010	10.478	1011	4.344	0	0	K.SM*PS#TPKS#ATYLM*SAPPER.G	1010	4.137	1014	0	0	0
14602	3	CIC-SBP	K.SM*PS#T#PKSATYLMSAPPER.G	1010	1.603	1011	0	0	0	K.SM*PS#T#PKSATYLMSAPPER.G	1010	3.572	1011	0	0	0
14708	3	CIC-SBP	K.SM*PS#TPKSAT#YLMS#APPER.G	1010	6.591	1016	4.085	1020	45.026	K.SM*PS#TPKSAT#YLMS#APPER.G	1010	9.404	1016	6.65	1020	34.81
14725	3	CIC-SBP	K.SM*PS#T#PKSATYLMSAPPER.G	1010	4.54	1011	2.806	0	0	K.SM*PS#T#PKSATYLMSAPPER.G	1010	2.852	1011	0	0	0
14818	3	CIC-SBP	K.SM*PS#TPKSAT#YLMS#APPER.G	1010	6.591	1016	4.085	1020	33.657	K.SM*PST#PKSATY#LMS#APPER.G	1011	0	1017	0	1020	29.573
14875	2	CIC-SBP	K.SM*PS#TPKS#ATYLM*SAPPER.G	1010	9.34	1014	13.38	0	0	K.SM*PS#TPKS#ATYLM*SAPPER.G	1010	0	1014	9.404	0	0
14932	3	CIC-SBP	K.SM*PS#TPKSAT#YLMS#APPER.G	1010	5.085	1016	0	1020	4.691	K.SM*PS#TPKSAT#YLMS#APPER.G	1010	4.595	1016	0	1020	3.408
14984	3	CIC-SBP	K.SM*PS#TPKS#ATYLM*SAPPER.G	1010	5.085	1014	2.806	0	0	K.SM*PS#TPKS#ATYLM*SAPPER.G	1010	9.404	1014	5.141	0	0
15064	3	CIC-SBP	K.SM*PS#T#PKSATYLMSAPPER.G	1010	3.701	1011	0	0	0	K.SM*PS#T#PKSATYLMSAPPER.G	1010	2.412	1011	0	0	0
15179	3	CIC-SBP	K.SM*PS#T#PKSATYLMSAPPER.G	1010	2.949	1011	2.949	0	0	K.SM*PS#T#PKSATYLMSAPPER.G	1010	4.433	1011	4.433	0	0
15297	3	CIC-SBP	K.SMPS#T#PKSATYLM*SAPPER.G	1010	9.888	1011	3.359	0	0	K.SMPS#T#PKSATYLM*SAPPER.G	1010	4.137	1011	5.807	0	0
15351	3	CIC-SBP	K.SM*PS#T#PKSATYLM*SAPPER.G	1010	6.039	1011	7.971	0	0	K.SM*PS#T#PKSATYLM*SAPPER.G	1010	10.873	1011	13.129	0	0
15353	2	CIC-SBP	K.SMPS#T#PKSATYLM*SAPPER.G	1010	4.085	1011	5.085	0	0	K.SMPS#TPKS#ATYLM*SAPPER.G	1010	0	1014	7.772	0	0
15411	3	CIC-SBP	K.SMPS#TPKS#ATYLM*S#APPER.G	1010	6.591	1014	6.91	1020	33.657	K.SMPS#TPKSAT#YLM*S#APPER.G	1010	25.583	1016	19.046	1020	21.154
15412	3	CIC-SBP	K.SMPS#T#PKSATYLM*SAPPER.G	1010	5.085	1011	3.359	0	0	K.SMPSTPKSAT#Y#LM*SAPPER.G	1016	2.62	1017	2.62	0	0
15636	3	CIC-SBP	K.SM*PS#T#PKSATYLMS#APPER.G	1010	10.752	1011	9.394	1020	11.721	K.SM*PSTPKSAT#Y#LMS#APPER.G	1016	3.408	1017	2.852	1020	10.326
15749	3	CIC-SBP	K.SM*PS#TPKS#ATYLMS#APPER.G	1010	17.009	1014	4.085	1020	22.492	K.SM*PST#PKSAT#YLMS#APPER.G	1011	10.589	1016	9.404	1020	23.146
15866	3	CIC-SBP	K.SM*PS#TPKS#AT#YLMSAPPER.G	1010	4.085	1014	0	1016	1.488	K.SM*PST#PKSAT#YLMS#APPER.G	1011	0	1016	0	1020	0
16039	2	CIC-SBP	K.SM*PS#TPKS#ATYLMSAPPER.G	1010	0	1014	5.085	0	0	K.SM*PS#TPKS#ATYLMSAPPER.G	1010	0	1014	7.772	0	0
16101	3	CIC-SBP	K.SM*PS#TPKSAT#YLMS#APPER.G	1010	9.296	1016	0	1020	45.026	K.SM*PST#PKSATY#LMS#APPER.G	1011	0	1017	0	1020	29.573
16118	3	CIC-SBP	K.SM*PS#T#PKSATYLMSAPPER.G	1010	2.017	1011	0	0	0	K.SM*PST#PKS#ATYLMSAPPER.G	1011	9.404	1014	4.137	0	0
16228	3	CIC-SBP	K.SM*PS#TPKSAT#YLMS#APPER.G	1010	6.591	1016	4.085	1020	7.971	K.SM*PS#TPKSAT#YLMS#APPER.G	1010	6.65	1016	9.214	1020	11.533
16239	3	CIC-SBP	K.SM*PS#T#PKSATYLMSAPPER.G	1010	0.845	1011	0.845	0	0	K.SM*PS#T#PKSATYLMSAPPER.G	1010	2.412	1011	5.456	0	0
16350	3	CIC-SBP	K.SM*PS#T#PKSATYLMSAPPER.G	1010	12.79	1011	12.79	0	0	K.SM*PSTPKS#ATY#LMSAPPER.G	1014	6.65	1017	0	0	0
16382	3	CIC-SBP	K.SM*PS#TPKS#ATYLMS#APPER.G	1010	6.591	1014	11.015	1020	18.805	K.SM*PS#TPKS#ATYLMS#APPER.G	1010	9.404	1014	6.65	1020	13.129
16424	3	CIC-SBP	K.SMPS#T#PKSATYLMS#APPER.G	1010	0.845	1011	0.845	1020	57.711	K.SMPS#T#PKSATYLMS#APPER.G	1010	2.412	1011	2.412	1020	47.925
16588	3	CIC-SBP	K.SM*PS#T#PKSATYLMS#APPER.G	1010	5.085	1011	3.701	1020	23.624	K.SM*PS#T#PKSATYLMS#APPER.G	1010	7.772	1011	2.852	1020	7.925
16595	2	CIC-SBP	K.SM*PS#T#PKSATYLMSAPPER.G	1010	0	1011	0	0	0	K.SM*PS#T#PKSATYLMSAPPER.G	1010	0	1011	0	0	0
16611	3	CIC-SBP	K.SM*PS#T#PKSATYLMS#APPER.G	1010	24.243	1011	15.381	1020	33.657	K.SM*PS#TPKS#ATYLMS#APPER.G	1010	13.129	1014	13.129	1020	47.067
16752	2	CIC-SBP	K.SM*PS#TPKSAT#YLMSAPPER.G	1010	12.092	1016	17.009	0	0	K.SM*PS#T#PKSATYLMSAPPER.G	1010	0	1011	0	0	0
16762	3	CIC-SBP	K.SMPS#T#PKSATYLMS#APPER.G	1010	6.294	1011	6.294	1020	33.657	K.SMPS#T#PKSATYLMS#APPER.G	1010	2.852	1011	2.852	1020	34.81
16924	3	CIC-SBP	K.SM*PS#T#PKSATYLMSAPPER.G	1010	0	1011	1.603	0	0	K.S#M*PS#TPKSATYLMSAPPER.G	1007	0	1010	0	0	0
34042	3	CIC-SBP	K.SM*PS#T#PKSATYLM*S#APPER.G	1010	24.243	1011	7.413	1020	54.586	K.SM*PS#T#PKSATYLM*S#APPER.G	1010	10.414	1011	14.621	1020	22.104
2995	2	CIC-SBP	K.SM*PST#PK.S	1011	0	0	0	0	0	K.SM*PST#PK.S	1011	0	0	0	0	0
3644	2	CIC-SBP	K.SM*PST#PK.S	1011	0	0	0	0	0	K.SM*PST#PK.S	1011	0	0	0	0	0
3833	2	CIC-SBP	K.SM*PST#PK.S	1011	0	0	0	0	0	K.SM*PST#PK.S	1011	0	0	0	0	0
10110	3	CIC-SBP	K.SM*PST#PKS#ATYLM*S#APPER.G	1011	0	1014	3.696	1020	22.492	K.SM*PST#PKS#ATYLM*S#APPER.G	1011	5.141	1014	6.202	1020	16.776
11583	3	CIC-SBP	K.SM*PST#PKS#ATYLM*S#APPER.G	1011	0	1014	15.007	1020	23.624	K.SM*PST#PKS#ATYLM*S#APPER.G	1011	0	1014	15.504	1020	13.129
11591	3	CIC-SBP	K.SM*PST#PKS#ATYLM*SAPPER.G	1011	1.115	1014	0	0	0	K.SM*PST#PKSATY#LM*SAPPER.G	1011	5.141	1017	0	0	0
11629	3	CIC-SBP	K.SM*PST#PKSATY#LM*S#APPER.G	1011	2.185	1017	2.806	1020	47.045	K.SM*PSTPKSAT#Y#LM*S#APPER.G	1016	0	1017	5.141	1020	23.749
11934	2	CIC-SBP	K.SM*PST#PKS#ATYLM*S#APPER.G	1011	6.591	1014	13.38	1020	5.085	K.SM*PST#PKS#ATYLM*S#APPER.G	1011	6.65	1014	19.046	1020	0
12130	2	CIC-SBP	K.SM*PST#PKS#ATYLM*SAPPER.G	1011	0	1014	11.015	0	0	K.SM*PST#PKS#ATYLM*SAPPER.G	1011	0	1014	7.772	0	0
12138	3	CIC-SBP	K.SM*PST#PKSATY#LM*S#APPER.G	1011	0	1017	14.966	1020	26.105	K.SM*PST#PKSATY#LM*S#APPER.G	1011	0	1017	5.141	1020	40.946
12411	2	CIC-SBP	K.SMPST#PKS#ATYLM*S#APPER.G	1011	0	1014	4.085	1020	24.243	K.SMPST#PKS#ATYLM*S#APPER.G	1011	0	1014	6.65	1020	19.046
12716	3	CIC-SBP	K.SM*PST#PKSATYLM*S#APPER.G	1011	7.649	1020	7.971	0	0	K.SM*PST#PKS#ATYLM*SAPPER.G	1011	10.326	1014	10.326	0	0
13141	2	CIC-SBP	K.SM*PST#PKS#ATYLM*SAPPER.G	1011	9.34	1014	5.085	0	0	K.SM*PST#PKS#ATYLM*SAPPER.G	1011	7.772	1014	7.772	0	0
13160	2	CIC-SBP	K.SM*PST#PKS#ATYLM*SAPPER.G	1011	9.34	1014	4.085	0	0	K.SM*PST#PKS#ATYLM*SAPPER.G	1011	9.987	1014	9.987	0	0
13286	3	CIC-SBP	K.SM*PST#PKSAT#YLMS#APPER.G	1011	0	1016	4.085	1020	23.624	K.SM*PST#PKS#ATYLMS#APPER.G	1011	0	1014	0	1020	34.81
14783	2	CIC-SBP	K.SM*PST#PKSATYLM*S#APPER.G	1011	0	1020	3.359	0	0	K.SM*PSTPKSATY#LM*S#APPER.G	1017	3.408	1020	3.408	0	0
14835	3	CIC-SBP	K.SM*PST#PKSATY#LMSAPPER.G	1011	0	1017	0	0	0	K.SM*PS#TPKSAT#YLMSAPPER.G	1010	0	1016	0	0	0
14950	3	CIC-SBP	K.SM*PST#PKS#ATYLMSAPPER.G	1011	6.591	1014	2.017	0	0	K.S#M*PS#TPKSATYLMSAPPER.G	1007	0	1010	0	0	0
15158	3	CIC-SBP	K.SMPST#PKS#ATYLM*S#APPER.G	1011	0	1014	17.25	1020	45.026	K.SMPST#PKS#ATYLM*S#APPER.G	1011	0	1014	8.863	1020	29.573
15528	3	CIC-SBP	K.SMPST#PKS#ATYLM*S#APPER.G	1011	0	1014	3.359	1020	22.492	K.SMPS#T#PKSATYLM*S#APPER.G	1010	12.213	1011	12.213	1020	21.154
15873	3	CIC-SBP	K.SMPST#PKSAT#YLM*SAPPER.G	1011	2.806	1016	0	0	0	K.SMPST#PKSAT#YLM*SAPPER.G	1011	5.141	1016	0	0	0
15984	3	CIC-SBP	K.SM*PST#PKSAT#YLMS#APPER.G	1011	2.806	1016	4.085	1020	33.657	K.SM*PS#TPKS#ATYLMS#APPER.G	1010	9.404	1014	0	1020	47.925
16321	3	CIC-SBP	K.SM*PST#PKSAT#YLMS#APPER.G	1011	0	1016	4.085	1020	33.657	K.SM*PST#PKSATY#LMS#APPER.G	1011	0	1017	0	1020	19.477
16404	3	CIC-SBP	K.SM*PST#PKSATY#LMS#APPER.G	1011	2.185	1017	2.806	1020	26.105	K.SM*PST#PKS#AT#YLMSAPPER.G	1011	0	1014	5.141	1016	0
16410	3	CIC-SBP	K.SMPST#PKSAT#YLMS#APPER.G	1011	0	1016	0	1020	57.711	K.SMPST#PKS#ATYLMS#APPER.G	1011	0	1014	0	1020	78.191
16460	3	CIC-SBP	K.SM*PST#PKSATY#LMS#APPER.G	1011	0	1017	0	1020	2.017	K.SM*PST#PKSATY#LMS#APPER.G	1011	0	1017	0	1020	4.137
16531	3	CIC-SBP	K.SMPST#PKS#ATYLMS#APPER.G	1011	0	1014	2.185	1020	57.711	K.SMPS#T#PKSATYLMS#APPER.G	1010	4.137	1011	5.141	1020	47.925
16699	3	CIC-SBP	K.SMPST#PKS#ATYLM*SAPPER.G	1011	3.3	1014	3.3	0	0	K.SMPST#PKS#ATYLM*SAPPER.G	1011	2.62	1014	2.62	0	0
16868	3	CIC-SBP	K.SMPST#PKS#ATYLMS#APPER.G	1011	0	1014	0	1020	13.936	K.SMPST#PKS#ATYLMS#APPER.G	1011	0	1014	0	1020	18.268
16980	3	CIC-SBP	K.SMPST#PKS#ATYLMS#APPER.G	1011	0	1014	4.085	1020	33.657	K.SMPST#PKS#ATYLMS#APPER.G	1011	0	1014	6.65	1020	47.925
17028	3	CIC-SBP	K.SMPST#PKSAT#YLM*SAPPER.G	1011	0	1016	4.085	0	0	K.SMPST#PKS#ATYLM*SAPPER.G	1011	0	1014	0	0	0
17101	2	CIC-SBP	K.SMPST#PKS#ATYLMS#APPER.G	1011	0	1014	5.085	1020	20.167	K.SMPS#TPKSATY#LMS#APPER.G	1010	0	1017	0	1020	14.621
10088	2	CIC-SBP	K.S#ATYLM*S#APPER.G	1014	7.71	1020	37.54	0	0	K.S#ATYLM*S#APPER.G	1014	10.589	1020	49.365	0	0
10324	2	CIC-SBP	K.S#ATYLM*S#APPER.G	1014	7.71	1020	24.243	0	0	K.S#ATYLM*S#APPER.G	1014	10.589	1020	32.972	0	0
10439	2	CIC-SBP	K.S#ATYLM*S#APPER.G	1014	7.71	1020	24.243	0	0	K.S#ATYLM*S#APPER.G	1014	10.589	1020	19.046	0	0
10680	2	CIC-SBP	K.S#ATYLM*S#APPER.G	1014	7.71	1020	24.243	0	0	K.S#ATYLM*S#APPER.G	1014	10.589	1020	7.772	0	0
10749	2	CIC-SBP	K.SM*PSTPKS#ATYLM*S#APPER.G	1014	11.015	1020	13.38	0	0	K.SM*PSTPKS#ATYLM*S#APPER.G	1014	0	1020	5.141	0	0
10768	2	CIC-SBP	K.SM*PSTPKS#ATYLM*S#APPER.G	1014	15.381	1020	5.085	0	0	K.SM*PSTPKS#ATYLM*S#APPER.G	1014	25.737	1020	7.772	0	0
11092	2	CIC-SBP	K.S#ATYLM*SAPPER.G	1014	7.71	0	0	0	0	K.S#ATYLM*SAPPER.G	1014	10.589	0	0	0	0
11209	2	CIC-SBP	K.S#ATYLM*SAPPER.G	1014	7.71	0	0	0	0	K.S#ATYLM*SAPPER.G	1014	10.589	0	0	0	0
11259	2	CIC-SBP	K.SM*PSTPKS#ATYLM*S#APPER.G	1014	5.085	1020	44.278	0	0	K.SM*PSTPKS#ATYLM*S#APPER.G	1014	7.772	1020	42.886	0	0
11293	2	CIC-SBP	K.SM*PSTPKS#ATYLM*S#APPER.G	1014	0	1020	30.612	0	0	K.SM*PSTPKS#ATYLM*S#APPER.G	1014	0	1020	47.067	0	0
11518	2	CIC-SBP	K.SM*PSTPKS#ATYLM*SAPPER.G	1014	20.167	0	0	0	0	K.SM*PSTPKS#ATYLM*SAPPER.G	1014	16.509	0	0	0	0
11612	2	CIC-SBP	K.SM*PSTPKS#ATYLM*SAPPER.G	1014	20.167	0	0	0	0	K.SM*PSTPKS#ATYLM*SAPPER.G	1014	22.851	0	0	0	0
11703	2	CIC-SBP	K.SM*PSTPKS#ATYLM*SAPPER.G	1014	6.591	0	0	0	0	K.SM*PSTPKS#ATYLM*SAPPER.G	1014	9.404	0	0	0	0
11750	2	CIC-SBP	K.SM*PSTPKS#ATYLM*SAPPER.G	1014	20.167	0	0	0	0	K.SM*PSTPKS#ATYLM*SAPPER.G	1014	28.697	0	0	0	0
12284	2	CIC-SBP	K.S#ATYLM*SAPPER.G	1014	7.71	0	0	0	0	K.S#ATYLM*SAPPER.G	1014	10.589	0	0	0	0
12912	2	CIC-SBP	K.SM*PSTPKS#ATYLMS#APPER.G	1014	20.167	1020	37.54	0	0	K.SM*PSTPKS#ATYLMS#APPER.G	1014	22.851	1020	32.972	0	0
13633	3	CIC-SBP	K.SM*PSTPKS#ATY#LMS#APPER.G	1014	0	1017	0	1020	11.721	K.SM*PSTPKS#ATY#LMS#APPER.G	1014	0	1017	0	1020	10.873
13865	2	CIC-SBP	K.S#ATYLMS#APPER.G	1014	7.71	1020	13.38	0	0	K.S#ATYLMS#APPER.G	1014	10.589	1020	19.046	0	0
13975	2	CIC-SBP	K.S#ATYLMS#APPER.G	1014	19.843	1020	13.38	0	0	K.S#ATYLMS#APPER.G	1014	25.774	1020	19.046	0	0
14192	2	CIC-SBP	K.S#ATYLMS#APPER.G	1014	7.71	1020	13.38	0	0	K.S#ATYLMS#APPER.G	1014	10.589	1020	19.046	0	0
14243	3	CIC-SBP	K.SM*PSTPKS#AT#YLMS#APPER.G	1014	7.971	1016	6.591	1020	23.624	K.SM*PSTPKSAT#Y#LMS#APPER.G	1016	0	1017	0	1020	14.667
14416	2	CIC-SBP	K.S#ATYLMS#APPER.G	1014	7.71	1020	13.38	0	0	K.S#ATYLMS#APPER.G	1014	10.589	1020	19.046	0	0
14505	2	CIC-SBP	K.S#ATYLMSAPPER.G	1014	7.71	0	0	0	0	K.S#ATYLMSAPPER.G	1014	10.589	0	0	0	0
14554	3	CIC-SBP	K.S#ATYLMSAPPER.G	1014	3.359	0	0	0	0	K.S#ATYLMSAPPER.G	1014	5.807	0	0	0	0
14626	2	CIC-SBP	K.S#ATYLMSAPPER.G	1014	19.843	0	0	0	0	K.S#ATYLMSAPPER.G	1014	10.589	0	0	0	0
14749	2	CIC-SBP	K.S#ATYLMSAPPER.G	1014	7.71	0	0	0	0	K.S#ATYLMSAPPER.G	1014	10.589	0	0	0	0
14859	2	CIC-SBP	K.S#ATYLMSAPPER.G	1014	7.71	0	0	0	0	K.S#ATYLMSAPPER.G	1014	10.589	0	0	0	0
15044	3	CIC-SBP	K.SMPSTPKS#AT#YLM*S#APPER.G	1014	20.985	1016	6.591	1020	33.657	K.SMPSTPKS#ATY#LM*S#APPER.G	1014	6.65	1017	0	1020	4.137
15296	3	CIC-SBP	K.SMPSTPKS#ATY#LM*S#APPER.G	1014	0	1017	0	1020	11.721	K.SMPSTPKS#ATY#LM*S#APPER.G	1014	0	1017	0	1020	10.873
16583	3	CIC-SBP	K.SMPSTPKS#ATY#LM*SAPPER.G	1014	0	1017	0	0	0	K.SMPSTPKS#ATY#LM*SAPPER.G	1014	0	1017	0	0	0
16623	3	CIC-SBP	K.SM*PSTPKS#ATY#LMS#APPER.G	1014	0	1017	0	1020	27.121	K.SM*PSTPKSAT#Y#LMS#APPER.G	1016	0	1017	0	1020	22.74
17136	3	CIC-SBP	K.SMPSTPKS#ATYLMS#APPER.G	1014	11.015	1020	33.657	0	0	K.SMPSTPKS#ATYLMS#APPER.G	1014	5.141	1020	47.925	0	0
9984	2	CIC-SBP	K.SAT#YLM*S#APPER.G	1016	0	1020	24.243	0	0	K.SAT#YLM*S#APPER.G	1016	0	1020	32.972	0	0
10210	2	CIC-SBP	K.SAT#YLM*S#APPER.G	1016	0	1020	24.243	0	0	K.SAT#YLM*S#APPER.G	1016	0	1020	32.972	0	0
10551	2	CIC-SBP	K.SAT#YLM*S#APPER.G	1016	0	1020	24.243	0	0	K.SAT#YLM*S#APPER.G	1016	0	1020	32.972	0	0
10637	2	CIC-SBP	K.SAT#YLM*SAPPER.G	1016	0	0	0	0	0	K.SAT#YLM*SAPPER.G	1016	0	0	0	0	0
10755	2	CIC-SBP	K.SAT#YLM*SAPPER.G	1016	0	0	0	0	0	K.SAT#YLM*SAPPER.G	1016	0	0	0	0	0
10863	2	CIC-SBP	K.SAT#YLM*SAPPER.G	1016	0	0	0	0	0	K.SAT#YLM*SAPPER.G	1016	0	0	0	0	0
10977	2	CIC-SBP	K.SAT#YLM*SAPPER.G	1016	0	0	0	0	0	K.SAT#YLM*SAPPER.G	1016	0	0	0	0	0
11722	3	CIC-SBP	K.SM*PSTPKSAT#YLM*SAPPER.G	1016	0	0	0	0	0	K.SM*PSTPKSAT#YLM*SAPPER.G	1016	0	0	0	0	0
14083	2	CIC-SBP	K.SAT#YLMS#APPER.G	1016	0	1020	13.38	0	0	K.SAT#YLMS#APPER.G	1016	0	1020	19.046	0	0
14285	3	CIC-SBP	K.SM*PSTPKSAT#Y#LMS#APPER.G	1016	0	1017	2.806	1020	17.167	K.SM*PST#PKS#ATYLMS#APPER.G	1011	3.408	1014	0	1020	26.043
14302	2	CIC-SBP	K.SAT#YLMS#APPER.G	1016	0	1020	13.38	0	0	K.SAT#YLMS#APPER.G	1016	0	1020	19.046	0	0
14394	2	CIC-SBP	K.SAT#YLMSAPPER.G	1016	0	0	0	0	0	K.SAT#YLMSAPPER.G	1016	0	0	0	0	0
14465	3	CIC-SBP	K.SM*PSTPKSAT#Y#LMS#APPER.G	1016	1.488	1017	1.115	1020	7.649	K.S#M*PSTPKS#ATYLMS#APPER.G	1007	5.456	1014	0	1020	9.214
14592	3	CIC-SBP	K.SM*PSTPKSAT#Y#LMS#APPER.G	1016	7.649	1017	7.649	1020	36.684	K.SM*PST#PKS#ATYLMS#APPER.G	1011	3.408	1014	0	1020	44.203
14975	2	CIC-SBP	K.SAT#YLMSAPPER.G	1016	0	0	0	0	0	K.SAT#YLMSAPPER.G	1016	0	0	0	0	0
15097	2	CIC-SBP	K.SAT#YLMSAPPER.G	1016	0	0	0	0	0	K.SAT#YLMSAPPER.G	1016	0	0	0	0	0
15526	3	CIC-SBP	K.SMPSTPKSAT#Y#LM*SAPPER.G	1016	3.3	1017	3.3	0	0	K.SMPSTPKSAT#Y#LM*SAPPER.G	1016	2.62	1017	4.595	0	0
15637	3	CIC-SBP	K.SMPSTPKSAT#Y#LM*SAPPER.G	1016	4.691	1017	11.714	0	0	K.SMPSTPKSATY#LM*S#APPER.G	1017	5.316	1020	5.316	0	0
15753	3	CIC-SBP	K.SMPSTPKSAT#Y#LM*SAPPER.G	1016	2.79	1017	2.79	0	0	K.SMPS#TPKSAT#YLM*SAPPER.G	1010	0	1016	0	0	0
15992	3	CIC-SBP	K.SMPSTPKSAT#Y#LM*SAPPER.G	1016	6.931	1017	6.931	0	0	K.SMPST#PKSAT#YLM*SAPPER.G	1011	7.38	1016	0	0	0
16647	3	CIC-SBP	K.SMPSTPKSAT#Y#LMS#APPER.G	1016	0	1017	0.905	1020	6.893	K.SMPSTPKSAT#Y#LMS#APPER.G	1016	0	1017	2.513	1020	4.849
17304	3	CIC-SBP	K.SMPSTPKSAT#Y#LMSAPPER.G	1016	4.085	1017	1.115	0	0	K.SMPS#T#PKSATYLMSAPPER.G	1010	2.412	1011	2.412	0	0
34061	3	CIC-SBP	K.SM*PSTPKSAT#Y#LM*S#APPER.G	1016	11.015	1017	7.971	1020	26.105	K.SM*PSTPKSAT#Y#LM*S#APPER.G	1016	9.214	1017	14.207	1020	31.843
11352	3	CIC-SBP	K.SM*PSTPKSATY#LM*S#APPER.G	1017	3.701	1020	20.43	0	0	K.SM*PSTPKSATY#LM*S#APPER.G	1017	2.852	1020	9.287	0	0
14267	2	CIC-SBP	K.SATY#LMSAPPER.G	1017	9.34	0	0	0	0	K.SATY#LMSAPPER.G	1017	12.284	0	0	0	0
15083	2	CIC-SBP	K.SATY#LMSAPPER.G	1017	9.34	0	0	0	0	K.SATY#LMSAPPER.G	1017	12.284	0	0	0	0
16467	3	CIC-SBP	K.SMPSTPKSATY#LM*S#APPER.G	1017	17.167	1020	16.964	0	0	K.SMPST#PKSAT#YLM*SAPPER.G	1011	0	1016	0	0	0
16811	3	CIC-SBP	K.SMPSTPKSATY#LM*S#APPER.G	1017	17.167	1020	24.632	0	0	K.SMPSTPKS#AT#YLM*SAPPER.G	1014	4.595	1016	0	0	0
17259	2	CIC-SBP	K.SMPSTPKSATY#LMSAPPER.G	1017	0	0	0	0	0	K.SMPSTPKS#ATYLMSAPPER.G	1014	0	0	0	0	0
9335	2	CIC-SBP	K.SATYLM*S#APPER.G	1020	24.243	0	0	0	0	K.SATYLM*S#APPER.G	1020	32.972	0	0	0	0
9354	2	CIC-SBP	K.SATYLM*S#APPER.G	1020	13.38	0	0	0	0	K.SATYLM*S#APPER.G	1020	19.046	0	0	0	0
9452	2	CIC-SBP	K.SATYLM*S#APPER.G	1020	37.54	0	0	0	0	K.SATYLM*S#APPER.G	1020	49.365	0	0	0	0
9553	2	CIC-SBP	K.SATYLM*S#APPER.G	1020	37.54	0	0	0	0	K.SATYLM*S#APPER.G	1020	49.365	0	0	0	0
9669	3	CIC-SBP	K.SATYLM*S#APPER.G	1020	7.971	0	0	0	0	K.SATYLM*S#APPER.G	1020	5.141	0	0	0	0
9672	2	CIC-SBP	K.SATYLM*S#APPER.G	1020	37.54	0	0	0	0	K.SATYLM*S#APPER.G	1020	49.365	0	0	0	0
9791	2	CIC-SBP	K.SATYLM*S#APPER.G	1020	13.38	0	0	0	0	K.SATYLM*S#APPER.G	1020	19.046	0	0	0	0
9908	2	CIC-SBP	K.SATYLM*S#APPER.G	1020	37.54	0	0	0	0	K.SATYLM*S#APPER.G	1020	32.972	0	0	0	0
10037	2	CIC-SBP	K.SATYLM*S#APPER.G	1020	13.38	0	0	0	0	K.SATYLM*S#APPER.G	1020	19.046	0	0	0	0
11839	2	CIC-SBP	K.SATYLM*S#APPER.G	1020	24.243	0	0	0	0	K.SATYLM*S#APPER.G	1020	19.046	0	0	0	0
11899	2	CIC-SBP	K.SATYLM*S#APPER.G	1020	5.085	0	0	0	0	K.SATYLM*S#APPER.G	1020	0	0	0	0	0
11998	2	CIC-SBP	K.SATYLM*S#APPER.G	1020	37.54	0	0	0	0	K.SATYLM*S#APPER.G	1020	49.365	0	0	0	0
12063	2	CIC-SBP	K.SATYLM*S#APPER.G	1020	24.243	0	0	0	0	K.SATYLM*S#APPER.G	1020	32.972	0	0	0	0
13318	3	CIC-SBP	K.SMPSTPKSATYLM*S#APPER.G	1020	6.63	0	0	0	0	K.SMPST#PKSATYLM*SAPPER.G	1011	0	0	0	0	0
13395	2	CIC-SBP	K.SATYLMS#APPER.G	1020	37.54	0	0	0	0	K.SATYLMS#APPER.G	1020	49.365	0	0	0	0
13510	2	CIC-SBP	K.SATYLMS#APPER.G	1020	53.534	0	0	0	0	K.SATYLMS#APPER.G	1020	49.365	0	0	0	0
13625	2	CIC-SBP	K.SATYLMS#APPER.G	1020	53.534	0	0	0	0	K.SATYLMS#APPER.G	1020	68.472	0	0	0	0
13740	2	CIC-SBP	K.SATYLMS#APPER.G	1020	53.534	0	0	0	0	K.SATYLMS#APPER.G	1020	68.472	0	0	0	0
13855	2	CIC-SBP	K.SATYLMS#APPER.G	1020	24.243	0	0	0	0	K.SATYLMS#APPER.G	1020	32.972	0	0	0	0
13976	2	CIC-SBP	K.SATYLMS#APPER.G	1020	37.54	0	0	0	0	K.SATYLMS#APPER.G	1020	49.365	0	0	0	0
14084	2	CIC-SBP	K.SATYLMS#APPER.G	1020	37.54	0	0	0	0	K.SATYLMS#APPER.G	1020	49.365	0	0	0	0
12399	3	CIC-SBP	K.NLSQSKS#ESNVSFGANLGASNGQHISR.K	1079	0	0	0	0	0	K.NLSQSKS#ESNVSFGANLGASNGQHISR.K	1079	0	0	0	0	0
8072	2	CIC-SBP	K.S#PM*KGAPGSTAAALK.K	1162	49.312	0	0	0	0	K.S#PM*KGAPGSTAAALK.K	1162	55.395	0	0	0	0
8182	2	CIC-SBP	K.S#PM*KGAPGS#TAAALK.K	1162	34.892	1170	9.34	0	0	K.S#PM*KGAPGS#TAAALK.K	1162	39.542	1170	12.284	0	0
8736	2	CIC-SBP	K.S#PM*KGAPGSTAAALK.K	1162	12.431	0	0	0	0	K.S#PM*KGAPGSTAAALK.K	1162	20.282	0	0	0	0
8738	2	CIC-SBP	K.S#PMKGAPGSTAAALK.K	1162	61.325	0	0	0	0	K.S#PMKGAPGSTAAALK.K	1162	69.439	0	0	0	0
8926	2	CIC-SBP	K.S#PMKGAPGSTAAALK.K	1162	19.846	0	0	0	0	K.S#PMKGAPGSTAAALK.K	1162	30.718	0	0	0	0
8029	2	CIC-SBP	K.GAPGS#TAAALK.K	1170	9.34	0	0	0	0	K.GAPGST#AAALK.K	1171	0	0	0	0	0
6589	2	CIC-SBP	R.KKNT#APPPVQK.L	1231	1000	0	0	0	0	R.KKNT#APPPVQK.L	1231	1000	0	0	0	0
11076	3	CIC-SBP	K.LM*CEDDS#IDEPAS#APPTTTQR.F	1245	26.412	1251	18.805	0	0	K.LM*CEDDS#IDEPASAPPT#TTQR.F	1245	22.74	1255	10.873	0	0
10741	3	CIC-SBP	K.LM*CEDDSIDEPAS#APPT#TTQR.F	1251	23.523	1255	22.011	0	0	K.LM*CEDDSIDEPAS#APPT#TTQR.F	1251	37.021	1255	17.672	0	0
11193	2	CIC-SBP	K.LM*CEDDSIDEPAS#APPTTTQR.F	1251	20.167	0	0	0	0	K.LM*CEDDSIDEPAS#APPTTTQR.F	1251	28.697	0	0	0	0
11315	3	CIC-SBP	K.LM*CEDDSIDEPAS#APPTTTQR.F	1251	24.632	0	0	0	0	K.LM*CEDDSIDEPAS#APPTTTQR.F	1251	18.035	0	0	0	0
11423	2	CIC-SBP	K.LM*CEDDSIDEPAS#APPTTTQR.F	1251	31.275	0	0	0	0	K.LM*CEDDSIDEPAS#APPTTTQR.F	1251	42.886	0	0	0	0
11555	2	CIC-SBP	K.LM*CEDDSIDEPAS#APPTTTQR.F	1251	20.167	0	0	0	0	K.LM*CEDDSIDEPAS#APPTTTQR.F	1251	28.697	0	0	0	0
11631	2	CIC-SBP	K.LM*CEDDSIDEPAS#APPTTTQR.F	1251	20.167	0	0	0	0	K.LM*CEDDSIDEPAS#APPTTTQR.F	1251	16.509	0	0	0	0
12415	2	CIC-SBP	K.LMCEDDSIDEPAS#APPTTTQR.F	1251	11.015	0	0	0	0	K.LMCEDDSIDEPAS#APPTTTQR.F	1251	6.65	0	0	0	0
11134	2	CIC-SBP	K.LM*CEDDSIDEPASAPPT#TTQR.F	1255	9.34	0	0	0	0	K.LM*CEDDSIDEPASAPPT#TTQR.F	1255	12.284	0	0	0	0
12055	3	CIC-SBP	K.LM*CEDDSIDEPASAPPT#TTQR.F	1255	1.389	0	0	0	0	K.LM*CEDDSIDEPASAPPT#TTQR.F	1255	4.433	0	0	0	0
8039	4	CIC-SBP	K.ELES#SDQTGRSPRT#PKT#PLQSAR.S	1274	7.71	1284	3.701	1287	12.531	K.ELES#SDQTGRSPRT#PKT#PLQSAR.S	1274	10.589	1284	7.925	1287	10.326
8315	3	CIC-SBP	K.ELES#SDQTGRSPRT#PKTPLQS#AR.S	1274	6.454	1284	2.806	1291	8.594	K.ELES#S#DQTGRSPRTPKTPLQS#AR.S	1274	4.998	1275	4.998	1291	5.456
20848	5	CIC-SBP	R.FFGPDFNNELKELES#SDQTGRSPRT#PKT#PLQSAR.S	1274	0	1284	4.416	1287	6.91	R.FFGPDFNNELKELES#SDQTGRSPRT#PKT#PLQSAR.S	1274	0	1284	8.863	1287	13.835
25779	5	CIC-SBP	R.FFGPDFNNELKELES#S#DQTGRSPRTPKT#PLQSAR.S	1274	3.065	1275	1.809	1287	0	R.FFGPDFNNELKELES#S#DQT#GRSPRTPKTPLQSAR.S	1274	3.408	1275	1.228	1278	0
20545	5	CIC-SBP	R.FFGPDFNNELKELESS#DQT#GRSPRTPKT#PLQSAR.S	1275	4.416	1278	5.31	1287	4.691	R.FFGPDFNNELKELES#SDQTGRSPRT#PKT#PLQSAR.S	1274	0	1284	5.141	1287	5.456
20940	5	CIC-SBP	R.FFGPDFNNELKELESS#DQT#GRSPRTPKT#PLQSAR.S	1275	4.416	1278	4.416	1287	4.416	R.FFGPDFNNELKELESS#DQT#GRSPRTPKT#PLQSAR.S	1275	3.256	1278	0	1287	3.746
21303	3	CIC-SBP	R.FFGPDFNNELKELESSDQT#GRSPR.T	1278	0	0	0	0	0	R.FFGPDFNNELKELESSDQT#GRSPR.T	1278	0	0	0	0	0
6968	2	CIC-SBP	K.ELESSDQTGRS#PR.T	1281	13.38	0	0	0	0	K.ELESSDQTGRS#PR.T	1281	7.772	0	0	0	0
7091	2	CIC-SBP	K.ELESSDQTGRS#PR.T	1281	24.243	0	0	0	0	K.ELESSDQTGRS#PR.T	1281	11.905	0	0	0	0
7188	2	CIC-SBP	K.ELESSDQTGRS#PR.T	1281	5.085	0	0	0	0	K.ELESSDQTGRS#PR.T	1281	7.772	0	0	0	0
21322	3	CIC-SBP	R.FFGPDFNNELKELESSDQTGRS#PR.T	1281	4.085	0	0	0	0	R.FFGPDFNNELKELESSDQTGRS#PR.T	1281	6.65	0	0	0	0
21456	3	CIC-SBP	R.FFGPDFNNELKELESSDQTGRS#PR.T	1281	11.015	0	0	0	0	R.FFGPDFNNELKELESSDQTGRS#PR.T	1281	16.509	0	0	0	0
22348	3	CIC-SBP	R.FFGPDFNNELKELESSDQTGRS#PR.T	1281	4.085	0	0	0	0	R.FFGPDFNNELKELESSDQTGRS#PR.T	1281	6.65	0	0	0	0
25798	4	CIC-SBP	R.FFGPDFNNELKELESSDQTGRS#PRT#PKT#PLQSAR.S	1281	4.416	1284	9.888	1287	9.296	R.FFGPDFNNELKELES#S#DQTGRSPRTPKT#PLQSAR.S	1274	0	1275	0	1287	3.408
7657	3	CIC-SBP	R.SPRT#PKT#PLQS#AR.S	1284	3.696	1287	14.669	1291	11.638	R.SPRT#PKT#PLQS#AR.S	1284	0	1287	16.203	1291	10.052
7708	3	CIC-SBP	R.SPRT#PKT#PLQS#AR.S	1284	0	1287	4.416	1291	7.455	R.SPRT#PKT#PLQS#AR.S	1284	0	1287	3.256	1291	10.052
7859	3	CIC-SBP	R.SPRT#PKT#PLQS#AR.S	1284	3.696	1287	14.669	1291	16.619	R.SPRT#PKT#PLQS#AR.S	1284	0	1287	16.203	1291	16.137
28266	3	CIC-SBP	R.S#LVLQLFAEHGNFPTAQATM*AFQSK.H	1310	55.776	0	0	0	0	R.S#LVLQLFAEHGNFPTAQATM*AFQSK.H	1310	59.57	0	0	0	0

## Sheet: run2-control
ScanF	z	Reference	ModScore Peptide_A	Site 1 Position_A	Site 1 Score_A	Site 2 Position_A	Site 2 Score_A	Site 3 Position_A	Site 3 Score_A	ModScore Peptide_B	Site 1 Position_B	Site 1 Score_B	Site 2 Position_B	Site 2 Score_B	Site 3 Position_B	Site 3 Score_B
21554	4	CIC-SBP	R.SAT#PSYTSPVNHAGASPLNAIAHSPVNVSATHR.Q	28	0	0	0	0	0	R.SAT#PSYTSPVNHAGASPLNAIAHSPVNVSATHR.Q	28	0	0	0	0	0
20337	4	CIC-SBP	R.SATPS#YTSPVNHAGASPLNAIAHS#PVNVSATHR.Q	30	2.124	49	6.454	0	0	R.SATPSYTSPVNHAGAS#PLNAIAHS#PVNVSATHR.Q	41	2.852	49	11.368	0	0
19933	3	CIC-SBP	R.SATPSYT#SPVNHAGAS#PLNAIAHSPVNVSATHR.Q	32	0	41	23.354	0	0	R.SATPSYT#SPVNHAGAS#PLNAIAHSPVNVSATHR.Q	32	0	41	1.833	0	0
20092	4	CIC-SBP	R.SATPSYT#S#PVNHAGASPLNAIAHSPVNVSATHR.Q	32	7.71	33	5.085	0	0	R.SATPSYT#S#PVNHAGASPLNAIAHSPVNVSATHR.Q	32	6.441	33	7.128	0	0
20148	4	CIC-SBP	R.SATPSYT#S#PVNHAGASPLNAIAHSPVNVSATHR.Q	32	5.75	33	11.015	0	0	R.SATPSYTSPVNHAGAS#PLNAIAHS#PVNVSATHR.Q	41	7.925	49	6.891	0	0
20208	4	CIC-SBP	R.SATPSYT#SPVNHAGAS#PLNAIAHSPVNVSATHR.Q	32	0	41	2.64	0	0	R.SATPSY#TSPVNHAGAS#PLNAIAHSPVNVSATHR.Q	31	0	41	2.513	0	0
20489	3	CIC-SBP	R.SATPSYT#SPVNHAGASPLNAIAHS#PVNVSATHR.Q	32	0	49	10.752	0	0	R.SATPSYT#SPVNHAGASPLNAIAHS#PVNVSATHR.Q	32	0	49	6.888	0	0
19897	3	CIC-SBP	R.SATPSYTS#PVNHAGAS#PLNAIAHSPVNVSATHR.Q	33	0	41	5.725	0	0	R.SATPSYTS#PVNHAGAS#PLNAIAHSPVNVSATHR.Q	33	0	41	6.888	0	0
20189	4	CIC-SBP	R.SATPSYTS#PVNHAGAS#PLNAIAHSPVNVSATHR.Q	33	0	41	0.905	0	0	R.SATPSY#TSPVNHAGAS#PLNAIAHSPVNVSATHR.Q	31	0	41	2.226	0	0
20507	3	CIC-SBP	R.SATPSYTS#PVNHAGASPLNAIAHS#PVNVSATHR.Q	33	0	49	9.488	0	0	R.SATPSYTS#PVNHAGASPLNAIAHS#PVNVSATHR.Q	33	0	49	6.233	0	0
19648	4	CIC-SBP	R.SATPSYTSPVNHAGAS#PLNAIAHSPVNVSATHR.Q	41	0.845	0	0	0	0	R.SATPSYTSPVNHAGAS#PLNAIAHSPVNVSATHR.Q	41	2.412	0	0	0	0
19774	3	CIC-SBP	R.SATPSYTSPVNHAGAS#PLNAIAHS#PVNVSATHR.Q	41	13.421	49	13.421	0	0	R.SATPSYTSPVNHAGAS#PLNAIAHS#PVNVSATHR.Q	41	14.667	49	11.905	0	0
19809	4	CIC-SBP	R.SATPSYTSPVNHAGAS#PLNAIAHS#PVNVSATHR.Q	41	7.649	49	16.725	0	0	R.SATPSYTSPVNHAGAS#PLNAIAHS#PVNVSATHR.Q	41	2.852	49	3.061	0	0
20350	3	CIC-SBP	R.SATPSYTSPVNHAGAS#PLNAIAHS#PVNVSATHR.Q	41	7.649	49	13.421	0	0	R.SATPSYTS#PVNHAGASPLNAIAHS#PVNVSATHR.Q	33	0	49	20.304	0	0
21468	4	CIC-SBP	R.SATPSYTSPVNHAGAS#PLNAIAHSPVNVSATHR.Q	41	0.845	0	0	0	0	R.SAT#PSYTSPVNHAGASPLNAIAHSPVNVSATHR.Q	28	0	0	0	0	0
19424	3	CIC-SBP	R.SATPSYTSPVNHAGASPLNAIAHS#PVNVSATHR.Q	49	15.59	0	0	0	0	R.SATPSYTSPVNHAGASPLNAIAHS#PVNVSATHR.Q	49	31.961	0	0	0	0
10294	3	CIC-SBP	R.S#QSLSALQQQQQQQQQAGAAGTAAGQPANKK.I	459	0	0	0	0	0	R.S#QSLSALQQQQQQQQQAGAAGTAAGQPANKK.I	459	0	0	0	0	0
10267	3	CIC-SBP	R.SQS#LSALQQQQQQQQQAGAAGTAAGQPANKK.I	461	0	0	0	0	0	R.SQS#LSALQQQQQQQQQAGAAGTAAGQPANKK.I	461	0	0	0	0	0
11183	3	CIC-SBP	R.SQS#LSALQQQQQQQQQAGAAGTAAGQPANK.K	461	0	0	0	0	0	R.SQS#LSALQQQQQQQQQAGAAGTAAGQPANK.K	461	0	0	0	0	0
21457	3	CIC-SBP	K.ILGEWWY#ALKPEQK.A	529	1000	0	0	0	0	K.ILGEWWY#ALKPEQK.A	529	1000	0	0	0	0
21594	3	CIC-SBP	K.ILGEWWY#ALKPEQK.A	529	1000	0	0	0	0	K.ILGEWWY#ALKPEQK.A	529	1000	0	0	0	0
21784	3	CIC-SBP	K.ILGEWWY#ALKPEQK.A	529	1000	0	0	0	0	K.ILGEWWY#ALKPEQK.A	529	1000	0	0	0	0
22178	3	CIC-SBP	K.ILGEWWY#ALKPEQK.A	529	1000	0	0	0	0	K.ILGEWWY#ALKPEQK.A	529	1000	0	0	0	0
22303	3	CIC-SBP	K.ILGEWWY#ALKPEQK.A	529	1000	0	0	0	0	K.ILGEWWY#ALKPEQK.A	529	1000	0	0	0	0
22418	3	CIC-SBP	K.ILGEWWY#ALKPEQK.A	529	1000	0	0	0	0	K.ILGEWWY#ALKPEQK.A	529	1000	0	0	0	0
22508	3	CIC-SBP	K.ILGEWWY#ALKPEQK.A	529	1000	0	0	0	0	K.ILGEWWY#ALKPEQK.A	529	1000	0	0	0	0
22600	3	CIC-SBP	K.ILGEWWY#ALKPEQK.A	529	1000	0	0	0	0	K.ILGEWWY#ALKPEQK.A	529	1000	0	0	0	0
22748	3	CIC-SBP	K.ILGEWWY#ALKPEQK.A	529	1000	0	0	0	0	K.ILGEWWY#ALKPEQK.A	529	1000	0	0	0	0
22921	3	CIC-SBP	K.ILGEWWY#ALKPEQK.A	529	1000	0	0	0	0	K.ILGEWWY#ALKPEQK.A	529	1000	0	0	0	0
23175	3	CIC-SBP	K.ILGEWWY#ALKPEQK.A	529	1000	0	0	0	0	K.ILGEWWY#ALKPEQK.A	529	1000	0	0	0	0
23284	3	CIC-SBP	K.ILGEWWY#ALKPEQK.A	529	1000	0	0	0	0	K.ILGEWWY#ALKPEQK.A	529	1000	0	0	0	0
24541	3	CIC-SBP	K.ILGEWWY#ALKPEQK.A	529	1000	0	0	0	0	K.ILGEWWY#ALKPEQK.A	529	1000	0	0	0	0
28454	2	CIC-SBP	K.ILGEWWY#ALKPEQK.A	529	1000	0	0	0	0	K.ILGEWWY#ALKPEQK.A	529	1000	0	0	0	0
28534	2	CIC-SBP	K.ILGEWWY#ALKPEQK.A	529	1000	0	0	0	0	K.ILGEWWY#ALKPEQK.A	529	1000	0	0	0	0
29714	2	CIC-SBP	K.ILGEWWY#ALKPEQK.A	529	1000	0	0	0	0	K.ILGEWWY#ALKPEQK.A	529	1000	0	0	0	0
29770	2	CIC-SBP	K.ILGEWWY#ALKPEQK.A	529	1000	0	0	0	0	K.ILGEWWY#ALKPEQK.A	529	1000	0	0	0	0
15832	4	CIC-SBP	K.LM*KNELPS#DEDEQM*LVVEEEQQQQTVKK.I	664	22.855	0	0	0	0	K.LM*KNELPS#DEDEQM*LVVEEEQQQQTVKK.I	664	10.816	0	0	0	0
15882	3	CIC-SBP	K.LM*KNELPS#DEDEQM*LVVEEEQQQQTVKK.I	664	3.894	0	0	0	0	K.LM*KNELPS#DEDEQM*LVVEEEQQQQTVKK.I	664	0.932	0	0	0	0
15950	4	CIC-SBP	K.LM*KNELPS#DEDEQM*LVVEEEQQQQTVKK.I	664	13.421	0	0	0	0	K.LM*KNELPS#DEDEQM*LVVEEEQQQQTVKK.I	664	3.061	0	0	0	0
16010	4	CIC-SBP	K.LM*KNELPS#DEDEQM*LVVEEEQQQQTVKK.I	664	13.421	0	0	0	0	K.LM*KNELPS#DEDEQM*LVVEEEQQQQTVKK.I	664	16.119	0	0	0	0
17097	3	CIC-SBP	K.LM*KNELPS#DEDEQM*LVVEEEQQQQTVK.K	664	28.986	0	0	0	0	K.LM*KNELPS#DEDEQM*LVVEEEQQQQTVK.K	664	29.491	0	0	0	0
17327	3	CIC-SBP	K.LM*KNELPS#DEDEQM*LVVEEEQQQQTVK.K	664	23.398	0	0	0	0	K.LM*KNELPS#DEDEQM*LVVEEEQQQQTVK.K	664	22.606	0	0	0	0
17419	3	CIC-SBP	K.NELPS#DEDEQM*LVVEEEQQQQTVK.K	664	32.252	0	0	0	0	K.NELPS#DEDEQM*LVVEEEQQQQTVK.K	664	21.093	0	0	0	0
17532	3	CIC-SBP	K.NELPS#DEDEQM*LVVEEEQQQQTVK.K	664	92.295	0	0	0	0	K.NELPS#DEDEQM*LVVEEEQQQQTVK.K	664	109.845	0	0	0	0
17557	3	CIC-SBP	K.LM*KNELPS#DEDEQM*LVVEEEQQQQTVK.K	664	35.054	0	0	0	0	K.LM*KNELPS#DEDEQM*LVVEEEQQQQTVK.K	664	45.115	0	0	0	0
17674	3	CIC-SBP	K.LM*KNELPS#DEDEQM*LVVEEEQQQQTVK.K	664	23.398	0	0	0	0	K.LM*KNELPS#DEDEQM*LVVEEEQQQQTVK.K	664	11.044	0	0	0	0
17748	3	CIC-SBP	K.NELPS#DEDEQM*LVVEEEQQQQTVK.K	664	8.746	0	0	0	0	K.NELPS#DEDEQM*LVVEEEQQQQTVK.K	664	15.238	0	0	0	0
17912	3	CIC-SBP	K.LM*KNELPS#DEDEQM*LVVEEEQQQQTVK.K	664	35.054	0	0	0	0	K.LM*KNELPS#DEDEQM*LVVEEEQQQQTVK.K	664	53.754	0	0	0	0
17966	3	CIC-SBP	K.NELPS#DEDEQM*LVVEEEQQQQTVK.K	664	26.548	0	0	0	0	K.NELPS#DEDEQM*LVVEEEQQQQTVK.K	664	21.093	0	0	0	0
18046	3	CIC-SBP	K.LM*KNELPS#DEDEQM*LVVEEEQQQQTVK.K	664	41.577	0	0	0	0	K.LM*KNELPS#DEDEQM*LVVEEEQQQQTVK.K	664	37.013	0	0	0	0
18229	3	CIC-SBP	K.LM*KNELPS#DEDEQM*LVVEEEQQQQTVK.K	664	28.986	0	0	0	0	K.LM*KNELPS#DEDEQM*LVVEEEQQQQTVK.K	664	45.115	0	0	0	0
18346	3	CIC-SBP	K.LM*KNELPS#DEDEQM*LVVEEEQQQQTVK.K	664	28.986	0	0	0	0	K.LM*KNELPS#DEDEQM*LVVEEEQQQQTVK.K	664	22.606	0	0	0	0
18418	3	CIC-SBP	K.NELPS#DEDEQM*LVVEEEQQQQTVK.K	664	32.252	0	0	0	0	K.NELPS#DEDEQM*LVVEEEQQQQTVK.K	664	10.165	0	0	0	0
18471	3	CIC-SBP	K.LM*KNELPS#DEDEQM*LVVEEEQQQQTVK.K	664	6.533	0	0	0	0	K.LM*KNELPS#DEDEQM*LVVEEEQQQQTVK.K	664	16.427	0	0	0	0
18489	3	CIC-SBP	K.LM*KNELPS#DEDEQM*LVVEEEQQQQTVK.K	664	55.899	0	0	0	0	K.LM*KNELPS#DEDEQM*LVVEEEQQQQTVK.K	664	53.754	0	0	0	0
18529	3	CIC-SBP	K.LM*KNELPS#DEDEQM*LVVEEEQQQQTVK.K	664	13.791	0	0	0	0	K.LM*KNELPS#DEDEQM*LVVEEEQQQQTVK.K	664	29.491	0	0	0	0
18552	3	CIC-SBP	K.LM*KNELPS#DEDEQM*LVVEEEQQQQTVK.K	664	18.321	0	0	0	0	K.LM*KNELPS#DEDEQM*LVVEEEQQQQTVK.K	664	16.427	0	0	0	0
18553	3	CIC-SBP	K.NELPS#DEDEQM*LVVEEEQQQQTVK.K	664	51.939	0	0	0	0	K.NELPS#DEDEQM*LVVEEEQQQQTVK.K	664	59.607	0	0	0	0
18575	3	CIC-SBP	K.NELPS#DEDEQM*LVVEEEQQQQTVK.K	664	38.399	0	0	0	0	K.NELPS#DEDEQM*LVVEEEQQQQTVK.K	664	50.843	0	0	0	0
18650	3	CIC-SBP	K.LM*KNELPS#DEDEQM*LVVEEEQQQQTVK.K	664	23.398	0	0	0	0	K.LM*KNELPS#DEDEQM*LVVEEEQQQQTVK.K	664	37.013	0	0	0	0
18673	3	CIC-SBP	K.LM*KNELPS#DEDEQM*LVVEEEQQQQTVK.K	664	55.899	0	0	0	0	K.LM*KNELPS#DEDEQM*LVVEEEQQQQTVK.K	664	53.754	0	0	0	0
18702	3	CIC-SBP	K.LM*KNELPS#DEDEQM*LVVEEEQQQQTVK.K	664	13.791	0	0	0	0	K.LM*KNELPS#DEDEQM*LVVEEEQQQQTVK.K	664	22.606	0	0	0	0
18725	3	CIC-SBP	K.NELPS#DEDEQM*LVVEEEQQQQTVK.K	664	32.252	0	0	0	0	K.NELPS#DEDEQM*LVVEEEQQQQTVK.K	664	42.568	0	0	0	0
18742	3	CIC-SBP	K.NELPS#DEDEQM*LVVEEEQQQQTVK.K	664	12.377	0	0	0	0	K.NELPS#DEDEQM*LVVEEEQQQQTVK.K	664	21.093	0	0	0	0
18857	3	CIC-SBP	K.NELPS#DEDEQM*LVVEEEQQQQTVK.K	664	26.548	0	0	0	0	K.NELPS#DEDEQM*LVVEEEQQQQTVK.K	664	27.643	0	0	0	0
18863	3	CIC-SBP	K.LM*KNELPS#DEDEQM*LVVEEEQQQQTVK.K	664	71.806	0	0	0	0	K.LM*KNELPS#DEDEQM*LVVEEEQQQQTVK.K	664	82.543	0	0	0	0
19038	3	CIC-SBP	K.LM*KNELPS#DEDEQM*LVVEEEQQQQTVK.K	664	23.398	0	0	0	0	K.LM*KNELPS#DEDEQM*LVVEEEQQQQTVK.K	664	29.491	0	0	0	0
16400	4	CIC-SBP	K.LM*KNELPSDEDEQM*LVVEEEQQQQT#VKK.I	681	13.421	0	0	0	0	K.LM*KNELPS#DEDEQM*LVVEEEQQQQTVKK.I	664	6.417	0	0	0	0
17210	3	CIC-SBP	K.LM*KNELPSDEDEQM*LVVEEEQQQQT#VK.K	681	6.533	0	0	0	0	K.LM*KNELPS#DEDEQM*LVVEEEQQQQTVK.K	664	6.57	0	0	0	0
17868	3	CIC-SBP	K.NELPSDEDEQM*LVVEEEQQQQT#VK.K	681	3.479	0	0	0	0	K.NELPSDEDEQM*LVVEEEQQQQT#VK.K	681	2.897	0	0	0	0
6591	2	CIC-SBP	K.SM*PIS#PK.G	796	12.092	0	0	0	0	K.SM*PIS#PK.G	796	17.672	0	0	0	0
6702	2	CIC-SBP	K.SM*PIS#PK.G	796	34.073	0	0	0	0	K.SM*PIS#PK.G	796	45.791	0	0	0	0
7057	2	CIC-SBP	K.SM*PIS#PK.G	796	22.011	0	0	0	0	K.SM*PIS#PK.G	796	30.64	0	0	0	0
8484	3	CIC-SBP	K.QEDIKQEPPSPY#K.L	827	11.015	0	0	0	0	K.QEDIKQEPPSPY#K.L	827	6.65	0	0	0	0
14759	3	CIC-SBP	K.NLS#QSKSESNVSFGANLGASNGQHISR.K	1075	6.591	0	0	0	0	K.NLSQSKS#ESNVSFGANLGASNGQHISR.K	1079	0	0	0	0	0
14815	3	CIC-SBP	K.NLSQSKSES#NVSFGANLGASNGQHISR.K	1081	2.806	0	0	0	0	K.NLSQSKS#ESNVSFGANLGASNGQHISR.K	1079	0	0	0	0	0
25464	6	CIC-SBP	R.KLHS#PTM*M*ESSSPIIGHVNSSNLSSALPTPTSSTTTPNSDEQLPLTPTTSSSNSNLNQQQPK.S	1103	7.71	0	0	0	0	R.KLHSPTM*M*ESSSPIIGHVNSSNLSS#ALPTPTSSTTTPNSDEQLPLTPTTSSSNSNLNQQQPK.S	1124	0	0	0	0	0
24388	6	CIC-SBP	R.KLHSPT#M*M*ESSSPIIGHVNSSNLSSALPTPTSSTTTPNSDEQLPLTPTTSSSNSNLNQQQPK.S	1105	9.34	0	0	0	0	R.KLHSPT#M*M*ESSSPIIGHVNSSNLSSALPTPTSSTTTPNSDEQLPLTPTTSSSNSNLNQQQPK.S	1105	12.284	0	0	0	0
24233	6	CIC-SBP	R.KLHSPTM*M*ESS#SPIIGHVNSSNLSSALPTPTSSTTTPNSDEQLPLTPTT#SSSNSNLNQQQPKSPM*K.G	1110	0	1148	10.849	0	0	R.KLHSPTM*M*ES#SSPIIGHVNSSNLSSALPTPTSSTTTPNSDEQLPLTPTT#SSSNSNLNQQQPKSPM*K.G	1109	0	1148	7.646	0	0
25077	5	CIC-SBP	R.KLHSPTMM*ESSSPIIGHVNSSNLSSALPTPTSS#TTTPNSDEQLPLTPTTSSSNSNLNQQQPK.S	1132	0	0	0	0	0	R.KLHSPTMM*ESSSPIIGHVNSSNLSSALPTPTSS#TTTPNSDEQLPLTPTTSSSNSNLNQQQPK.S	1132	0	0	0	0	0
25081	6	CIC-SBP	R.KLHSPTMM*ESSSPIIGHVNSSNLSSALPTPTSS#TTTPNSDEQLPLTPTTSSSNSNLNQQQPK.S	1132	2.017	0	0	0	0	R.KLHSPTMM*ESSSPIIGHVNSSNLSSALPTPTSSTTTPNSDEQLPLTPTTSSSNS#NLNQQQPK.S	1153	5.992	0	0	0	0
25675	6	CIC-SBP	R.KLHSPTM*M*ESSSPIIGHVNSSNLSSALPTPTSS#TTTPNSDEQLPLTPTTSSSNSNLNQQQPK.S	1132	0	0	0	0	0	R.KLHSPTM*M*ESSSPIIGHVNSSNLSSALPTPTSS#TTTPNSDEQLPLTPTTSSSNSNLNQQQPK.S	1132	0	0	0	0	0
25166	5	CIC-SBP	R.KLHSPTMM*ESSSPIIGHVNSSNLSSALPTPTSSTTTPNSDEQLPLTPTTSSSNS#NLNQQQPK.S	1153	9.296	0	0	0	0	R.KLHSPTMM*ESSSPIIGHVNSSNLSS#ALPTPTSSTTTPNSDEQLPLTPTTSSSNSNLNQQQPK.S	1124	0	0	0	0	0
7206	3	CIC-SBP	K.S#PM*KGAPGSTAAALKK.K	1162	20.999	0	0	0	0	K.S#PM*KGAPGSTAAALKK.K	1162	12.213	0	0	0	0
7270	2	CIC-SBP	K.S#PM*KGAPGSTAAALKK.K	1162	28.529	0	0	0	0	K.S#PM*KGAPGSTAAALKK.K	1162	30.718	0	0	0	0
7334	3	CIC-SBP	K.S#PM*KGAPGSTAAALKK.K	1162	15.012	0	0	0	0	K.S#PM*KGAPGSTAAALKK.K	1162	12.213	0	0	0	0
8162	2	CIC-SBP	K.S#PM*KGAPGSTAAALK.K	1162	49.312	0	0	0	0	K.S#PM*KGAPGSTAAALK.K	1162	69.439	0	0	0	0
8269	2	CIC-SBP	K.S#PM*KGAPGSTAAALK.K	1162	49.312	0	0	0	0	K.S#PM*KGAPGSTAAALK.K	1162	30.718	0	0	0	0
8763	2	CIC-SBP	K.S#PM*KGAPGSTAAALK.K	1162	19.846	0	0	0	0	K.S#PM*KGAPGSTAAALK.K	1162	20.282	0	0	0	0
22057	3	CIC-SBP	K.ALPQFQPEDCQS#PSAIAVPSSPR.V	1209	4.085	0	0	0	0	K.ALPQFQPEDCQS#PSAIAVPSSPR.V	1209	6.65	0	0	0	0
22174	3	CIC-SBP	K.ALPQFQPEDCQSPSAIAVPSS#PR.V	1218	0	0	0	0	0	K.ALPQFQPEDCQSPSAIAVPSS#PR.V	1218	0	0	0	0	0
22193	3	CIC-SBP	K.ALPQFQPEDCQSPSAIAVPSS#PR.V	1218	9.34	0	0	0	0	K.ALPQFQPEDCQSPSAIAVPSS#PR.V	1218	12.284	0	0	0	0

## Sheet: run2-phos
ScanF	z	Reference	ModScore Peptide_A	Site 1 Position_A	Site 1 Score_A	Site 2 Position_A	Site 2 Score_A	Site 3 Position_A	Site 3 Score_A	ModScore Peptide_B	Site 1 Position_B	Site 1 Score_B	Site 2 Position_B	Site 2 Score_B	Site 3 Position_B	Site 3 Score_B
20662	4	CIC-SBP	R.S#ATPSYT#SPVNHAGASPLNAIAHS#PVNVSATHR.Q	26	0	32	0	49	2.79	R.SAT#PSYT#SPVNHAGASPLNAIAHSPVNVS#ATHR.Q	28	2.978	32	2.978	54	2.978
20811	4	CIC-SBP	R.S#ATPS#YTSPVNHAGASPLNAIAHS#PVNVSATHR.Q	26	0	30	5.75	49	6.603	R.S#ATPS#YTSPVNHAGASPLNAIAHS#PVNVSATHR.Q	26	0	30	6.65	49	18.731
21246	4	CIC-SBP	R.S#ATPS#YTSPVNHAGASPLNAIAHSPVNVSATHR.Q	26	0	30	0	0	0	R.S#ATPS#YTSPVNHAGASPLNAIAHSPVNVSATHR.Q	26	0	30	0	0	0
21318	4	CIC-SBP	R.S#ATPS#YTSPVNHAGASPLNAIAHSPVNVSATHR.Q	26	0	30	7.71	0	0	R.SAT#PSYTSPVNHAGAS#PLNAIAHSPVNVSATHR.Q	28	0	41	1.765	0	0
22636	4	CIC-SBP	R.S#ATPSYTSPVNHAGAS#PLNAIAHSPVNVSATHR.Q	26	0	41	6.001	0	0	R.SAT#PSYTSPVNHAGAS#PLNAIAHSPVNVSATHR.Q	28	0	41	0	0	0
20293	4	CIC-SBP	R.SAT#PSYTSPVNHAGASPLNAIAHS#PVNVSATHR.Q	28	0	49	6.294	0	0	R.SAT#PSYTSPVNHAGAS#PLNAIAHSPVNVSATHR.Q	28	0	41	0	0	0
20433	3	CIC-SBP	R.SAT#PSY#TSPVNHAGAS#PLNAIAHSPVNVSATHR.Q	28	0	31	0	41	9.488	R.SAT#PSY#TSPVNHAGASPLNAIAHS#PVNVSATHR.Q	28	2.139	31	2.139	49	2.139
20475	5	CIC-SBP	R.SAT#PSYTSPVNHAGASPLNAIAHS#PVNVSATHR.Q	28	0	49	6.294	0	0	R.SAT#PSYTSPVNHAGASPLNAIAHS#PVNVSATHR.Q	28	0	49	6.888	0	0
20549	4	CIC-SBP	R.SAT#PSYTSPVNHAGAS#PLNAIAHS#PVNVSATHR.Q	28	0	41	12.79	49	6.454	R.SAT#PSYTSPVNHAGAS#PLNAIAHS#PVNVSATHR.Q	28	3.934	41	8.384	49	4.356
20998	3	CIC-SBP	R.SAT#PS#YTSPVNHAGASPLNAIAHS#PVNVSATHR.Q	28	2.806	30	0	49	11.714	R.SAT#PSYTSPVNHAGAS#PLNAIAHS#PVNVSATHR.Q	28	6.202	41	7.925	49	31.961
21125	4	CIC-SBP	R.SAT#PS#YTSPVNHAGAS#PLNAIAHSPVNVSATHR.Q	28	2.013	30	0.869	41	0.869	R.SAT#PSY#TSPVNHAGASPLNAIAHSPVNVS#ATHR.Q	28	0	31	0	54	0
21191	4	CIC-SBP	R.SAT#PSYTSPVNHAGASPLNAIAHSPVNVSATHR.Q	28	0	0	0	0	0	R.SAT#PSYTSPVNHAGASPLNAIAHSPVNVSATHR.Q	28	0	0	0	0	0
21305	4	CIC-SBP	R.SAT#PSYTSPVNHAGASPLNAIAHSPVNVSATHR.Q	28	0	0	0	0	0	R.SAT#PSYTSPVNHAGASPLNAIAHSPVNVSATHR.Q	28	0	0	0	0	0
21975	4	CIC-SBP	R.SAT#PSYTS#PVNHAGASPLNAIAHSPVNVSATHR.Q	28	0	33	2.79	0	0	R.SAT#PSYTSPVNHAGAS#PLNAIAHSPVNVSATHR.Q	28	0	41	2.733	0	0
22830	4	CIC-SBP	R.SAT#PSYTSPVNHAGASPLNAIAHS#PVNVSATHR.Q	28	0	49	5.659	0	0	R.SATPSYTSPVNHAGAS#PLNAIAHS#PVNVSATHR.Q	41	5.316	49	11.368	0	0
32503	4	CIC-SBP	R.SAT#PSYTSPVNHAGASPLNAIAHS#PVNVSATHR.Q	28	0	49	6.294	0	0	R.SATPSYTSPVNHAGAS#PLNAIAHS#PVNVSATHR.Q	41	1.639	49	5.21	0	0
20408	3	CIC-SBP	R.SATPS#YTSPVNHAGAS#PLNAIAHSPVNVSATHR.Q	30	0	41	18.225	0	0	R.SATPSYT#SPVNHAGAS#PLNAIAHSPVNVSATHR.Q	32	0	41	6.441	0	0
21866	3	CIC-SBP	R.SATPS#YTSPVNHAGAS#PLNAIAHSPVNVSATHR.Q	30	0	41	11.22	0	0	R.SATPSYTS#PVNHAGAS#PLNAIAHSPVNVSATHR.Q	33	0	41	10.61	0	0
20144	3	CIC-SBP	R.SATPSY#TSPVNHAGAS#PLNAIAHSPVNVSAT#HR.Q	31	30.612	41	31.348	56	6.591	R.SATPSY#TSPVNHAGAS#PLNAIAHSPVNVSAT#HR.Q	31	0	41	17.809	56	9.404
20232	3	CIC-SBP	R.SATPSY#TS#PVNHAGASPLNAIAHS#PVNVSATHR.Q	31	0	33	0	49	9.888	R.SATPSYT#S#PVNHAGASPLNAIAHS#PVNVSATHR.Q	32	0	33	0	49	21.154
20917	4	CIC-SBP	R.SATPSY#TSPVNHAGASPLNAIAHSPVNVSATHR.Q	31	0	0	0	0	0	R.SATPSYTSPVNHAGAS#PLNAIAHSPVNVSATHR.Q	41	0	0	0	0	0
21889	3	CIC-SBP	R.SATPSY#TSPVNHAGAS#PLNAIAHSPVNVSATHR.Q	31	0	41	10.309	0	0	R.SATPSY#TSPVNHAGAS#PLNAIAHSPVNVSATHR.Q	31	0	41	2.513	0	0
22022	3	CIC-SBP	R.SATPSY#TSPVNHAGAS#PLNAIAHSPVNVSATHR.Q	31	0	41	5.725	0	0	R.SATPSYTS#PVNHAGAS#PLNAIAHSPVNVSATHR.Q	33	0	41	6.888	0	0
20531	3	CIC-SBP	R.SATPSYT#S#PVNHAGASPLNAIAHS#PVNVSATHR.Q	32	0	33	0	49	16.838	R.SATPSYT#S#PVNHAGASPLNAIAHS#PVNVSATHR.Q	32	0	33	0	49	7.128
20742	4	CIC-SBP	R.SATPSYT#S#PVNHAGASPLNAIAHS#PVNVSATHR.Q	32	2.64	33	4.416	49	4.416	R.SATPSY#T#S#PVNHAGASPLNAIAHSPVNVSATHR.Q	31	5.456	32	5.456	33	4.595
20970	3	CIC-SBP	R.SATPSYT#SPVNHAGASPLNAIAHSPVNVSATHR.Q	32	5.725	0	0	0	0	R.SATPSYTSPVNHAGAS#PLNAIAHSPVNVSATHR.Q	41	2.412	0	0	0	0
32452	4	CIC-SBP	R.SATPSYT#SPVNHAGASPLNAIAHSPVNVSATHR.Q	32	0	0	0	0	0	R.SATPSY#TSPVNHAGASPLNAIAHSPVNVSATHR.Q	31	0	0	0	0	0
20563	3	CIC-SBP	R.SATPSYTS#PVNHAGAS#PLNAIAHS#PVNVSATHR.Q	33	7.71	41	12.058	49	17.848	R.SAT#PSYTSPVNHAGAS#PLNAIAHS#PVNVSATHR.Q	28	0	41	5.659	49	14.959
20770	4	CIC-SBP	R.SATPSYTS#PVNHAGAS#PLNAIAHSPVNVS#ATHR.Q	33	10.468	41	9.779	54	6.454	R.SATPSYTS#PVNHAGAS#PLNAIAHSPVNVS#ATHR.Q	33	18.035	41	14.353	54	11.368
22562	4	CIC-SBP	R.SATPSYTS#PVNHAGAS#PLNAIAHSPVNVSATHR.Q	33	0	41	5.725	0	0	R.SATPSYTS#PVNHAGAS#PLNAIAHSPVNVSATHR.Q	33	0	41	11.213	0	0
30719	4	CIC-SBP	R.SATPSYTS#PVNHAGAS#PLNAIAHSPVNVSATHR.Q	33	0	41	3.119	0	0	R.SATPSY#TS#PVNHAGASPLNAIAHSPVNVSATHR.Q	31	0	33	0	0	0
30814	4	CIC-SBP	R.SATPSYTS#PVNHAGASPLNAIAHS#PVNVSATHR.Q	33	0	49	5.31	0	0	R.SATPSYTS#PVNHAGASPLNAIAHS#PVNVSATHR.Q	33	0	49	11.368	0	0
19598	3	CIC-SBP	R.SATPSYTSPVNHAGAS#PLNAIAHS#PVNVSATHR.Q	41	26.105	49	30.07	0	0	R.SATPSYTSPVNHAGAS#PLNAIAHS#PVNVSATHR.Q	41	20.87	49	31.961	0	0
19724	3	CIC-SBP	R.SATPSYTSPVNHAGAS#PLNAIAHS#PVNVSATHR.Q	41	28.361	49	28.361	0	0	R.SATPSYTSPVNHAGAS#PLNAIAHS#PVNVSATHR.Q	41	13.353	49	11.52	0	0
19750	3	CIC-SBP	R.SATPSYTSPVNHAGAS#PLNAIAHS#PVNVSATHR.Q	41	7.649	49	6.981	0	0	R.SATPSYTSPVNHAGAS#PLNAIAHS#PVNVSATHR.Q	41	7.925	49	6.891	0	0
20023	4	CIC-SBP	R.SATPSYTSPVNHAGAS#PLNAIAHSPVNVSAT#HR.Q	41	3.701	56	8.913	0	0	R.SATPSYTS#PVNHAGASPLNAIAHSPVNVSAT#HR.Q	33	2.733	56	18.096	0	0
20604	3	CIC-SBP	R.SATPSYTSPVNHAGAS#PLNAIAHS#PVNVSATHR.Q	41	1.115	49	0.825	0	0	R.SATPSYTSPVNHAGAS#PLNAIAHS#PVNVSATHR.Q	41	2.852	49	3.061	0	0
20673	4	CIC-SBP	R.SATPSYTSPVNHAGAS#PLNAIAHSPVNVSATHR.Q	41	0.845	0	0	0	0	R.SATPSYTSPVNHAGASPLNAIAHS#PVNVSATHR.Q	49	2.317	0	0	0	0
20786	4	CIC-SBP	R.SATPSYTSPVNHAGAS#PLNAIAHS#PVNVS#ATHR.Q	41	4.344	49	7.331	54	12.711	R.S#ATPSYTSPVNHAGAS#PLNAIAHSPVNVS#ATHR.Q	26	0	41	5.842	54	0
19391	3	CIC-SBP	R.SATPSYTSPVNHAGASPLNAIAHS#PVNVSATHR.Q	49	13.208	0	0	0	0	R.SATPSYTSPVNHAGASPLNAIAHS#PVNVSATHR.Q	49	11.905	0	0	0	0
19414	3	CIC-SBP	R.SATPSYTSPVNHAGASPLNAIAHS#PVNVSATHR.Q	49	15.59	0	0	0	0	R.SATPSYTSPVNHAGASPLNAIAHS#PVNVSATHR.Q	49	6.659	0	0	0	0
21043	5	CIC-SBP	R.SATPSYTSPVNHAGASPLNAIAHS#PVNVSATHR.Q	49	6.714	0	0	0	0	R.SAT#PSYTSPVNHAGASPLNAIAHSPVNVSATHR.Q	28	0	0	0	0	0
24890	3	CIC-SBP	R.QNFFT#PIANQSQQQQQQQPVAVPLDSK.W	63	23.523	0	0	0	0	R.QNFFT#PIANQSQQQQQQQPVAVPLDSK.W	63	26.602	0	0	0	0
25518	3	CIC-SBP	R.QNFFT#PIANQSQQQQQQQPVAVPLDSK.W	63	9.911	0	0	0	0	R.QNFFT#PIANQSQQQQQQQPVAVPLDSK.W	63	17.386	0	0	0	0
24699	3	CIC-SBP	R.QNFFTPIANQS#QQQQQQQPVAVPLDSK.W	69	4.988	0	0	0	0	R.QNFFTPIANQS#QQQQQQQPVAVPLDSK.W	69	3.572	0	0	0	0
7656	2	CIC-SBP	K.LLPHM*T#PM*SK.A	296	37.54	0	0	0	0	K.LLPHM*T#PM*SK.A	296	49.365	0	0	0	0
7753	2	CIC-SBP	K.LLPHM*T#PM*SK.A	296	24.243	0	0	0	0	K.LLPHM*TPM*S#K.A	299	19.046	0	0	0	0
7870	2	CIC-SBP	K.LLPHM*T#PM*SK.A	296	37.54	0	0	0	0	K.LLPHM*T#PM*SK.A	296	49.365	0	0	0	0
8152	2	CIC-SBP	K.LLPHM*T#PM*SK.A	296	24.243	0	0	0	0	K.LLPHM*T#PM*SK.A	296	32.972	0	0	0	0
9275	2	CIC-SBP	K.LLPHM*T#PM*SK.A	296	24.243	0	0	0	0	K.LLPHM*T#PM*SK.A	296	32.972	0	0	0	0
11108	2	CIC-SBP	K.LLPHM*T#PM*SK.A	296	24.243	0	0	0	0	K.LLPHM*T#PM*SK.A	296	32.972	0	0	0	0
11244	2	CIC-SBP	K.LLPHM*T#PM*SK.A	296	13.38	0	0	0	0	K.LLPHM*T#PM*SK.A	296	7.772	0	0	0	0
11515	2	CIC-SBP	K.LLPHM*T#PM*SK.A	296	24.243	0	0	0	0	K.LLPHM*T#PM*SK.A	296	32.972	0	0	0	0
11722	2	CIC-SBP	K.LLPHM*T#PM*SK.A	296	37.54	0	0	0	0	K.LLPHM*T#PM*SK.A	296	49.365	0	0	0	0
12030	2	CIC-SBP	K.LLPHM*T#PM*SK.A	296	5.085	0	0	0	0	K.LLPHM*T#PM*SK.A	296	7.772	0	0	0	0
8310	2	CIC-SBP	K.LLPHM*TPM*S#K.A	299	24.243	0	0	0	0	K.LLPHM*TPM*S#K.A	299	32.972	0	0	0	0
9094	2	CIC-SBP	K.LLPHM*TPM*S#K.A	299	5.085	0	0	0	0	K.LLPHM*TPM*S#K.A	299	7.772	0	0	0	0
11384	2	CIC-SBP	K.LLPHM*TPM*S#K.A	299	24.243	0	0	0	0	K.LLPHM*TPM*S#K.A	299	32.972	0	0	0	0
17589	4	CIC-SBP	R.QKQQQEEPDDQLDDDVFET#TTPGISANSKK.Q	410	0	0	0	0	0	R.QKQQQEEPDDQLDDDVFET#TTPGISANSKK.Q	410	0	0	0	0	0
17665	3	CIC-SBP	R.QKQQQEEPDDQLDDDVFET#TTPGISANSK.K	410	0	0	0	0	0	R.QKQQQEEPDDQLDDDVFET#TTPGISANSK.K	410	0	0	0	0	0
17793	3	CIC-SBP	R.QKQQQEEPDDQLDDDVFET#TTPGISANSK.K	410	7.71	0	0	0	0	R.QKQQQEEPDDQLDDDVFET#TTPGISANSK.K	410	10.589	0	0	0	0
17915	3	CIC-SBP	R.QKQQQEEPDDQLDDDVFET#TTPGISANSK.K	410	0	0	0	0	0	R.QKQQQEEPDDQLDDDVFET#TTPGISANSK.K	410	0	0	0	0	0
17964	3	CIC-SBP	R.QKQQQEEPDDQLDDDVFET#TTPGISANSK.K	410	0	0	0	0	0	R.QKQQQEEPDDQLDDDVFET#TTPGISANSK.K	410	0	0	0	0	0
19340	3	CIC-SBP	K.QQQEEPDDQLDDDVFET#TTPGISANSK.K	410	0	0	0	0	0	K.QQQEEPDDQLDDDVFET#TTPGISANSK.K	410	0	0	0	0	0
20375	3	CIC-SBP	K.QQQEEPDDQLDDDVFET#TTPGISANSK.K	410	0	0	0	0	0	K.QQQEEPDDQLDDDVFET#TTPGISANSK.K	410	0	0	0	0	0
17552	4	CIC-SBP	R.QKQQQEEPDDQLDDDVFETT#TPGISANSKK.Q	411	0	0	0	0	0	R.QKQQQEEPDDQLDDDVFETT#TPGISANSKK.Q	411	0	0	0	0	0
18188	3	CIC-SBP	R.QKQQQEEPDDQLDDDVFETT#TPGISANSK.K	411	0	0	0	0	0	R.QKQQQEEPDDQLDDDVFETT#TPGISANSK.K	411	0	0	0	0	0
18824	3	CIC-SBP	R.QKQQQEEPDDQLDDDVFETT#TPGISANSK.K	411	0	0	0	0	0	R.QKQQQEEPDDQLDDDVFETT#TPGISANSK.K	411	0	0	0	0	0
19435	3	CIC-SBP	R.QKQQQEEPDDQLDDDVFETT#TPGISANSK.K	411	0	0	0	0	0	R.QKQQQEEPDDQLDDDVFETT#TPGISANSK.K	411	0	0	0	0	0
19728	3	CIC-SBP	R.QKQQQEEPDDQLDDDVFETT#TPGISANSK.K	411	0	0	0	0	0	R.QKQQQEEPDDQLDDDVFETT#TPGISANSK.K	411	0	0	0	0	0
20113	3	CIC-SBP	K.QQQEEPDDQLDDDVFETT#TPGISANSK.K	411	0	0	0	0	0	K.QQQEEPDDQLDDDVFETT#TPGISANSK.K	411	0	0	0	0	0
20773	3	CIC-SBP	K.QQQEEPDDQLDDDVFETT#TPGISANSK.K	411	0	0	0	0	0	K.QQQEEPDDQLDDDVFETT#TPGISANSK.K	411	0	0	0	0	0
18146	3	CIC-SBP	R.QKQQQEEPDDQLDDDVFETTT#PGISANSK.K	412	5.085	0	0	0	0	R.QKQQQEEPDDQLDDDVFETTT#PGISANSK.K	412	7.772	0	0	0	0
18685	3	CIC-SBP	R.QKQQQEEPDDQLDDDVFETTT#PGISANSK.K	412	5.085	0	0	0	0	R.QKQQQEEPDDQLDDDVFETTT#PGISANSK.K	412	7.772	0	0	0	0
18752	3	CIC-SBP	K.QQQEEPDDQLDDDVFETTT#PGISANSKK.Q	412	7.71	0	0	0	0	K.QQQEEPDDQLDDDVFETTT#PGISANSKK.Q	412	10.589	0	0	0	0
18754	3	CIC-SBP	K.QQQEEPDDQLDDDVFETTT#PGISANSKK.Q	412	0	0	0	0	0	K.QQQEEPDDQLDDDVFETTT#PGISANSKK.Q	412	0	0	0	0	0
18829	3	CIC-SBP	K.QQQEEPDDQLDDDVFETTT#PGISANSK.K	412	3.065	0	0	0	0	K.QQQEEPDDQLDDDVFETTT#PGISANSK.K	412	5.456	0	0	0	0
19072	3	CIC-SBP	K.QQQEEPDDQLDDDVFETTT#PGISANSK.K	412	5.085	0	0	0	0	K.QQQEEPDDQLDDDVFETTT#PGISANSK.K	412	7.772	0	0	0	0
19224	3	CIC-SBP	R.QKQQQEEPDDQLDDDVFETTT#PGISANSK.K	412	5.085	0	0	0	0	R.QKQQQEEPDDQLDDDVFETTT#PGISANSK.K	412	7.772	0	0	0	0
19338	3	CIC-SBP	R.QKQQQEEPDDQLDDDVFETTT#PGISANSK.K	412	5.085	0	0	0	0	R.QKQQQEEPDDQLDDDVFETTT#PGISANSK.K	412	7.772	0	0	0	0
19412	3	CIC-SBP	R.QKQQQEEPDDQLDDDVFETTT#PGISANSK.K	412	0	0	0	0	0	R.QKQQQEEPDDQLDDDVFETTT#PGISANSK.K	412	0	0	0	0	0
19570	3	CIC-SBP	R.QKQQQEEPDDQLDDDVFETTT#PGISANSK.K	412	13.38	0	0	0	0	R.QKQQQEEPDDQLDDDVFET#TTPGISANSK.K	410	0	0	0	0	0
19857	3	CIC-SBP	K.QQQEEPDDQLDDDVFETTT#PGISANSK.K	412	5.085	0	0	0	0	K.QQQEEPDDQLDDDVFETTT#PGISANSK.K	412	7.772	0	0	0	0
19995	3	CIC-SBP	K.QQQEEPDDQLDDDVFETTT#PGISANSK.K	412	0	0	0	0	0	K.QQQEEPDDQLDDDVFET#TTPGISANSK.K	410	0	0	0	0	0
20229	3	CIC-SBP	K.QQQEEPDDQLDDDVFETTT#PGISANSK.K	412	5.085	0	0	0	0	K.QQQEEPDDQLDDDVFETTT#PGISANSK.K	412	7.772	0	0	0	0
6572	2	CIC-SBP	R.LPT#HNSNIR.K	430	37.54	0	0	0	0	R.LPT#HNSNIR.K	430	49.365	0	0	0	0
6687	2	CIC-SBP	R.LPT#HNSNIR.K	430	13.38	0	0	0	0	R.LPT#HNSNIR.K	430	19.046	0	0	0	0
6705	3	CIC-SBP	R.KLEECHDDGAAGAPAT#SAAK.R	452	0	0	0	0	0	R.KLEECHDDGAAGAPAT#SAAK.R	452	0	0	0	0	0
9029	4	CIC-SBP	R.RSQS#LSALQQQQQQQQQAGAAGTAAGQPANKK.I	461	13.38	0	0	0	0	R.RSQSLS#ALQQQQQQQQQAGAAGTAAGQPANKK.I	463	8.5	0	0	0	0
10046	4	CIC-SBP	R.SQS#LSALQQQQQQQQQAGAAGTAAGQPANKK.I	461	0	0	0	0	0	R.SQS#LSALQQQQQQQQQAGAAGTAAGQPANKK.I	461	0	0	0	0	0
10161	3	CIC-SBP	R.SQS#LSALQQQQQQQQQAGAAGTAAGQPANKK.I	461	0	0	0	0	0	R.SQS#LSALQQQQQQQQQAGAAGTAAGQPANKK.I	461	0	0	0	0	0
10495	3	CIC-SBP	R.SQS#LSALQQQQQQQQQAGAAGTAAGQPANKK.I	461	0	0	0	0	0	R.SQS#LSALQQQQQQQQQAGAAGTAAGQPANKK.I	461	0	0	0	0	0
10956	3	CIC-SBP	R.SQS#LSALQQQQQQQQQAGAAGTAAGQPANK.K	461	0	0	0	0	0	R.SQS#LSALQQQQQQQQQAGAAGTAAGQPANK.K	461	0	0	0	0	0
11072	3	CIC-SBP	R.SQS#LSALQQQQQQQQQAGAAGTAAGQPANK.K	461	0	0	0	0	0	R.SQS#LSALQQQQQQQQQAGAAGTAAGQPANK.K	461	0	0	0	0	0
11197	3	CIC-SBP	R.SQS#LSALQQQQQQQQQAGAAGTAAGQPANK.K	461	0	0	0	0	0	R.SQS#LSALQQQQQQQQQAGAAGTAAGQPANK.K	461	0	0	0	0	0
11304	3	CIC-SBP	R.SQS#LSALQQQQQQQQQAGAAGTAAGQPANK.K	461	0	0	0	0	0	R.SQS#LSALQQQQQQQQQAGAAGTAAGQPANK.K	461	0	0	0	0	0
11403	3	CIC-SBP	R.SQS#LSALQQQQQQQQQAGAAGTAAGQPANK.K	461	0	0	0	0	0	R.SQS#LSALQQQQQQQQQAGAAGTAAGQPANK.K	461	0	0	0	0	0
11422	3	CIC-SBP	R.SQS#LSALQQQQQQQQQAGAAGTAAGQPANK.K	461	0	0	0	0	0	R.SQS#LSALQQQQQQQQQAGAAGTAAGQPANK.K	461	0	0	0	0	0
9120	4	CIC-SBP	R.RSQSLS#ALQQQQQQQQQAGAAGTAAGQPANKK.I	463	0	0	0	0	0	R.RSQSLS#ALQQQQQQQQQAGAAGTAAGQPANKK.I	463	0	0	0	0	0
9139	4	CIC-SBP	R.RSQSLS#ALQQQQQQQQQAGAAGTAAGQPANKK.I	463	10.095	0	0	0	0	R.RSQSLS#ALQQQQQQQQQAGAAGTAAGQPANKK.I	463	6.202	0	0	0	0
9251	4	CIC-SBP	K.RRSQSLS#ALQQQQQQQQQAGAAGTAAGQPANK.K	463	0	0	0	0	0	K.RRSQSLS#ALQQQQQQQQQAGAAGTAAGQPANK.K	463	0	0	0	0	0
9274	4	CIC-SBP	K.RRSQSLS#ALQQQQQQQQQAGAAGTAAGQPANK.K	463	6.115	0	0	0	0	K.RRSQSLS#ALQQQQQQQQQAGAAGTAAGQPANK.K	463	15.818	0	0	0	0
9702	4	CIC-SBP	R.RSQSLS#ALQQQQQQQQQAGAAGTAAGQPANKK.I	463	10.095	0	0	0	0	R.RSQSLS#ALQQQQQQQQQAGAAGTAAGQPANKK.I	463	15.504	0	0	0	0
9709	3	CIC-SBP	R.RSQSLS#ALQQQQQQQQQAGAAGTAAGQPANKK.I	463	6.115	0	0	0	0	R.RSQSLS#ALQQQQQQQQQAGAAGTAAGQPANKK.I	463	6.267	0	0	0	0
9801	3	CIC-SBP	R.SQSLS#ALQQQQQQQQQAGAAGTAAGQPANKK.I	463	13.38	0	0	0	0	R.SQSLS#ALQQQQQQQQQAGAAGTAAGQPANKK.I	463	7.772	0	0	0	0
9864	3	CIC-SBP	R.RSQSLS#ALQQQQQQQQQAGAAGTAAGQPANK.K	463	0	0	0	0	0	R.RS#QSLSALQQQQQQQQQAGAAGTAAGQPANK.K	459	6.202	0	0	0	0
10359	4	CIC-SBP	R.SQSLS#ALQQQQQQQQQAGAAGTAAGQPANKK.I	463	0	0	0	0	0	R.SQSLS#ALQQQQQQQQQAGAAGTAAGQPANKK.I	463	0	0	0	0	0
10681	3	CIC-SBP	R.SQSLS#ALQQQQQQQQQAGAAGTAAGQPANKK.I	463	6.591	0	0	0	0	R.SQSLS#ALQQQQQQQQQAGAAGTAAGQPANKK.I	463	9.404	0	0	0	0
10750	4	CIC-SBP	R.SQSLS#ALQQQQQQQQQAGAAGTAAGQPANKK.I	463	0	0	0	0	0	R.SQSLS#ALQQQQQQQQQAGAAGTAAGQPANKK.I	463	0	0	0	0	0
11060	4	CIC-SBP	R.SQSLS#ALQQQQQQQQQAGAAGTAAGQPANK.K	463	0	0	0	0	0	R.SQSLS#ALQQQQQQQQQAGAAGTAAGQPANK.K	463	0	0	0	0	0
11219	3	CIC-SBP	R.SQSLS#ALQQQQQQQQQAGAAGTAAGQPANK.K	463	0	0	0	0	0	R.SQSLS#ALQQQQQQQQQAGAAGTAAGQPANK.K	463	0	0	0	0	0
11601	3	CIC-SBP	R.SQSLS#ALQQQQQQQQQAGAAGTAAGQPANK.K	463	6.591	0	0	0	0	R.SQSLS#ALQQQQQQQQQAGAAGTAAGQPANK.K	463	0	0	0	0	0
11626	4	CIC-SBP	R.SQSLS#ALQQQQQQQQQAGAAGTAAGQPANK.K	463	0	0	0	0	0	R.SQSLS#ALQQQQQQQQQAGAAGTAAGQPANK.K	463	0	0	0	0	0
10335	3	CIC-SBP	R.SQSLSALQQQQQQQQQAGAAGT#AAGQPANK.K	480	45.825	0	0	0	0	R.SQSLSALQQQQQQQQQAGAAGT#AAGQPANK.K	480	69.716	0	0	0	0
10349	3	CIC-SBP	R.SQSLSALQQQQQQQQQAGAAGT#AAGQPANK.K	480	9.008	0	0	0	0	R.SQSLS#ALQQQQQQQQQAGAAGTAAGQPANK.K	463	0	0	0	0	0
9212	2	CIC-SBP	K.AQYHELASS#VK.D	545	0	0	0	0	0	K.AQYHELASS#VK.D	545	0	0	0	0	0
10004	4	CIC-SBP	K.AQYHELASS#VKDAHFK.L	545	0	0	0	0	0	K.AQYHELASS#VKDAHFK.L	545	0	0	0	0	0
845	2	CIC-SBP	R.KS#STSTATPGGK.A	567	4.085	0	0	0	0	R.KS#STSTATPGGK.A	567	6.65	0	0	0	0
3969	2	CIC-SBP	R.KS#STSTATPGGK.A	567	9.34	0	0	0	0	R.KSSTSTAT#PGGK.A	573	14.621	0	0	0	0
771	2	CIC-SBP	R.KSS#TSTATPGGK.A	568	9.34	0	0	0	0	R.KSS#TSTATPGGK.A	568	12.284	0	0	0	0
785	2	CIC-SBP	R.KSS#TSTATPGGK.A	568	0	0	0	0	0	R.KS#STSTATPGGK.A	567	0	0	0	0	0
1155	2	CIC-SBP	R.KSS#TSTATPGGK.A	568	0	0	0	0	0	R.KSS#TSTATPGGK.A	568	0	0	0	0	0
2001	2	CIC-SBP	R.KSS#TSTATPGGK.A	568	0	0	0	0	0	R.KSSTSTAT#PGGK.A	573	14.621	0	0	0	0
952	2	CIC-SBP	R.KSST#STATPGGK.A	569	0	0	0	0	0	R.KSST#STATPGGK.A	569	0	0	0	0	0
2726	2	CIC-SBP	R.KSST#STATPGGK.A	569	6.591	0	0	0	0	R.KSSTSTAT#PGGK.A	573	16.509	0	0	0	0
1920	2	CIC-SBP	R.KSSTS#TATPGGK.A	570	0	0	0	0	0	R.KSSTS#TATPGGK.A	570	0	0	0	0	0
2412	2	CIC-SBP	R.KSSTS#TATPGGK.A	570	6.591	0	0	0	0	R.KSSTS#TATPGGK.A	570	9.404	0	0	0	0
3656	2	CIC-SBP	R.KSSTS#TATPGGK.A	570	0	0	0	0	0	R.KSSTS#TATPGGK.A	570	0	0	0	0	0
1773	2	CIC-SBP	R.KSSTST#ATPGGK.A	571	9.34	0	0	0	0	R.KSSTST#ATPGGK.A	571	19.046	0	0	0	0
614	2	CIC-SBP	R.KSSTSTAT#PGGK.A	573	3.359	0	0	0	0	R.KSSTSTAT#PGGK.A	573	5.807	0	0	0	0
650	2	CIC-SBP	R.KSSTSTAT#PGGK.A	573	0	0	0	0	0	R.KS#STSTATPGGK.A	567	0	0	0	0	0
918	2	CIC-SBP	R.KSSTSTAT#PGGK.A	573	6.591	0	0	0	0	R.KSSTSTAT#PGGK.A	573	9.404	0	0	0	0
939	2	CIC-SBP	R.KSSTSTAT#PGGK.A	573	0	0	0	0	0	R.KSSTSTAT#PGGK.A	573	0	0	0	0	0
1010	2	CIC-SBP	R.KSSTSTAT#PGGK.A	573	6.591	0	0	0	0	R.KSSTSTAT#PGGK.A	573	9.404	0	0	0	0
1085	2	CIC-SBP	R.KSSTSTAT#PGGK.A	573	6.591	0	0	0	0	R.KSSTST#ATPGGK.A	571	7.772	0	0	0	0
1233	2	CIC-SBP	R.KSSTSTAT#PGGK.A	573	26.927	0	0	0	0	R.KSSTSTAT#PGGK.A	573	9.404	0	0	0	0
1307	2	CIC-SBP	R.KSSTSTAT#PGGK.A	573	6.591	0	0	0	0	R.KSSTSTAT#PGGK.A	573	9.404	0	0	0	0
1387	2	CIC-SBP	R.KSSTSTAT#PGGK.A	573	0	0	0	0	0	R.KSST#STATPGGK.A	569	0	0	0	0	0
1463	2	CIC-SBP	R.KSSTSTAT#PGGK.A	573	6.591	0	0	0	0	R.KSST#STATPGGK.A	569	0	0	0	0	0
1546	2	CIC-SBP	R.KSSTSTAT#PGGK.A	573	6.591	0	0	0	0	R.KSSTST#ATPGGK.A	571	9.404	0	0	0	0
1620	2	CIC-SBP	R.KSSTSTAT#PGGK.A	573	15.007	0	0	0	0	R.KSSTSTAT#PGGK.A	573	13.129	0	0	0	0
1698	2	CIC-SBP	R.KSSTSTAT#PGGK.A	573	0	0	0	0	0	R.KSSTSTAT#PGGK.A	573	0	0	0	0	0
1843	2	CIC-SBP	R.KSSTSTAT#PGGK.A	573	6.591	0	0	0	0	R.KSSTSTAT#PGGK.A	573	9.404	0	0	0	0
2079	2	CIC-SBP	R.KSSTSTAT#PGGK.A	573	6.591	0	0	0	0	R.KSSTSTAT#PGGK.A	573	9.404	0	0	0	0
2163	2	CIC-SBP	R.KSSTSTAT#PGGK.A	573	17.009	0	0	0	0	R.KSSTSTAT#PGGK.A	573	25.583	0	0	0	0
2250	2	CIC-SBP	R.KSSTSTAT#PGGK.A	573	6.591	0	0	0	0	R.KSSTSTAT#PGGK.A	573	0	0	0	0	0
2335	2	CIC-SBP	R.KSSTSTAT#PGGK.A	573	5.085	0	0	0	0	R.KSSTSTAT#PGGK.A	573	7.772	0	0	0	0
2490	2	CIC-SBP	R.KSSTSTAT#PGGK.A	573	0	0	0	0	0	R.KSSTSTAT#PGGK.A	573	0	0	0	0	0
2569	2	CIC-SBP	R.KSSTSTAT#PGGK.A	573	6.591	0	0	0	0	R.KSSTSTAT#PGGK.A	573	9.404	0	0	0	0
2647	2	CIC-SBP	R.KSSTSTAT#PGGK.A	573	6.591	0	0	0	0	R.KSSTSTAT#PGGK.A	573	9.404	0	0	0	0
2799	2	CIC-SBP	R.KSSTSTAT#PGGK.A	573	17.25	0	0	0	0	R.KSSTSTAT#PGGK.A	573	25.583	0	0	0	0
2877	2	CIC-SBP	R.KSSTSTAT#PGGK.A	573	17.009	0	0	0	0	R.KSSTSTAT#PGGK.A	573	22.851	0	0	0	0
2957	2	CIC-SBP	R.KSSTSTAT#PGGK.A	573	0	0	0	0	0	R.KSSTSTAT#PGGK.A	573	0	0	0	0	0
3038	2	CIC-SBP	R.KSSTSTAT#PGGK.A	573	17.25	0	0	0	0	R.KSSTSTAT#PGGK.A	573	13.129	0	0	0	0
3122	2	CIC-SBP	R.KSSTSTAT#PGGK.A	573	5.085	0	0	0	0	R.KSSTS#TATPGGK.A	570	0	0	0	0	0
3201	2	CIC-SBP	R.KSSTSTAT#PGGK.A	573	6.591	0	0	0	0	R.KSSTSTAT#PGGK.A	573	9.404	0	0	0	0
3274	2	CIC-SBP	R.KSSTSTAT#PGGK.A	573	17.009	0	0	0	0	R.KSSTSTAT#PGGK.A	573	22.851	0	0	0	0
3348	2	CIC-SBP	R.KSSTSTAT#PGGK.A	573	3.359	0	0	0	0	R.KSSTSTAT#PGGK.A	573	5.807	0	0	0	0
3424	2	CIC-SBP	R.KSSTSTAT#PGGK.A	573	6.591	0	0	0	0	R.KSSTSTAT#PGGK.A	573	9.404	0	0	0	0
3500	2	CIC-SBP	R.KSSTSTAT#PGGK.A	573	24.243	0	0	0	0	R.KSSTSTAT#PGGK.A	573	32.972	0	0	0	0
3579	2	CIC-SBP	R.KSSTSTAT#PGGK.A	573	6.591	0	0	0	0	R.KSSTSTAT#PGGK.A	573	9.404	0	0	0	0
3732	2	CIC-SBP	R.KSSTSTAT#PGGK.A	573	6.591	0	0	0	0	R.KSSTSTAT#PGGK.A	573	9.404	0	0	0	0
3812	2	CIC-SBP	R.KSSTSTAT#PGGK.A	573	24.243	0	0	0	0	R.KSSTSTAT#PGGK.A	573	32.972	0	0	0	0
3893	2	CIC-SBP	R.KSSTSTAT#PGGK.A	573	5.085	0	0	0	0	R.KSSTSTAT#PGGK.A	573	7.772	0	0	0	0
4674	2	CIC-SBP	R.KSSTSTAT#PGGK.A	573	17.009	0	0	0	0	R.KSSTSTAT#PGGK.A	573	22.851	0	0	0	0
4712	2	CIC-SBP	K.SSTSTAT#PGGK.A	573	6.591	0	0	0	0	K.SSTSTAT#PGGK.A	573	9.404	0	0	0	0
15677	4	CIC-SBP	K.LM*KNELPS#DEDEQM*LVVEEEQQQQTVKK.I	664	17.867	0	0	0	0	K.LM*KNELPS#DEDEQM*LVVEEEQQQQTVKK.I	664	16.119	0	0	0	0
15790	4	CIC-SBP	K.LM*KNELPS#DEDEQM*LVVEEEQQQQTVKK.I	664	28.351	0	0	0	0	K.LM*KNELPS#DEDEQM*LVVEEEQQQQTVKK.I	664	36.445	0	0	0	0
15907	3	CIC-SBP	K.NELPS#DEDEQM*LVVEEEQQQQTVKK.I	664	16.579	0	0	0	0	K.NELPS#DEDEQM*LVVEEEQQQQTVKK.I	664	21.093	0	0	0	0
16544	3	CIC-SBP	K.LM*KNELPS#DEDEQM*LVVEEEQQQQTVK.K	664	23.398	0	0	0	0	K.LM*KNELPS#DEDEQM*LVVEEEQQQQTVK.K	664	22.606	0	0	0	0
16933	3	CIC-SBP	K.NELPS#DEDEQM*LVVEEEQQQQTVKK.I	664	16.579	0	0	0	0	K.NELPS#DEDEQM*LVVEEEQQQQTVKK.I	664	10.165	0	0	0	0
16942	4	CIC-SBP	K.LM*KNELPS#DEDEQM*LVVEEEQQQQTVK.K	664	9.279	0	0	0	0	K.LM*KNELPS#DEDEQM*LVVEEEQQQQTVK.K	664	15.818	0	0	0	0
16975	3	CIC-SBP	K.NELPS#DEDEQM*LVVEEEQQQQTVKK.I	664	8.746	0	0	0	0	K.NELPS#DEDEQM*LVVEEEQQQQTVKK.I	664	2.819	0	0	0	0
17067	3	CIC-SBP	K.NELPS#DEDEQM*LVVEEEQQQQTVK.K	664	26.548	0	0	0	0	K.NELPS#DEDEQM*LVVEEEQQQQTVK.K	664	27.643	0	0	0	0
17088	3	CIC-SBP	K.NELPS#DEDEQM*LVVEEEQQQQTVK.K	664	21.314	0	0	0	0	K.NELPSDEDEQM*LVVEEEQQQQT#VK.K	681	6.122	0	0	0	0
17099	3	CIC-SBP	K.LM*KNELPS#DEDEQM*LVVEEEQQQQTVK.K	664	9.847	0	0	0	0	K.LM*KNELPS#DEDEQM*LVVEEEQQQQTVK.K	664	22.606	0	0	0	0
17159	3	CIC-SBP	K.NELPS#DEDEQM*LVVEEEQQQQTVKK.I	664	12.377	0	0	0	0	K.NELPS#DEDEQM*LVVEEEQQQQTVKK.I	664	5.981	0	0	0	0
17260	3	CIC-SBP	K.NELPS#DEDEQM*LVVEEEQQQQTVK.K	664	92.295	0	0	0	0	K.NELPS#DEDEQM*LVVEEEQQQQTVK.K	664	99.011	0	0	0	0
17332	3	CIC-SBP	K.LM*KNELPS#DEDEQM*LVVEEEQQQQTVK.K	664	41.577	0	0	0	0	K.LM*KNELPS#DEDEQM*LVVEEEQQQQTVK.K	664	53.754	0	0	0	0
17374	3	CIC-SBP	K.NELPS#DEDEQM*LVVEEEQQQQTVK.K	664	21.314	0	0	0	0	K.NELPS#DEDEQM*LVVEEEQQQQTVK.K	664	27.643	0	0	0	0
17446	3	CIC-SBP	K.LM*KNELPS#DEDEQM*LVVEEEQQQQTVK.K	664	18.321	0	0	0	0	K.LM*KNELPS#DEDEQM*LVVEEEQQQQTVK.K	664	16.427	0	0	0	0
17493	3	CIC-SBP	K.NELPS#DEDEQM*LVVEEEQQQQTVK.K	664	83.53	0	0	0	0	K.NELPS#DEDEQM*LVVEEEQQQQTVK.K	664	132.587	0	0	0	0
17565	3	CIC-SBP	K.LM*KNELPS#DEDEQM*LVVEEEQQQQTVK.K	664	41.577	0	0	0	0	K.LM*KNELPS#DEDEQM*LVVEEEQQQQTVK.K	664	62.891	0	0	0	0
17608	3	CIC-SBP	K.NELPS#DEDEQM*LVVEEEQQQQTVK.K	664	32.252	0	0	0	0	K.NELPS#DEDEQM*LVVEEEQQQQTVK.K	664	42.568	0	0	0	0
17677	3	CIC-SBP	K.LM*KNELPS#DEDEQM*LVVEEEQQQQTVK.K	664	28.986	0	0	0	0	K.LM*KNELPS#DEDEQM*LVVEEEQQQQTVK.K	664	45.115	0	0	0	0
17728	3	CIC-SBP	K.NELPS#DEDEQM*LVVEEEQQQQTVK.K	664	51.939	0	0	0	0	K.NELPS#DEDEQM*LVVEEEQQQQTVK.K	664	78.486	0	0	0	0
17788	3	CIC-SBP	K.LM*KNELPS#DEDEQM*LVVEEEQQQQTVK.K	664	55.899	0	0	0	0	K.LM*KNELPS#DEDEQM*LVVEEEQQQQTVK.K	664	72.496	0	0	0	0
17806	4	CIC-SBP	K.LM*KNELPS#DEDEQM*LVVEEEQQQQTVK.K	664	27.734	0	0	0	0	K.LM*KNELPS#DEDEQM*LVVEEEQQQQTVK.K	664	28.546	0	0	0	0
17841	3	CIC-SBP	K.NELPS#DEDEQM*LVVEEEQQQQTVK.K	664	21.314	0	0	0	0	K.NELPS#DEDEQM*LVVEEEQQQQTVK.K	664	27.643	0	0	0	0
17951	3	CIC-SBP	K.NELPS#DEDEQM*LVVEEEQQQQTVK.K	664	38.399	0	0	0	0	K.NELPS#DEDEQM*LVVEEEQQQQTVK.K	664	34.82	0	0	0	0
17958	4	CIC-SBP	K.LM*KNELPS#DEDEQM*LVVEEEQQQQTVK.K	664	33.616	0	0	0	0	K.LM*KNELPS#DEDEQM*LVVEEEQQQQTVK.K	664	21.831	0	0	0	0
18022	3	CIC-SBP	K.LM*KNELPS#DEDEQM*LVVEEEQQQQTVK.K	664	3.894	0	0	0	0	K.LM*KNELPS#DEDEQM*LVVEEEQQQQTVK.K	664	11.044	0	0	0	0
18067	3	CIC-SBP	K.NELPS#DEDEQM*LVVEEEQQQQTVK.K	664	26.548	0	0	0	0	K.NELPS#DEDEQM*LVVEEEQQQQTVK.K	664	42.568	0	0	0	0
18136	3	CIC-SBP	K.LM*KNELPS#DEDEQM*LVVEEEQQQQTVK.K	664	23.398	0	0	0	0	K.LM*KNELPS#DEDEQM*LVVEEEQQQQTVK.K	664	22.606	0	0	0	0
18182	3	CIC-SBP	K.NELPS#DEDEQM*LVVEEEQQQQTVK.K	664	16.579	0	0	0	0	K.NELPS#DEDEQM*LVVEEEQQQQTVK.K	664	15.238	0	0	0	0
18252	3	CIC-SBP	K.LM*KNELPS#DEDEQM*LVVEEEQQQQTVK.K	664	6.533	0	0	0	0	K.LM*KNELPS#DEDEQM*LVVEEEQQQQTVK.K	664	6.57	0	0	0	0
18296	3	CIC-SBP	K.NELPS#DEDEQM*LVVEEEQQQQTVK.K	664	12.377	0	0	0	0	K.NELPS#DEDEQM*LVVEEEQQQQTVK.K	664	21.093	0	0	0	0
18364	3	CIC-SBP	K.LM*KNELPS#DEDEQM*LVVEEEQQQQTVK.K	664	6.533	0	0	0	0	K.LM*KNELPS#DEDEQM*LVVEEEQQQQTVK.K	664	6.57	0	0	0	0
18409	3	CIC-SBP	K.NELPS#DEDEQM*LVVEEEQQQQTVK.K	664	38.399	0	0	0	0	K.NELPS#DEDEQM*LVVEEEQQQQTVK.K	664	50.843	0	0	0	0
18525	3	CIC-SBP	K.NELPS#DEDEQM*LVVEEEQQQQTVK.K	664	21.314	0	0	0	0	K.NELPS#DEDEQM*LVVEEEQQQQTVK.K	664	21.093	0	0	0	0
18529	3	CIC-SBP	K.LM*KNELPS#DEDEQM*LVVEEEQQQQTVK.K	664	41.577	0	0	0	0	K.LM*KNELPS#DEDEQM*LVVEEEQQQQTVK.K	664	62.891	0	0	0	0
18641	3	CIC-SBP	K.LM*KNELPS#DEDEQM*LVVEEEQQQQTVK.K	664	18.321	0	0	0	0	K.LM*KNELPS#DEDEQM*LVVEEEQQQQTVK.K	664	37.013	0	0	0	0
18665	3	CIC-SBP	K.NELPS#DEDEQM*LVVEEEQQQQTVK.K	664	21.314	0	0	0	0	K.NELPS#DEDEQM*LVVEEEQQQQTVK.K	664	27.643	0	0	0	0
18737	3	CIC-SBP	K.LM*KNELPS#DEDEQM*LVVEEEQQQQTVK.K	664	6.533	0	0	0	0	K.LM*KNELPS#DEDEQM*LVVEEEQQQQTVK.K	664	11.044	0	0	0	0
18781	3	CIC-SBP	K.NELPS#DEDEQM*LVVEEEQQQQTVK.K	664	32.252	0	0	0	0	K.NELPS#DEDEQM*LVVEEEQQQQTVK.K	664	34.82	0	0	0	0
18805	3	CIC-SBP	K.LM*KNELPS#DEDEQM*LVVEEEQQQQTVK.K	664	18.321	0	0	0	0	K.LM*KNELPS#DEDEQM*LVVEEEQQQQTVK.K	664	37.013	0	0	0	0
18850	3	CIC-SBP	K.LM*KNELPS#DEDEQM*LVVEEEQQQQTVK.K	664	35.054	0	0	0	0	K.LM*KNELPS#DEDEQM*LVVEEEQQQQTVK.K	664	45.115	0	0	0	0
18918	3	CIC-SBP	K.NELPS#DEDEQM*LVVEEEQQQQTVK.K	664	44.968	0	0	0	0	K.NELPS#DEDEQM*LVVEEEQQQQTVK.K	664	50.843	0	0	0	0
18925	3	CIC-SBP	K.LM*KNELPS#DEDEQM*LVVEEEQQQQTVK.K	664	18.321	0	0	0	0	K.LM*KNELPS#DEDEQM*LVVEEEQQQQTVK.K	664	22.606	0	0	0	0
18967	3	CIC-SBP	K.LM*KNELPS#DEDEQM*LVVEEEQQQQTVK.K	664	13.791	0	0	0	0	K.LM*KNELPS#DEDEQM*LVVEEEQQQQTVK.K	664	11.044	0	0	0	0
19041	3	CIC-SBP	K.LM*KNELPS#DEDEQM*LVVEEEQQQQTVK.K	664	35.054	0	0	0	0	K.LM*KNELPS#DEDEQM*LVVEEEQQQQTVK.K	664	29.491	0	0	0	0
19065	3	CIC-SBP	K.LM*KNELPS#DEDEQM*LVVEEEQQQQTVK.K	664	41.577	0	0	0	0	K.LM*KNELPS#DEDEQM*LVVEEEQQQQTVK.K	664	53.754	0	0	0	0
19069	3	CIC-SBP	K.NELPS#DEDEQM*LVVEEEQQQQTVK.K	664	59.294	0	0	0	0	K.NELPS#DEDEQM*LVVEEEQQQQTVK.K	664	78.486	0	0	0	0
19152	3	CIC-SBP	K.LM*KNELPS#DEDEQM*LVVEEEQQQQTVK.K	664	13.791	0	0	0	0	K.LM*KNELPS#DEDEQM*LVVEEEQQQQTVK.K	664	22.606	0	0	0	0
19172	3	CIC-SBP	K.LM*KNELPS#DEDEQM*LVVEEEQQQQTVK.K	664	18.321	0	0	0	0	K.LM*KNELPS#DEDEQM*LVVEEEQQQQTVK.K	664	29.491	0	0	0	0
19223	3	CIC-SBP	K.NELPS#DEDEQM*LVVEEEQQQQTVK.K	664	16.579	0	0	0	0	K.NELPS#DEDEQM*LVVEEEQQQQTVK.K	664	21.093	0	0	0	0
19225	3	CIC-SBP	K.LM*KNELPS#DEDEQM*LVVEEEQQQQTVK.K	664	13.791	0	0	0	0	K.LM*KNELPS#DEDEQM*LVVEEEQQQQTVK.K	664	16.427	0	0	0	0
19248	3	CIC-SBP	K.LM*KNELPS#DEDEQM*LVVEEEQQQQTVK.K	664	28.986	0	0	0	0	K.LM*KNELPS#DEDEQM*LVVEEEQQQQTVK.K	664	45.115	0	0	0	0
19276	3	CIC-SBP	K.LM*KNELPS#DEDEQM*LVVEEEQQQQTVK.K	664	18.321	0	0	0	0	K.LM*KNELPS#DEDEQM*LVVEEEQQQQTVK.K	664	29.491	0	0	0	0
19303	3	CIC-SBP	K.LM*KNELPS#DEDEQM*LVVEEEQQQQTVK.K	664	6.533	0	0	0	0	K.LM*KNELPS#DEDEQM*LVVEEEQQQQTVK.K	664	11.044	0	0	0	0
19462	3	CIC-SBP	K.LM*KNELPS#DEDEQM*LVVEEEQQQQTVK.K	664	28.986	0	0	0	0	K.LM*KNELPS#DEDEQM*LVVEEEQQQQTVK.K	664	22.606	0	0	0	0
19508	3	CIC-SBP	K.LM*KNELPS#DEDEQM*LVVEEEQQQQTVK.K	664	13.791	0	0	0	0	K.LM*KNELPS#DEDEQM*LVVEEEQQQQTVK.K	664	29.491	0	0	0	0
19525	3	CIC-SBP	K.LM*KNELPS#DEDEQM*LVVEEEQQQQTVK.K	664	48.532	0	0	0	0	K.LM*KNELPS#DEDEQM*LVVEEEQQQQTVK.K	664	53.754	0	0	0	0
19568	3	CIC-SBP	K.LM*KNELPS#DEDEQM*LVVEEEQQQQTVK.K	664	28.986	0	0	0	0	K.LM*KNELPS#DEDEQM*LVVEEEQQQQTVK.K	664	22.606	0	0	0	0
19807	3	CIC-SBP	K.NELPS#DEDEQM*LVVEEEQQQQTVK.K	664	32.252	0	0	0	0	K.NELPS#DEDEQM*LVVEEEQQQQTVK.K	664	42.568	0	0	0	0
9802	3	CIC-SBP	R.VNDSDM*DDT#PFDYRK.Q	701	18.805	0	0	0	0	R.VNDSDM*DDT#PFDYRK.Q	701	29.573	0	0	0	0
10337	3	CIC-SBP	R.VNDSDM*DDT#PFDYRK.Q	701	9.394	0	0	0	0	R.VNDSDM*DDT#PFDYRK.Q	701	3.408	0	0	0	0
10589	3	CIC-SBP	R.VNDSDM*DDT#PFDYRK.Q	701	6.039	0	0	0	0	R.VNDSDM*DDT#PFDYRK.Q	701	10.873	0	0	0	0
11960	2	CIC-SBP	R.VNDSDM*DDT#PFDYR.K	701	44.278	0	0	0	0	R.VNDSDM*DDT#PFDYR.K	701	38.324	0	0	0	0
10639	3	CIC-SBP	R.VNDSDM*DDTPFDY#RK.Q	705	11.721	0	0	0	0	R.VNDSDM*DDTPFDY#RK.Q	705	10.873	0	0	0	0
11299	3	CIC-SBP	R.SAEEHSTSGANGQAINAPPLS#GGER.E	736	95.273	0	0	0	0	R.SAEEHSTSGANGQAINAPPLS#GGER.E	736	112.43	0	0	0	0
11418	3	CIC-SBP	R.SAEEHSTSGANGQAINAPPLS#GGER.E	736	39.947	0	0	0	0	R.SAEEHSTSGANGQAINAPPLS#GGER.E	736	52.265	0	0	0	0
16814	3	CIC-SBP	R.SAEEHSTSGANGQAINAPPLS#GGEREITLKPK.A	736	9.394	0	0	0	0	R.SAEEHSTSGANGQAINAPPLS#GGEREITLKPK.A	736	13.413	0	0	0	0
16780	4	CIC-SBP	R.SAEEHSTSGANGQAINAPPLSGGEREIT#LKPK.A	743	0	0	0	0	0	R.SAEEHSTSGANGQAINAPPLSGGEREIT#LKPK.A	743	0	0	0	0	0
16903	4	CIC-SBP	R.SAEEHSTSGANGQAINAPPLSGGEREIT#LKPK.A	743	1.383	0	0	0	0	R.SAEEHSTSGANGQAINAPPLSGGEREIT#LKPK.A	743	3.256	0	0	0	0
28551	4	CIC-SBP	K.AHPVLES#NM*LPYTQM*SIYTQYTSPKNPIGVTPFQPTGGAFK.S	757	6.454	0	0	0	0	K.AHPVLESNM*LPY#TQM*SIYTQYTSPKNPIGVTPFQPTGGAFK.S	762	0	0	0	0	0
29096	4	CIC-SBP	K.AHPVLES#NM*LPYTQM*SIYTQYTSPKNPIGVTPFQPTGGAFK.S	757	0	0	0	0	0	K.AHPVLES#NM*LPYTQM*SIYTQYTSPKNPIGVTPFQPTGGAFK.S	757	0	0	0	0	0
28767	4	CIC-SBP	K.AHPVLESNM*LPY#TQM*SIYTQYTSPKNPIGVTPFQPTGGAFK.S	762	0	0	0	0	0	K.AHPVLESNM*LPYTQM*S#IYTQYTSPKNPIGVTPFQPTGGAFK.S	766	8.5	0	0	0	0
28456	4	CIC-SBP	K.AHPVLESNM*LPYTQM*S#IYTQYTSPKNPIGVTPFQPTGGAFK.S	766	0	0	0	0	0	K.AHPVLESNM*LPYTQM*S#IYTQYTSPKNPIGVTPFQPTGGAFK.S	766	9.287	0	0	0	0
28472	4	CIC-SBP	K.AHPVLESNM*LPYTQM*S#IYTQYTSPKNPIGVTPFQPTGGAFK.S	766	1.543	0	0	0	0	K.AHPVLESNM*LPYTQM*SIYTQYTSPKNPIGVT#PFQPTGGAFK.S	781	0.604	0	0	0	0
28697	4	CIC-SBP	K.AHPVLESNM*LPYTQM*S#IYTQYTSPKNPIGVTPFQPTGGAFK.S	766	0	0	0	0	0	K.AHPVLESNM*LPYTQM*S#IYTQYTSPKNPIGVTPFQPTGGAFK.S	766	0	0	0	0	0
29041	4	CIC-SBP	K.AHPVLESNM*LPYTQM*S#IYTQYTSPKNPIGVTPFQPTGGAFK.S	766	0	0	0	0	0	K.AHPVLESNM*LPYTQM*S#IYTQYTSPKNPIGVTPFQPTGGAFK.S	766	0	0	0	0	0
20789	3	CIC-SBP	K.AHPVLESNM*LPYTQM*SIY#TQYTSPK.N	768	7.71	0	0	0	0	K.AHPVLESNM*LPYTQM*SIY#TQYTSPK.N	768	10.589	0	0	0	0
28010	4	CIC-SBP	K.AHPVLESNM*LPYTQM*SIY#TQYTSPKNPIGVTPFQPTGGAFK.S	768	0	0	0	0	0	K.AHPVLESNM*LPY#TQM*SIYTQYTSPKNPIGVTPFQPTGGAFK.S	762	0	0	0	0	0
28089	4	CIC-SBP	K.AHPVLESNM*LPYTQM*SIY#TQYTSPKNPIGVTPFQPTGGAFK.S	768	4.98	0	0	0	0	K.AHPVLESNM*LPYTQM*SIY#TQYTSPKNPIGVTPFQPTGGAFK.S	768	3.746	0	0	0	0
29223	4	CIC-SBP	K.AHPVLESNM*LPYTQM*SIY#TQYTSPKNPIGVTPFQPTGGAFK.S	768	0	0	0	0	0	K.AHPVLESNM*LPYTQM*SIYTQYTS#PKNPIGVTPFQPTGGAFK.S	773	0	0	0	0	0
20768	3	CIC-SBP	K.AHPVLESNM*LPYTQM*SIYT#QYTSPK.N	769	3.922	0	0	0	0	K.AHPVLESNM*LPYT#QM*SIYTQYTSPK.N	763	0	0	0	0	0
27898	4	CIC-SBP	K.AHPVLESNM*LPYTQM*SIYTQY#TSPKNPIGVT#PFQPTGGAFK.S	771	0	781	4.98	0	0	K.AHPVLESNM*LPYTQM*SIY#TQYTSPKNPIGVT#PFQPTGGAFK.S	768	0	781	1.979	0	0
20628	3	CIC-SBP	K.AHPVLESNM*LPYTQM*SIYTQYT#SPK.N	772	9.34	0	0	0	0	K.AHPVLESNM*LPYTQM*SIYTQYT#SPK.N	772	0	0	0	0	0
20737	3	CIC-SBP	K.AHPVLESNM*LPYTQM*SIYTQYT#SPK.N	772	0	0	0	0	0	K.AHPVLESNM*LPYTQM*SIYTQYT#SPK.N	772	0	0	0	0	0
21032	3	CIC-SBP	K.AHPVLESNM*LPYTQM*SIYTQYT#SPK.N	772	9.34	0	0	0	0	K.AHPVLESNM*LPYTQM*SIYTQYT#SPK.N	772	12.284	0	0	0	0
27859	4	CIC-SBP	K.AHPVLESNM*LPYTQM*SIYTQYT#SPKNPIGVTPFQPTGGAFK.S	772	7.71	0	0	0	0	K.AHPVLESNM*LPYTQM*SIYTQYT#SPKNPIGVTPFQPTGGAFK.S	772	10.589	0	0	0	0
27823	4	CIC-SBP	K.AHPVLESNM*LPYTQM*SIYTQYTS#PKNPIGVT#PFQPTGGAFK.S	773	0	781	15.007	0	0	K.AHPVLESNM*LPYTQM*SIYT#QYTSPKNPIGVT#PFQPTGGAFK.S	769	0	781	16.203	0	0
27840	4	CIC-SBP	K.AHPVLESNM*LPYTQM*SIYTQYTS#PKNPIGVT#PFQPTGGAFK.S	773	19.843	781	23.624	0	0	K.AHPVLESNM*LPYTQM*SIYTQYTS#PKNPIGVT#PFQPTGGAFK.S	773	4.137	781	34.81	0	0
27871	4	CIC-SBP	K.AHPVLESNM*LPYTQM*SIYTQYTS#PKNPIGVTPFQPTGGAFK.S	773	9.34	0	0	0	0	K.AHPVLESNM*LPYTQM*SIYTQYTS#PKNPIGVTPFQPTGGAFK.S	773	12.284	0	0	0	0
28024	4	CIC-SBP	K.AHPVLESNM*LPYTQM*SIYTQYTS#PKNPIGVT#PFQPTGGAFK.S	773	7.71	781	15.59	0	0	K.AHPVLESNM*LPYTQM*SIYTQYTS#PKNPIGVT#PFQPTGGAFK.S	773	10.589	781	13.129	0	0
28541	4	CIC-SBP	K.AHPVLESNM*LPYTQM*SIYTQYTS#PKNPIGVTPFQPTGGAFK.S	773	2.017	0	0	0	0	K.AHPVLESNM*LPYTQM*SIYTQYTS#PKNPIGVTPFQPTGGAFK.S	773	4.137	0	0	0	0
28610	4	CIC-SBP	K.AHPVLESNM*LPYTQM*SIYTQYTS#PKNPIGVTPFQPTGGAFK.S	773	0	0	0	0	0	K.AHPVLESNM*LPYTQM*SIYTQYTS#PKNPIGVTPFQPTGGAFK.S	773	0	0	0	0	0
28860	4	CIC-SBP	K.AHPVLESNM*LPYTQM*SIYTQYTS#PKNPIGVTPFQPTGGAFK.S	773	6.039	0	0	0	0	K.AHPVLESNM*LPY#TQM*SIYTQYTSPKNPIGVTPFQPTGGAFK.S	762	0	0	0	0	0
23174	2	CIC-SBP	K.NPIGVT#PFQPTGGAFK.S	781	65.44	0	0	0	0	K.NPIGVT#PFQPTGGAFK.S	781	68.603	0	0	0	0
23289	2	CIC-SBP	K.NPIGVT#PFQPTGGAFK.S	781	38.189	0	0	0	0	K.NPIGVT#PFQPTGGAFK.S	781	38.324	0	0	0	0
32428	2	CIC-SBP	K.NPIGVT#PFQPTGGAFK.S	781	26.927	0	0	0	0	K.NPIGVT#PFQPTGGAFK.S	781	38.324	0	0	0	0
32437	2	CIC-SBP	K.NPIGVT#PFQPTGGAFK.S	781	17.25	0	0	0	0	K.NPIGVT#PFQPTGGAFK.S	781	25.583	0	0	0	0
6092	2	CIC-SBP	K.SM*PIS#PK.G	796	48.315	0	0	0	0	K.SM*PIS#PK.G	796	63.142	0	0	0	0
6182	2	CIC-SBP	K.SM*PIS#PK.G	796	48.315	0	0	0	0	K.SM*PIS#PK.G	796	63.142	0	0	0	0
6277	2	CIC-SBP	K.SM*PIS#PK.G	796	34.073	0	0	0	0	K.SM*PIS#PK.G	796	45.791	0	0	0	0
6369	2	CIC-SBP	K.SM*PIS#PK.G	796	48.315	0	0	0	0	K.SM*PIS#PK.G	796	63.142	0	0	0	0
6461	2	CIC-SBP	K.SM*PIS#PK.G	796	34.073	0	0	0	0	K.SM*PIS#PK.G	796	45.791	0	0	0	0
6583	2	CIC-SBP	K.SM*PIS#PK.G	796	48.315	0	0	0	0	K.SM*PIS#PK.G	796	63.142	0	0	0	0
6694	2	CIC-SBP	K.SM*PIS#PK.G	796	34.073	0	0	0	0	K.SM*PIS#PK.G	796	45.791	0	0	0	0
6814	2	CIC-SBP	K.SM*PIS#PK.G	796	48.315	0	0	0	0	K.SM*PIS#PK.G	796	63.142	0	0	0	0
6927	2	CIC-SBP	K.SM*PIS#PK.G	796	34.073	0	0	0	0	K.SM*PIS#PK.G	796	45.791	0	0	0	0
7048	2	CIC-SBP	K.SM*PIS#PK.G	796	34.073	0	0	0	0	K.SM*PIS#PK.G	796	45.791	0	0	0	0
7834	2	CIC-SBP	K.SM*PIS#PK.G	796	48.315	0	0	0	0	K.SM*PIS#PK.G	796	63.142	0	0	0	0
7949	2	CIC-SBP	K.SM*PIS#PK.G	796	34.073	0	0	0	0	K.SM*PIS#PK.G	796	45.791	0	0	0	0
8069	2	CIC-SBP	K.SM*PIS#PK.G	796	34.073	0	0	0	0	K.SM*PIS#PK.G	796	30.64	0	0	0	0
8181	2	CIC-SBP	K.SM*PIS#PK.G	796	48.315	0	0	0	0	K.SM*PIS#PK.G	796	63.142	0	0	0	0
8304	2	CIC-SBP	K.SM*PIS#PK.G	796	34.073	0	0	0	0	K.SM*PIS#PK.G	796	45.791	0	0	0	0
8865	3	CIC-SBP	K.GSGGKPEDAGS#LQAHIK.Q	809	33.19	0	0	0	0	K.GSGGKPEDAGS#LQAHIK.Q	809	26.043	0	0	0	0
6767	2	CIC-SBP	K.QEPPS#PYK.L	825	0	0	0	0	0	K.QEPPS#PYK.L	825	0	0	0	0	0
6895	2	CIC-SBP	K.QEPPS#PYK.L	825	6.591	0	0	0	0	K.QEPPS#PYK.L	825	9.404	0	0	0	0
7016	2	CIC-SBP	K.QEPPS#PYK.L	825	6.591	0	0	0	0	K.QEPPS#PYK.L	825	9.404	0	0	0	0
8516	2	CIC-SBP	K.QEDIKQEPPS#PYK.L	825	0	0	0	0	0	K.QEDIKQEPPS#PYK.L	825	0	0	0	0	0
8576	3	CIC-SBP	K.QEDIKQEPPS#PYK.L	825	4.085	0	0	0	0	K.QEDIKQEPPS#PYK.L	825	0	0	0	0	0
8635	2	CIC-SBP	K.QEDIKQEPPS#PYK.L	825	0	0	0	0	0	K.QEDIKQEPPS#PYK.L	825	0	0	0	0	0
8827	3	CIC-SBP	K.QEDIKQEPPS#PYK.L	825	0	0	0	0	0	K.QEDIKQEPPS#PYK.L	825	0	0	0	0	0
8239	3	CIC-SBP	K.QEDIKQEPPSPY#K.L	827	4.085	0	0	0	0	K.QEDIKQEPPS#PYK.L	825	0	0	0	0	0
8348	3	CIC-SBP	K.QEDIKQEPPSPY#K.L	827	4.085	0	0	0	0	K.QEDIKQEPPS#PYK.L	825	0	0	0	0	0
8464	3	CIC-SBP	K.QEDIKQEPPSPY#K.L	827	4.085	0	0	0	0	K.QEDIKQEPPSPY#K.L	827	0	0	0	0	0
8697	3	CIC-SBP	K.QEDIKQEPPSPY#K.L	827	0	0	0	0	0	K.QEDIKQEPPSPY#K.L	827	0	0	0	0	0
8956	3	CIC-SBP	K.QEDIKQEPPSPY#K.L	827	0	0	0	0	0	K.QEDIKQEPPSPY#K.L	827	0	0	0	0	0
9318	3	CIC-SBP	K.QEDIKQEPPSPY#K.L	827	4.085	0	0	0	0	K.QEDIKQEPPSPY#K.L	827	6.65	0	0	0	0
9483	3	CIC-SBP	K.QEDIKQEPPSPY#K.L	827	4.085	0	0	0	0	K.QEDIKQEPPSPY#K.L	827	0	0	0	0	0
17491	4	CIC-SBP	R.AAHQACVPS#SPAGM*GLGHAANIATPPASAPAQIM*GGGPASQK.M	895	0	0	0	0	0	R.AAHQACVPS#SPAGM*GLGHAANIATPPASAPAQIM*GGGPASQK.M	895	0	0	0	0	0
17501	4	CIC-SBP	R.AAHQACVPS#SPAGM*GLGHAANIAT#PPASAPAQIM*GGGPASQK.M	895	0	910	23.624	0	0	R.AAHQACVPSS#PAGM*GLGHAANIATPPAS#APAQIM*GGGPASQK.M	896	0	914	11.368	0	0
17594	4	CIC-SBP	R.AAHQACVPS#SPAGM*GLGHAANIAT#PPAS#APAQIM*GGGPASQK.M	895	7.71	910	9.45	914	14.564	R.AAHQACVPS#SPAGM*GLGHAANIAT#PPAS#APAQIM*GGGPASQK.M	895	10.589	910	14.03	914	23.419
17654	4	CIC-SBP	R.AAHQACVPS#SPAGM*GLGHAANIAT#PPAS#APAQIM*GGGPASQK.M	895	0	910	1.318	914	2.142	R.AAHQACVPS#SPAGM*GLGHAANIAT#PPAS#APAQIM*GGGPASQK.M	895	0	910	4.304	914	6.891
17669	5	CIC-SBP	R.AAHQACVPS#SPAGM*GLGHAANIATPPAS#APAQIM*GGGPASQK.M	895	0	914	2.806	0	0	R.AAHQACVPS#SPAGM*GLGHAANIATPPAS#APAQIM*GGGPASQK.M	895	0	914	0	0	0
17766	4	CIC-SBP	R.AAHQACVPS#SPAGM*GLGHAANIATPPAS#APAQIM*GGGPASQK.M	895	0	914	7.971	0	0	R.AAHQACVPS#SPAGM*GLGHAANIAT#PPASAPAQIM*GGGPASQK.M	895	0	910	0	0	0
17849	4	CIC-SBP	R.AAHQACVPS#SPAGM*GLGHAANIATPPASAPAQIM*GGGPASQK.M	895	0	0	0	0	0	R.AAHQACVPS#SPAGM*GLGHAANIATPPASAPAQIM*GGGPASQK.M	895	0	0	0	0	0
17961	4	CIC-SBP	R.AAHQACVPS#SPAGM*GLGHAANIATPPAS#APAQIM*GGGPASQK.M	895	0	914	23.624	0	0	R.AAHQACVPS#SPAGM*GLGHAANIATPPAS#APAQIM*GGGPASQK.M	895	0	914	23.146	0	0
17981	4	CIC-SBP	R.AAHQACVPS#SPAGM*GLGHAANIATPPAS#APAQIM*GGGPASQK.M	895	7.71	914	15.007	0	0	R.AAHQACVPS#SPAGM*GLGHAANIAT#PPASAPAQIM*GGGPASQK.M	895	0	910	5.141	0	0
18013	4	CIC-SBP	R.AAHQACVPS#SPAGM*GLGHAANIAT#PPASAPAQIM*GGGPASQK.M	895	0	910	15.007	0	0	R.AAHQACVPS#SPAGM*GLGHAANIAT#PPASAPAQIM*GGGPASQK.M	895	0	910	13.129	0	0
18030	4	CIC-SBP	R.AAHQACVPS#SPAGM*GLGHAANIAT#PPASAPAQIM*GGGPASQK.M	895	0	910	7.971	0	0	R.AAHQACVPS#SPAGM*GLGHAANIAT#PPASAPAQIM*GGGPASQK.M	895	0	910	5.141	0	0
18079	4	CIC-SBP	R.AAHQACVPS#SPAGM*GLGHAANIATPPASAPAQIM*GGGPASQK.M	895	0	0	0	0	0	R.AAHQACVPS#SPAGM*GLGHAANIATPPASAPAQIM*GGGPASQK.M	895	0	0	0	0	0
18097	4	CIC-SBP	R.AAHQACVPS#SPAGM*GLGHAANIATPPASAPAQIM*GGGPASQK.M	895	7.71	0	0	0	0	R.AAHQACVPS#SPAGM*GLGHAANIATPPASAPAQIM*GGGPASQK.M	895	0	0	0	0	0
18276	4	CIC-SBP	R.AAHQACVPS#SPAGM*GLGHAANIATPPASAPAQIM*GGGPASQK.M	895	0	0	0	0	0	R.AAHQACVPS#SPAGM*GLGHAANIATPPASAPAQIM*GGGPASQK.M	895	0	0	0	0	0
18403	4	CIC-SBP	R.AAHQACVPS#SPAGM*GLGHAANIATPPASAPAQIM*GGGPASQK.M	895	0	0	0	0	0	R.AAHQACVPS#SPAGM*GLGHAANIATPPASAPAQIM*GGGPASQK.M	895	0	0	0	0	0
18484	4	CIC-SBP	R.AAHQACVPS#SPAGM*GLGHAANIAT#PPASAPAQIM*GGGPASQK.M	895	0	910	2.806	0	0	R.AAHQACVPS#SPAGM*GLGHAANIAT#PPASAPAQIM*GGGPASQK.M	895	0	910	0	0	0
18618	4	CIC-SBP	R.AAHQACVPS#SPAGM*GLGHAANIAT#PPASAPAQIM*GGGPASQK.M	895	0	910	2.806	0	0	R.AAHQACVPSSPAGM*GLGHAANIAT#PPAS#APAQIM*GGGPASQK.M	910	3.833	914	6.417	0	0
18733	4	CIC-SBP	R.AAHQACVPS#SPAGM*GLGHAANIAT#PPASAPAQIM*GGGPASQK.M	895	0	910	23.624	0	0	R.AAHQACVPS#SPAGM*GLGHAANIAT#PPASAPAQIM*GGGPASQK.M	895	0	910	13.717	0	0
18740	4	CIC-SBP	R.AAHQACVPS#SPAGM*GLGHAANIATPPASAPAQIM*GGGPASQK.M	895	0	0	0	0	0	R.AAHQACVPS#SPAGM*GLGHAANIATPPASAPAQIM*GGGPASQK.M	895	0	0	0	0	0
18808	4	CIC-SBP	R.AAHQACVPS#SPAGM*GLGHAANIATPPASAPAQIM*GGGPASQK.M	895	7.462	0	0	0	0	R.AAHQACVPS#SPAGM*GLGHAANIATPPASAPAQIM*GGGPASQK.M	895	7.231	0	0	0	0
18898	4	CIC-SBP	R.AAHQACVPS#SPAGM*GLGHAANIAT#PPAS#APAQIM*GGGPASQK.M	895	0	910	3.178	914	6.981	R.AAHQACVPS#SPAGM*GLGHAANIAT#PPAS#APAQIM*GGGPASQK.M	895	0	910	1.366	914	6.891
19018	4	CIC-SBP	R.AAHQACVPS#SPAGM*GLGHAANIATPPASAPAQIM*GGGPASQK.M	895	0	0	0	0	0	R.AAHQACVPS#SPAGM*GLGHAANIATPPASAPAQIM*GGGPASQK.M	895	0	0	0	0	0
19057	4	CIC-SBP	R.AAHQACVPS#SPAGM*GLGHAANIAT#PPAS#APAQIM*GGGPASQK.M	895	0	910	18.203	914	13.936	R.AAHQACVPS#SPAGM*GLGHAANIAT#PPAS#APAQIM*GGGPASQK.M	895	0	910	8.599	914	11.52
19102	4	CIC-SBP	R.AAHQACVPS#SPAGM*GLGHAANIAT#PPASAPAQIM*GGGPASQK.M	895	0	910	7.971	0	0	R.AAHQACVPS#SPAGM*GLGHAANIATPPAS#APAQIM*GGGPASQK.M	895	0	914	13.129	0	0
19169	4	CIC-SBP	R.AAHQACVPS#S#PAGM*GLGHAANIATPPAS#APAQIM*GGGPASQK.M	895	8.534	896	5.906	914	15.007	R.AAHQACVPS#S#PAGM*GLGHAANIAT#PPASAPAQIM*GGGPASQK.M	895	6.417	896	6.891	910	13.129
19240	4	CIC-SBP	R.AAHQACVPS#SPAGM*GLGHAANIATPPASAPAQIM*GGGPASQK.M	895	0	0	0	0	0	R.AAHQACVPS#SPAGM*GLGHAANIATPPASAPAQIM*GGGPASQK.M	895	0	0	0	0	0
19261	4	CIC-SBP	R.AAHQACVPS#SPAGM*GLGHAANIAT#PPASAPAQIM*GGGPASQK.M	895	0	910	2.806	0	0	R.AAHQACVPS#SPAGM*GLGHAANIAT#PPASAPAQIM*GGGPASQK.M	895	0	910	0	0	0
19375	4	CIC-SBP	R.AAHQACVPS#SPAGM*GLGHAANIATPPAS#APAQIM*GGGPASQK.M	895	0	914	2.806	0	0	R.AAHQACVPS#SPAGM*GLGHAANIATPPAS#APAQIM*GGGPASQK.M	895	0	914	5.141	0	0
19442	4	CIC-SBP	R.AAHQACVPS#S#PAGM*GLGHAANIATPPAS#APAQIM*GGGPASQK.M	895	2.785	896	3.178	914	15.007	R.AAHQACVPS#S#PAGM*GLGHAANIATPPAS#APAQIM*GGGPASQK.M	895	7.975	896	8.599	914	23.146
19511	4	CIC-SBP	R.AAHQACVPS#SPAGM*GLGHAANIATPPAS#APAQIM*GGGPASQK.M	895	0	914	15.007	0	0	R.AAHQACVPS#SPAGM*GLGHAANIATPPAS#APAQIM*GGGPASQK.M	895	0	914	13.129	0	0
19559	4	CIC-SBP	R.AAHQACVPS#SPAGM*GLGHAANIAT#PPAS#APAQIM*GGGPASQK.M	895	7.71	910	3.178	914	6.981	R.AAHQACVPSS#PAGM*GLGHAANIAT#PPAS#APAQIM*GGGPASQK.M	896	0	910	3.944	914	6.417
19581	4	CIC-SBP	R.AAHQACVPS#SPAGM*GLGHAANIATPPASAPAQIM*GGGPASQK.M	895	0	0	0	0	0	R.AAHQACVPSSPAGM*GLGHAANIAT#PPASAPAQIM*GGGPASQK.M	910	0	0	0	0	0
19675	4	CIC-SBP	R.AAHQACVPS#S#PAGM*GLGHAANIATPPAS#APAQIM*GGGPASQK.M	895	8.534	896	9.45	914	19.607	R.AAHQACVPSS#PAGM*GLGHAANIAT#PPAS#APAQIM*GGGPASQK.M	896	0	910	13.119	914	16.942
19810	4	CIC-SBP	R.AAHQACVPS#S#PAGM*GLGHAANIATPPASAPAQIM*GGGPASQK.M	895	5.07	896	5.684	0	0	R.AAHQACVPS#S#PAGM*GLGHAANIATPPASAPAQIM*GGGPASQK.M	895	7.781	896	8.384	0	0
19930	4	CIC-SBP	R.AAHQACVPS#SPAGM*GLGHAANIATPPAS#APAQIM*GGGPASQK.M	895	0	914	7.971	0	0	R.AAHQACVPS#SPAGM*GLGHAANIATPPAS#APAQIM*GGGPASQK.M	895	0	914	5.141	0	0
19948	4	CIC-SBP	R.AAHQACVPS#SPAGM*GLGHAANIATPPASAPAQIM*GGGPASQK.M	895	0	0	0	0	0	R.AAHQACVPS#SPAGM*GLGHAANIATPPASAPAQIM*GGGPASQK.M	895	0	0	0	0	0
20045	4	CIC-SBP	R.AAHQACVPS#SPAGM*GLGHAANIAT#PPAS#APAQIM*GGGPASQK.M	895	0	910	13.326	914	6.981	R.AAHQACVPS#SPAGM*GLGHAANIAT#PPAS#APAQIM*GGGPASQK.M	895	0	910	27.137	914	17.069
20074	4	CIC-SBP	R.AAHQACVPS#S#PAGM*GLGHAANIATPPAS#APAQIM*GGGPASQK.M	895	5.266	896	5.906	914	7.971	R.AAHQACVPS#S#PAGM*GLGHAANIATPPAS#APAQIM*GGGPASQK.M	895	7.975	896	8.599	914	13.129
20183	4	CIC-SBP	R.AAHQACVPS#SPAGM*GLGHAANIATPPAS#APAQIM*GGGPASQK.M	895	0	914	15.007	0	0	R.AAHQACVPSSPAGM*GLGHAANIAT#PPAS#APAQIM*GGGPASQK.M	910	7.781	914	16.119	0	0
20186	4	CIC-SBP	R.AAHQACVPS#S#PAGM*GLGHAANIATPPAS#APAQIM*GGGPASQK.M	895	2.785	896	3.178	914	15.007	R.AAHQACVPS#S#PAGM*GLGHAANIATPPAS#APAQIM*GGGPASQK.M	895	3.944	896	4.304	914	5.141
20205	4	CIC-SBP	R.AAHQACVPS#SPAGM*GLGHAANIATPPASAPAQIM*GGGPASQK.M	895	7.71	0	0	0	0	R.AAHQACVPS#SPAGM*GLGHAANIATPPASAPAQIM*GGGPASQK.M	895	10.589	0	0	0	0
20250	4	CIC-SBP	R.AAHQACVPS#S#PAGM*GLGHAANIATPPAS#APAQIM*GGGPASQK.M	895	0.26	896	0	914	7.971	R.AAHQACVPS#S#PAGM*GLGHAANIATPPAS#APAQIM*GGGPASQK.M	895	1.228	896	0	914	13.129
20321	4	CIC-SBP	R.AAHQACVPS#SPAGM*GLGHAANIATPPAS#APAQIM*GGGPASQK.M	895	0	914	15.007	0	0	R.AAHQACVPS#SPAGM*GLGHAANIATPPAS#APAQIM*GGGPASQK.M	895	0	914	11.279	0	0
20506	4	CIC-SBP	R.AAHQACVPS#SPAGM*GLGHAANIATPPAS#APAQIM*GGGPASQK.M	895	0	914	6.753	0	0	R.AAHQACVPSSPAGM*GLGHAANIAT#PPAS#APAQIM*GGGPASQK.M	910	1.186	914	6.417	0	0
20574	4	CIC-SBP	R.AAHQACVPS#SPAGM*GLGHAANIAT#PPASAPAQIM*GGGPASQK.M	895	0	910	15.007	0	0	R.AAHQACVPS#SPAGM*GLGHAANIAT#PPASAPAQIM*GGGPASQK.M	895	0	910	13.717	0	0
20679	4	CIC-SBP	R.AAHQACVPS#SPAGM*GLGHAANIAT#PPAS#APAQIM*GGGPASQK.M	895	0	910	13.745	914	13.936	R.AAHQACVPS#SPAGM*GLGHAANIAT#PPAS#APAQIM*GGGPASQK.M	895	0	910	14.03	914	17.069
20716	4	CIC-SBP	R.AAHQACVPS#SPAGM*GLGHAANIAT#PPAS#APAQIM*GGGPASQK.M	895	7.71	910	3.178	914	6.981	R.AAHQACVPS#SPAGM*GLGHAANIAT#PPAS#APAQIM*GGGPASQK.M	895	0	910	4.304	914	3.327
20717	4	CIC-SBP	R.AAHQACVPS#SPAGM*GLGHAANIATPPASAPAQIM*GGGPASQK.M	895	11.099	0	0	0	0	R.AAHQACVPSSPAGM*GLGHAANIAT#PPASAPAQIM*GGGPASQK.M	910	0	0	0	0	0
20747	4	CIC-SBP	R.AAHQACVPS#SPAGM*GLGHAANIATPPASAPAQIM*GGGPASQK.M	895	0	0	0	0	0	R.AAHQACVPS#SPAGM*GLGHAANIATPPASAPAQIM*GGGPASQK.M	895	0	0	0	0	0
20783	4	CIC-SBP	R.AAHQACVPS#SPAGM*GLGHAANIATPPAS#APAQIM*GGGPASQK.M	895	0	914	15.007	0	0	R.AAHQACVPSS#PAGM*GLGHAANIAT#PPASAPAQIM*GGGPASQK.M	896	0	910	4.356	0	0
20923	4	CIC-SBP	R.AAHQACVPS#SPAGM*GLGHAANIATPPAS#APAQIM*GGGPASQK.M	895	0	914	15.007	0	0	R.AAHQACVPS#SPAGM*GLGHAANIATPPAS#APAQIM*GGGPASQK.M	895	0	914	13.129	0	0
20977	4	CIC-SBP	R.AAHQACVPS#SPAGM*GLGHAANIATPPASAPAQIM*GGGPASQK.M	895	0	0	0	0	0	R.AAHQACVPSSPAGM*GLGHAANIAT#PPASAPAQIM*GGGPASQK.M	910	4.855	0	0	0	0
21112	4	CIC-SBP	R.AAHQACVPS#SPAGM*GLGHAANIAT#PPASAPAQIM*GGGPASQK.M	895	0	910	0	0	0	R.AAHQACVPS#SPAGM*GLGHAANIAT#PPASAPAQIM*GGGPASQK.M	895	0	910	0	0	0
21137	4	CIC-SBP	R.AAHQACVPS#SPAGM*GLGHAANIATPPASAPAQIM*GGGPASQK.M	895	0	0	0	0	0	R.AAHQACVPS#SPAGM*GLGHAANIATPPASAPAQIM*GGGPASQK.M	895	0	0	0	0	0
21153	4	CIC-SBP	R.AAHQACVPS#SPAGM*GLGHAANIATPPASAPAQIM*GGGPASQK.M	895	0	0	0	0	0	R.AAHQACVPS#SPAGM*GLGHAANIATPPASAPAQIM*GGGPASQK.M	895	0	0	0	0	0
21242	4	CIC-SBP	R.AAHQACVPS#SPAGM*GLGHAANIAT#PPASAPAQIM*GGGPASQK.M	895	0	910	9.133	0	0	R.AAHQACVPS#SPAGM*GLGHAANIAT#PPASAPAQIM*GGGPASQK.M	895	0	910	13.717	0	0
21270	4	CIC-SBP	R.AAHQACVPS#SPAGM*GLGHAANIATPPASAPAQIM*GGGPASQK.M	895	0	0	0	0	0	R.AAHQACVPSSPAGM*GLGHAANIAT#PPASAPAQIM*GGGPASQK.M	910	1.106	0	0	0	0
21287	4	CIC-SBP	R.AAHQACVPS#SPAGM*GLGHAANIATPPASAPAQIM*GGGPASQK.M	895	0	0	0	0	0	R.AAHQACVPS#SPAGM*GLGHAANIATPPASAPAQIM*GGGPASQK.M	895	0	0	0	0	0
21357	4	CIC-SBP	R.AAHQACVPS#SPAGM*GLGHAANIAT#PPASAPAQIM*GGGPASQK.M	895	0	910	15.007	0	0	R.AAHQACVPS#SPAGM*GLGHAANIAT#PPASAPAQIM*GGGPASQK.M	895	0	910	8.384	0	0
21434	4	CIC-SBP	R.AAHQACVPS#S#PAGM*GLGHAANIATPPAS#APAQIM*GGGPASQK.M	895	12.531	896	13.745	914	15.007	R.AAHQACVPS#S#PAGM*GLGHAANIATPPAS#APAQIM*GGGPASQK.M	895	3.944	896	4.304	914	13.129
21474	4	CIC-SBP	R.AAHQACVPS#SPAGM*GLGHAANIAT#PPASAPAQIM*GGGPASQK.M	895	0	910	15.007	0	0	R.AAHQACVPS#SPAGM*GLGHAANIATPPAS#APAQIM*GGGPASQK.M	895	0	914	13.129	0	0
21539	4	CIC-SBP	R.AAHQACVPS#SPAGM*GLGHAANIATPPASAPAQIM*GGGPASQK.M	895	7.71	0	0	0	0	R.AAHQACVPS#SPAGM*GLGHAANIATPPASAPAQIM*GGGPASQK.M	895	10.589	0	0	0	0
21541	4	CIC-SBP	R.AAHQACVPS#SPAGM*GLGHAANIAT#PPASAPAQIM*GGGPASQK.M	895	0	910	7.971	0	0	R.AAHQACVPSSPAGM*GLGHAANIAT#PPAS#APAQIM*GGGPASQK.M	910	12.833	914	10.816	0	0
21578	4	CIC-SBP	R.AAHQACVPS#SPAGM*GLGHAANIAT#PPAS#APAQIM*GGGPASQK.M	895	7.71	910	13.745	914	24.53	R.AAHQACVPSS#PAGM*GLGHAANIAT#PPAS#APAQIM*GGGPASQK.M	896	0	910	7.975	914	16.119
21607	4	CIC-SBP	R.AAHQACVPS#SPAGM*GLGHAANIATPPAS#APAQIM*GGGPASQK.M	895	0	914	7.971	0	0	R.AAHQACVPS#SPAGM*GLGHAANIAT#PPASAPAQIM*GGGPASQK.M	895	0	910	5.141	0	0
21620	4	CIC-SBP	R.AAHQACVPS#SPAGM*GLGHAANIATPPAS#APAQIMGGGPASQK.M	895	2.185	914	2.806	0	0	R.AAHQACVPS#SPAGM*GLGHAANIATPPAS#APAQIMGGGPASQK.M	895	0	914	5.141	0	0
21654	4	CIC-SBP	R.AAHQACVPS#SPAGM*GLGHAANIATPPASAPAQIM*GGGPASQK.M	895	0	0	0	0	0	R.AAHQACVPS#SPAGM*GLGHAANIATPPASAPAQIM*GGGPASQK.M	895	0	0	0	0	0
21701	4	CIC-SBP	R.AAHQACVPS#SPAGM*GLGHAANIATPPAS#APAQIM*GGGPASQK.M	895	0	914	15.007	0	0	R.AAHQACVPS#SPAGM*GLGHAANIATPPAS#APAQIM*GGGPASQK.M	895	0	914	13.129	0	0
21873	4	CIC-SBP	R.AAHQACVPS#SPAGM*GLGHAANIATPPAS#APAQIMGGGPASQK.M	895	0	914	7.971	0	0	R.AAHQACVPS#SPAGM*GLGHAANIATPPAS#APAQIMGGGPASQK.M	895	0	914	5.141	0	0
21930	4	CIC-SBP	R.AAHQACVPS#SPAGM*GLGHAANIATPPAS#APAQIM*GGGPASQK.M	895	0	914	15.007	0	0	R.AAHQACVPS#SPAGM*GLGHAANIATPPAS#APAQIM*GGGPASQK.M	895	0	914	23.146	0	0
21942	4	CIC-SBP	R.AAHQACVPS#SPAGM*GLGHAANIAT#PPASAPAQIMGGGPASQK.M	895	19.843	910	2.806	0	0	R.AAHQACVPS#SPAGM*GLGHAANIATPPAS#APAQIMGGGPASQK.M	895	0	914	5.141	0	0
21979	4	CIC-SBP	R.AAHQACVPS#SPAGM*GLGHAANIATPPAS#APAQIM*GGGPASQK.M	895	0	914	15.007	0	0	R.AAHQACVPS#SPAGM*GLGHAANIATPPAS#APAQIM*GGGPASQK.M	895	0	914	23.146	0	0
21988	4	CIC-SBP	R.AAHQACVPS#SPAGM*GLGHAANIATPPASAPAQIM*GGGPASQK.M	895	0	0	0	0	0	R.AAHQACVPSSPAGM*GLGHAANIAT#PPASAPAQIM*GGGPASQK.M	910	3.62	0	0	0	0
21989	4	CIC-SBP	R.AAHQACVPS#S#PAGM*GLGHAANIATPPAS#APAQIM*GGGPASQK.M	895	8.534	896	9.45	914	15.007	R.AAHQACVPS#S#PAGM*GLGHAANIATPPAS#APAQIM*GGGPASQK.M	895	3.944	896	4.304	914	13.129
22044	4	CIC-SBP	R.AAHQACVPS#S#PAGM*GLGHAANIATPPASAPAQIM*GGGPASQK.M	895	6.115	896	6.753	0	0	R.AAHQACVPS#S#PAGM*GLGHAANIATPPASAPAQIM*GGGPASQK.M	895	1.186	896	1.318	0	0
22101	4	CIC-SBP	R.AAHQACVPS#SPAGM*GLGHAANIATPPASAPAQIM*GGGPASQK.M	895	0	0	0	0	0	R.AAHQACVPS#SPAGM*GLGHAANIATPPASAPAQIM*GGGPASQK.M	895	0	0	0	0	0
22163	4	CIC-SBP	R.AAHQACVPS#SPAGM*GLGHAANIATPPAS#APAQIM*GGGPASQK.M	895	0	914	23.624	0	0	R.AAHQACVPS#SPAGM*GLGHAANIATPPAS#APAQIM*GGGPASQK.M	895	0	914	13.129	0	0
22188	4	CIC-SBP	R.AAHQACVPS#SPAGM*GLGHAANIATPPAS#APAQIM*GGGPASQK.M	895	0	914	15.007	0	0	R.AAHQACVPSSPAGM*GLGHAANIAT#PPAS#APAQIM*GGGPASQK.M	910	7.781	914	16.119	0	0
22189	4	CIC-SBP	R.AAHQACVPS#S#PAGM*GLGHAANIATPPASAPAQIMGGGPASQK.M	895	3.612	896	3.612	0	0	R.AAHQACVPS#S#PAGM*GLGHAANIATPPASAPAQIMGGGPASQK.M	895	2.978	896	3.235	0	0
22196	4	CIC-SBP	R.AAHQACVPS#SPAGM*GLGHAANIATPPASAPAQIM*GGGPASQK.M	895	0	0	0	0	0	R.AAHQACVPS#SPAGM*GLGHAANIATPPASAPAQIM*GGGPASQK.M	895	0	0	0	0	0
22358	4	CIC-SBP	R.AAHQACVPS#S#PAGM*GLGHAANIATPPAS#APAQIM*GGGPASQK.M	895	28.361	896	30.563	914	15.007	R.AAHQACVPS#S#PAGM*GLGHAANIAT#PPASAPAQIM*GGGPASQK.M	895	16.119	896	17.069	910	5.141
17883	4	CIC-SBP	R.AAHQACVPSS#PAGM*GLGHAANIAT#PPAS#APAQIM*GGGPASQK.M	896	7.71	910	12.531	914	9.558	R.AAHQACVPS#S#PAGM*GLGHAANIAT#PPASAPAQIM*GGGPASQK.M	895	0.9	896	0.997	910	0
17977	4	CIC-SBP	R.AAHQACVPSS#PAGM*GLGHAANIAT#PPAS#APAQIM*GGGPASQK.M	896	0	910	1.127	914	3.75	R.AAHQACVPSS#PAGM*GLGHAANIAT#PPAS#APAQIM*GGGPASQK.M	896	0	910	1.228	914	3.061
18024	4	CIC-SBP	R.AAHQACVPSS#PAGM*GLGHAANIAT#PPAS#APAQIM*GGGPASQK.M	896	7.71	910	8.534	914	9.558	R.AAHQACVPSS#PAGM*GLGHAANIAT#PPAS#APAQIM*GGGPASQK.M	896	10.589	910	3.944	914	3.061
18098	4	CIC-SBP	R.AAHQACVPSS#PAGM*GLGHAANIATPPAS#APAQIM*GGGPASQK.M	896	7.71	914	23.624	0	0	R.AAHQACVPS#SPAGM*GLGHAANIATPPAS#APAQIM*GGGPASQK.M	895	0	914	23.146	0	0
18166	4	CIC-SBP	R.AAHQACVPSS#PAGM*GLGHAANIAT#PPAS#APAQIM*GGGPASQK.M	896	0	910	8.534	914	13.421	R.AAHQACVPS#S#PAGM*GLGHAANIATPPAS#APAQIM*GGGPASQK.M	895	3.944	896	4.304	914	13.129
18302	4	CIC-SBP	R.AAHQACVPSS#PAGM*GLGHAANIAT#PPAS#APAQIM*GGGPASQK.M	896	7.71	910	28.361	914	34.326	R.AAHQACVPSS#PAGM*GLGHAANIAT#PPAS#APAQIM*GGGPASQK.M	896	0	910	26.13	914	36.445
18415	4	CIC-SBP	R.AAHQACVPSS#PAGM*GLGHAANIAT#PPAS#APAQIM*GGGPASQK.M	896	0	910	2.785	914	17.739	R.AAHQACVPSS#PAGM*GLGHAANIAT#PPAS#APAQIM*GGGPASQK.M	896	0	910	3.944	914	6.417
18466	4	CIC-SBP	R.AAHQACVPSS#PAGM*GLGHAANIAT#PPASAPAQIM*GGGPASQK.M	896	0	910	12.431	0	0	R.AAHQACVPS#SPAGM*GLGHAANIATPPAS#APAQIM*GGGPASQK.M	895	0	914	5.141	0	0
18653	4	CIC-SBP	R.AAHQACVPSS#PAGM*GLGHAANIAT#PPAS#APAQIM*GGGPASQK.M	896	0	910	8.534	914	13.421	R.AAHQACVPSS#PAGM*GLGHAANIAT#PPAS#APAQIM*GGGPASQK.M	896	0	910	7.975	914	10.816
18741	4	CIC-SBP	R.AAHQACVPSS#PAGM*GLGHAANIAT#PPAS#APAQIM*GGGPASQK.M	896	19.843	910	17.201	914	22.855	R.AAHQACVPSS#PAGM*GLGHAANIAT#PPAS#APAQIM*GGGPASQK.M	896	0	910	7.975	914	10.816
18806	4	CIC-SBP	R.AAHQACVPSS#PAGM*GLGHAANIAT#PPAS#APAQIM*GGGPASQK.M	896	0	910	2.785	914	3.75	R.AAHQACVPS#S#PAGM*GLGHAANIATPPAS#APAQIM*GGGPASQK.M	895	3.944	896	4.304	914	0
18921	4	CIC-SBP	R.AAHQACVPSS#PAGM*GLGHAANIATPPASAPAQIM*GGGPASQK.M	896	0	0	0	0	0	R.AAHQACVPSS#PAGM*GLGHAANIATPPASAPAQIM*GGGPASQK.M	896	0	0	0	0	0
18961	4	CIC-SBP	R.AAHQACVPSS#PAGM*GLGHAANIAT#PPASAPAQIM*GGGPASQK.M	896	0	910	8.251	0	0	R.AAHQACVPSS#PAGM*GLGHAANIAT#PPASAPAQIM*GGGPASQK.M	896	0	910	7.781	0	0
19056	4	CIC-SBP	R.AAHQACVPSS#PAGM*GLGHAANIATPPASAPAQIM*GGGPASQK.M	896	0	0	0	0	0	R.AAHQACVPSS#PAGM*GLGHAANIATPPASAPAQIM*GGGPASQK.M	896	0	0	0	0	0
19310	4	CIC-SBP	R.AAHQACVPSS#PAGM*GLGHAANIAT#PPAS#APAQIM*GGGPASQK.M	896	0	910	2.785	914	6.32	R.AAHQACVPSS#PAGM*GLGHAANIAT#PPAS#APAQIM*GGGPASQK.M	896	0	910	7.975	914	6.417
19788	4	CIC-SBP	R.AAHQACVPSS#PAGM*GLGHAANIAT#PPAS#APAQIM*GGGPASQK.M	896	7.71	910	2.785	914	3.75	R.AAHQACVPSS#PAGM*GLGHAANIAT#PPAS#APAQIM*GGGPASQK.M	896	0	910	3.944	914	6.417
19934	4	CIC-SBP	R.AAHQACVPSS#PAGM*GLGHAANIAT#PPAS#APAQIM*GGGPASQK.M	896	7.71	910	8.534	914	17.867	R.AAHQACVPSS#PAGM*GLGHAANIAT#PPAS#APAQIM*GGGPASQK.M	896	10.589	910	13.119	914	18.268
20325	4	CIC-SBP	R.AAHQACVPSS#PAGM*GLGHAANIATPPASAPAQIM*GGGPASQK.M	896	7.71	0	0	0	0	R.AAHQACVPS#SPAGM*GLGHAANIATPPASAPAQIM*GGGPASQK.M	895	0	0	0	0	0
20343	4	CIC-SBP	R.AAHQACVPSS#PAGM*GLGHAANIAT#PPAS#APAQIM*GGGPASQK.M	896	0	910	12.531	914	17.867	R.AAHQACVPSS#PAGM*GLGHAANIAT#PPAS#APAQIM*GGGPASQK.M	896	0	910	13.119	914	22.214
20372	4	CIC-SBP	R.AAHQACVPSS#PAGM*GLGHAANIAT#PPAS#APAQIM*GGGPASQK.M	896	0	910	5.266	914	6.32	R.AAHQACVPS#S#PAGM*GLGHAANIAT#PPASAPAQIM*GGGPASQK.M	895	3.061	896	3.327	910	5.141
20424	4	CIC-SBP	R.AAHQACVPSS#PAGM*GLGHAANIAT#PPAS#APAQIM*GGGPASQK.M	896	0	910	2.785	914	6.32	R.AAHQACVPSS#PAGM*GLGHAANIAT#PPAS#APAQIM*GGGPASQK.M	896	0	910	7.975	914	10.816
20436	4	CIC-SBP	R.AAHQACVPSS#PAGM*GLGHAANIATPPAS#APAQIM*GGGPASQK.M	896	7.71	914	23.624	0	0	R.AAHQACVPS#SPAGM*GLGHAANIATPPAS#APAQIM*GGGPASQK.M	895	0	914	13.129	0	0
20440	4	CIC-SBP	R.AAHQACVPSS#PAGM*GLGHAANIATPPASAPAQIM*GGGPASQK.M	896	7.71	0	0	0	0	R.AAHQACVPSS#PAGM*GLGHAANIATPPASAPAQIM*GGGPASQK.M	896	10.589	0	0	0	0
20734	4	CIC-SBP	R.AAHQACVPSS#PAGM*GLGHAANIATPPAS#APAQIM*GGGPASQK.M	896	7.71	914	8.745	0	0	R.AAHQACVPS#SPAGM*GLGHAANIATPPAS#APAQIM*GGGPASQK.M	895	0	914	11.213	0	0
20839	4	CIC-SBP	R.AAHQACVPSS#PAGM*GLGHAANIAT#PPAS#APAQIM*GGGPASQK.M	896	0	910	12.531	914	17.867	R.AAHQACVPSS#PAGM*GLGHAANIAT#PPAS#APAQIM*GGGPASQK.M	896	0	910	7.975	914	10.816
20887	4	CIC-SBP	R.AAHQACVPSS#PAGM*GLGHAANIAT#PPAS#APAQIM*GGGPASQK.M	896	0	910	17.201	914	28.351	R.AAHQACVPS#S#PAGM*GLGHAANIAT#PPASAPAQIM*GGGPASQK.M	895	16.119	896	17.069	910	13.129
20989	4	CIC-SBP	R.AAHQACVPSS#PAGM*GLGHAANIATPPASAPAQIM*GGGPASQK.M	896	0	0	0	0	0	R.AAHQACVPSS#PAGM*GLGHAANIATPPASAPAQIM*GGGPASQK.M	896	0	0	0	0	0
21183	4	CIC-SBP	R.AAHQACVPSS#PAGM*GLGHAANIAT#PPAS#APAQIM*GGGPASQK.M	896	7.71	910	12.531	914	17.867	R.AAHQACVPSS#PAGM*GLGHAANIAT#PPAS#APAQIM*GGGPASQK.M	896	0	910	7.975	914	10.816
21385	4	CIC-SBP	R.AAHQACVPSS#PAGM*GLGHAANIAT#PPAS#APAQIM*GGGPASQK.M	896	0	910	17.201	914	37.696	R.AAHQACVPSS#PAGM*GLGHAANIAT#PPAS#APAQIM*GGGPASQK.M	896	0	910	7.975	914	16.119
21584	4	CIC-SBP	R.AAHQACVPSS#PAGM*GLGHAANIATPPAS#APAQIM*GGGPASQK.M	896	7.71	914	15.007	0	0	R.AAHQACVPSS#PAGM*GLGHAANIATPPAS#APAQIM*GGGPASQK.M	896	10.589	914	13.129	0	0
21707	4	CIC-SBP	R.AAHQACVPSS#PAGM*GLGHAANIAT#PPAS#APAQIM*GGGPASQK.M	896	0	910	5.266	914	12.497	R.AAHQACVPSS#PAGM*GLGHAANIAT#PPAS#APAQIM*GGGPASQK.M	896	0	910	3.944	914	6.417
21900	4	CIC-SBP	R.AAHQACVPSS#PAGM*GLGHAANIATPPASAPAQIMGGGPASQK.M	896	7.71	0	0	0	0	R.AAHQACVPSS#PAGM*GLGHAANIATPPASAPAQIMGGGPASQK.M	896	10.589	0	0	0	0
21960	4	CIC-SBP	R.AAHQACVPSS#PAGM*GLGHAANIATPPASAPAQIM*GGGPASQK.M	896	0	0	0	0	0	R.AAHQACVPSS#PAGM*GLGHAANIATPPASAPAQIM*GGGPASQK.M	896	0	0	0	0	0
22002	4	CIC-SBP	R.AAHQACVPSS#PAGM*GLGHAANIATPPASAPAQIM*GGGPASQK.M	896	0	0	0	0	0	R.AAHQACVPSS#PAGM*GLGHAANIATPPASAPAQIM*GGGPASQK.M	896	0	0	0	0	0
22007	4	CIC-SBP	R.AAHQACVPSS#PAGM*GLGHAANIAT#PPAS#APAQIM*GGGPASQK.M	896	0	910	22.493	914	28.351	R.AAHQACVPSS#PAGM*GLGHAANIAT#PPAS#APAQIM*GGGPASQK.M	896	0	910	19.211	914	22.214
22012	4	CIC-SBP	R.AAHQACVPSS#PAGM*GLGHAANIAT#PPASAPAQIMGGGPASQK.M	896	0	910	2.185	0	0	R.AAHQACVPS#SPAGM*GLGHAANIAT#PPASAPAQIMGGGPASQK.M	895	0	910	0	0	0
22027	4	CIC-SBP	R.AAHQACVPSS#PAGM*GLGHAANIATPPASAPAQIM*GGGPASQK.M	896	0	0	0	0	0	R.AAHQACVPSS#PAGM*GLGHAANIATPPASAPAQIM*GGGPASQK.M	896	0	0	0	0	0
22150	4	CIC-SBP	R.AAHQACVPSS#PAGM*GLGHAANIAT#PPASAPAQIM*GGGPASQK.M	896	6.753	910	7.971	0	0	R.AAHQACVPSS#PAGM*GLGHAANIAT#PPASAPAQIM*GGGPASQK.M	896	10.589	910	5.141	0	0
22262	4	CIC-SBP	R.AAHQACVPSS#PAGM*GLGHAANIAT#PPAS#APAQIM*GGGPASQK.M	896	0	910	5.266	914	6.32	R.AAHQACVPS#S#PAGM*GLGHAANIATPPAS#APAQIM*GGGPASQK.M	895	7.975	896	8.599	914	5.141
19354	4	CIC-SBP	R.AAHQACVPSSPAGM*GLGHAANIAT#PPASAPAQIM*GGGPASQK.M	910	7.715	0	0	0	0	R.AAHQACVPSSPAGM*GLGHAANIATPPAS#APAQIM*GGGPASQK.M	914	4.855	0	0	0	0
19695	4	CIC-SBP	R.AAHQACVPSSPAGM*GLGHAANIAT#PPASAPAQIM*GGGPASQK.M	910	7.413	0	0	0	0	R.AAHQACVPSSPAGM*GLGHAANIATPPAS#APAQIM*GGGPASQK.M	914	12.489	0	0	0	0
20666	4	CIC-SBP	R.AAHQACVPSSPAGM*GLGHAANIAT#PPAS#APAQIM*GGGPASQK.M	910	2.665	914	6.32	0	0	R.AAHQACVPSSPAGM*GLGHAANIAT#PPAS#APAQIM*GGGPASQK.M	910	3.061	914	3.061	0	0
20895	4	CIC-SBP	R.AAHQACVPSSPAGM*GLGHAANIAT#PPAS#APAQIM*GGGPASQK.M	910	9.133	914	10.452	0	0	R.AAHQACVPSS#PAGM*GLGHAANIATPPAS#APAQIM*GGGPASQK.M	896	8.177	914	5.141	0	0
21478	4	CIC-SBP	R.AAHQACVPSSPAGM*GLGHAANIAT#PPASAPAQIM*GGGPASQK.M	910	7.413	0	0	0	0	R.AAHQACVPSSPAGM*GLGHAANIAT#PPASAPAQIM*GGGPASQK.M	910	4.855	0	0	0	0
22285	4	CIC-SBP	R.AAHQACVPSSPAGM*GLGHAANIAT#PPASAPAQIMGGGPASQK.M	910	0.215	0	0	0	0	R.AAHQACVPSSPAGM*GLGHAANIAT#PPASAPAQIMGGGPASQK.M	910	0	0	0	0	0
22374	4	CIC-SBP	R.AAHQACVPSSPAGM*GLGHAANIAT#PPAS#APAQIM*GGGPASQK.M	910	8.251	914	13.434	0	0	R.AAHQACVPSSPAGM*GLGHAANIAT#PPAS#APAQIM*GGGPASQK.M	910	3.833	914	10.816	0	0
18544	4	CIC-SBP	R.AAHQACVPSSPAGM*GLGHAANIATPPAS#APAQIM*GGGPASQK.M	914	9.279	0	0	0	0	R.AAHQACVPS#SPAGM*GLGHAANIATPPASAPAQIM*GGGPASQK.M	895	0	0	0	0	0
18676	4	CIC-SBP	R.AAHQACVPSSPAGM*GLGHAANIATPPAS#APAQIM*GGGPASQK.M	914	3.612	0	0	0	0	R.AAHQACVPS#SPAGM*GLGHAANIATPPASAPAQIM*GGGPASQK.M	895	0	0	0	0	0
20817	4	CIC-SBP	R.AAHQACVPSSPAGM*GLGHAANIATPPAS#APAQIM*GGGPASQK.M	914	14.062	0	0	0	0	R.AAHQACVPSSPAGM*GLGHAANIATPPAS#APAQIM*GGGPASQK.M	914	6.267	0	0	0	0
20949	4	CIC-SBP	R.AAHQACVPSSPAGM*GLGHAANIATPPAS#APAQIM*GGGPASQK.M	914	3.612	0	0	0	0	R.AAHQACVPSS#PAGM*GLGHAANIATPPASAPAQIM*GGGPASQK.M	896	0	0	0	0	0
21757	4	CIC-SBP	R.AAHQACVPSSPAGM*GLGHAANIATPPAS#APAQIM*GGGPASQK.M	914	0	0	0	0	0	R.AAHQACVPS#SPAGM*GLGHAANIATPPASAPAQIM*GGGPASQK.M	895	0	0	0	0	0
22077	4	CIC-SBP	R.AAHQACVPSSPAGM*GLGHAANIATPPAS#APAQIMGGGPASQK.M	914	4.043	0	0	0	0	R.AAHQACVPSSPAGM*GLGHAANIATPPAS#APAQIMGGGPASQK.M	914	10.593	0	0	0	0
22214	4	CIC-SBP	R.AAHQACVPSSPAGM*GLGHAANIATPPAS#APAQIM*GGGPASQK.M	914	6.115	0	0	0	0	R.AAHQACVPSSPAGM*GLGHAANIAT#PPASAPAQIM*GGGPASQK.M	910	4.855	0	0	0	0
28083	4	CIC-SBP	R.S#HQPGTPSLEHLQLDAFAPGGYTLR.N	943	1.603	0	0	0	0	R.S#HQPGTPSLEHLQLDAFAPGGYTLR.N	943	3.572	0	0	0	0
28169	4	CIC-SBP	R.S#HQPGTPSLEHLQLDAFAPGGYTLR.N	943	2.806	0	0	0	0	R.S#HQPGTPSLEHLQLDAFAPGGYTLR.N	943	3.572	0	0	0	0
29694	4	CIC-SBP	R.S#HQPGTPSLEHLQLDAFAPGGYTLR.N	943	2.806	0	0	0	0	R.S#HQPGTPSLEHLQLDAFAPGGYTLR.N	943	5.141	0	0	0	0
31102	4	CIC-SBP	R.S#HQPGTPSLEHLQLDAFAPGGYTLR.N	943	2.806	0	0	0	0	R.S#HQPGTPSLEHLQLDAFAPGGYTLR.N	943	5.141	0	0	0	0
31187	4	CIC-SBP	R.S#HQPGTPSLEHLQLDAFAPGGYTLR.N	943	4.988	0	0	0	0	R.S#HQPGTPSLEHLQLDAFAPGGYTLR.N	943	3.572	0	0	0	0
31286	4	CIC-SBP	R.S#HQPGTPSLEHLQLDAFAPGGYTLR.N	943	4.988	0	0	0	0	R.S#HQPGTPSLEHLQLDAFAPGGYTLR.N	943	3.572	0	0	0	0
26579	4	CIC-SBP	R.SHQPGT#PSLEHLQLDAFAPGGYTLR.N	948	20.828	0	0	0	0	R.SHQPGTPS#LEHLQLDAFAPGGYTLR.N	950	0	0	0	0	0
27579	3	CIC-SBP	R.SHQPGT#PSLEHLQLDAFAPGGYTLR.N	948	12.092	0	0	0	0	R.SHQPGTPS#LEHLQLDAFAPGGYTLR.N	950	7.772	0	0	0	0
28497	3	CIC-SBP	R.SHQPGT#PSLEHLQLDAFAPGGYTLR.N	948	12.092	0	0	0	0	R.SHQPGTPS#LEHLQLDAFAPGGYTLR.N	950	7.772	0	0	0	0
28539	4	CIC-SBP	R.SHQPGT#PSLEHLQLDAFAPGGYTLR.N	948	0	0	0	0	0	R.SHQPGTPS#LEHLQLDAFAPGGYTLR.N	950	0	0	0	0	0
28592	3	CIC-SBP	R.SHQPGT#PSLEHLQLDAFAPGGYTLR.N	948	12.092	0	0	0	0	R.SHQPGT#PSLEHLQLDAFAPGGYTLR.N	948	17.672	0	0	0	0
28896	4	CIC-SBP	R.SHQPGT#PSLEHLQLDAFAPGGYTLR.N	948	0	0	0	0	0	R.SHQPGT#PSLEHLQLDAFAPGGYTLR.N	948	0	0	0	0	0
28925	4	CIC-SBP	R.SHQPGT#PSLEHLQLDAFAPGGYTLR.N	948	4.54	0	0	0	0	R.SHQPGT#PSLEHLQLDAFAPGGYTLR.N	948	7.167	0	0	0	0
29218	3	CIC-SBP	R.SHQPGT#PSLEHLQLDAFAPGGYTLR.N	948	12.092	0	0	0	0	R.SHQPGT#PSLEHLQLDAFAPGGYTLR.N	948	17.672	0	0	0	0
30259	4	CIC-SBP	R.SHQPGT#PSLEHLQLDAFAPGGYTLR.N	948	4.54	0	0	0	0	R.SHQPGTPS#LEHLQLDAFAPGGYTLR.N	950	0	0	0	0	0
30680	4	CIC-SBP	R.SHQPGT#PSLEHLQLDAFAPGGYTLR.N	948	0	0	0	0	0	R.SHQPGTPS#LEHLQLDAFAPGGYTLR.N	950	0	0	0	0	0
30735	4	CIC-SBP	R.SHQPGT#PSLEHLQLDAFAPGGYTLR.N	948	0	0	0	0	0	R.SHQPGTPS#LEHLQLDAFAPGGYTLR.N	950	0	0	0	0	0
30758	3	CIC-SBP	R.SHQPGT#PSLEHLQLDAFAPGGYTLR.N	948	12.092	0	0	0	0	R.SHQPGTPS#LEHLQLDAFAPGGYTLR.N	950	7.772	0	0	0	0
30776	3	CIC-SBP	R.SHQPGT#PSLEHLQLDAFAPGGYTLR.N	948	4.54	0	0	0	0	R.SHQPGT#PSLEHLQLDAFAPGGYTLR.N	948	7.167	0	0	0	0
30925	3	CIC-SBP	R.SHQPGT#PSLEHLQLDAFAPGGYTLR.N	948	4.54	0	0	0	0	R.SHQPGTPS#LEHLQLDAFAPGGYTLR.N	950	0	0	0	0	0
31277	4	CIC-SBP	R.SHQPGT#PSLEHLQLDAFAPGGYTLR.N	948	4.54	0	0	0	0	R.SHQPGT#PSLEHLQLDAFAPGGYTLR.N	948	7.167	0	0	0	0
31384	4	CIC-SBP	R.SHQPGT#PSLEHLQLDAFAPGGYTLR.N	948	0	0	0	0	0	R.SHQPGT#PSLEHLQLDAFAPGGYTLR.N	948	0	0	0	0	0
31882	3	CIC-SBP	R.SHQPGT#PSLEHLQLDAFAPGGYTLR.N	948	0	0	0	0	0	R.SHQPGTPS#LEHLQLDAFAPGGYTLR.N	950	0	0	0	0	0
25678	4	CIC-SBP	R.SHQPGTPS#LEHLQLDAFAPGGYTLR.N	950	5.085	0	0	0	0	R.SHQPGTPS#LEHLQLDAFAPGGYTLR.N	950	7.772	0	0	0	0
25686	3	CIC-SBP	R.SHQPGTPS#LEHLQLDAFAPGGYTLR.N	950	13.38	0	0	0	0	R.SHQPGTPS#LEHLQLDAFAPGGYTLR.N	950	19.046	0	0	0	0
26971	4	CIC-SBP	R.SHQPGTPS#LEHLQLDAFAPGGYTLR.N	950	0	0	0	0	0	R.SHQPGTPS#LEHLQLDAFAPGGYTLR.N	950	0	0	0	0	0
27296	4	CIC-SBP	R.SHQPGTPS#LEHLQLDAFAPGGYTLR.N	950	5.085	0	0	0	0	R.SHQPGTPS#LEHLQLDAFAPGGYTLR.N	950	3.934	0	0	0	0
27300	4	CIC-SBP	R.SHQPGTPS#LEHLQLDAFAPGGYTLR.N	950	0	0	0	0	0	R.SHQPGTPS#LEHLQLDAFAPGGYTLR.N	950	0	0	0	0	0
27414	4	CIC-SBP	R.SHQPGTPS#LEHLQLDAFAPGGYTLR.N	950	24.243	0	0	0	0	R.SHQPGTPS#LEHLQLDAFAPGGYTLR.N	950	32.972	0	0	0	0
27508	4	CIC-SBP	R.SHQPGTPS#LEHLQLDAFAPGGYTLR.N	950	0	0	0	0	0	R.SHQPGTPS#LEHLQLDAFAPGGYTLR.N	950	0	0	0	0	0
27684	3	CIC-SBP	R.SHQPGTPS#LEHLQLDAFAPGGYTLR.N	950	5.085	0	0	0	0	R.SHQPGTPS#LEHLQLDAFAPGGYTLR.N	950	7.772	0	0	0	0
27727	3	CIC-SBP	R.SHQPGTPS#LEHLQLDAFAPGGYTLR.N	950	5.085	0	0	0	0	R.SHQPGTPS#LEHLQLDAFAPGGYTLR.N	950	7.772	0	0	0	0
27789	4	CIC-SBP	R.SHQPGTPS#LEHLQLDAFAPGGYTLR.N	950	13.38	0	0	0	0	R.SHQPGTPS#LEHLQLDAFAPGGYTLR.N	950	7.772	0	0	0	0
27876	4	CIC-SBP	R.SHQPGTPS#LEHLQLDAFAPGGYTLR.N	950	5.085	0	0	0	0	R.SHQPGTPS#LEHLQLDAFAPGGYTLR.N	950	7.772	0	0	0	0
27995	3	CIC-SBP	R.SHQPGTPS#LEHLQLDAFAPGGYTLR.N	950	5.085	0	0	0	0	R.SHQPGTPS#LEHLQLDAFAPGGYTLR.N	950	7.772	0	0	0	0
28090	3	CIC-SBP	R.SHQPGTPS#LEHLQLDAFAPGGYTLR.N	950	5.085	0	0	0	0	R.SHQPGTPS#LEHLQLDAFAPGGYTLR.N	950	7.772	0	0	0	0
28252	3	CIC-SBP	R.SHQPGTPS#LEHLQLDAFAPGGYTLR.N	950	5.085	0	0	0	0	R.SHQPGTPS#LEHLQLDAFAPGGYTLR.N	950	7.772	0	0	0	0
28259	4	CIC-SBP	R.SHQPGTPS#LEHLQLDAFAPGGYTLR.N	950	5.085	0	0	0	0	R.SHQPGTPS#LEHLQLDAFAPGGYTLR.N	950	0	0	0	0	0
28335	3	CIC-SBP	R.SHQPGTPS#LEHLQLDAFAPGGYTLR.N	950	5.085	0	0	0	0	R.SHQPGTPS#LEHLQLDAFAPGGYTLR.N	950	7.772	0	0	0	0
28445	4	CIC-SBP	R.SHQPGTPS#LEHLQLDAFAPGGYTLR.N	950	0	0	0	0	0	R.SHQPGTPS#LEHLQLDAFAPGGYTLR.N	950	0	0	0	0	0
28622	3	CIC-SBP	R.SHQPGTPS#LEHLQLDAFAPGGYTLR.N	950	5.085	0	0	0	0	R.SHQPGTPS#LEHLQLDAFAPGGYTLR.N	950	7.772	0	0	0	0
28632	4	CIC-SBP	R.SHQPGTPS#LEHLQLDAFAPGGYTLR.N	950	0	0	0	0	0	R.SHQPGTPS#LEHLQLDAFAPGGYTLR.N	950	0	0	0	0	0
28727	4	CIC-SBP	R.SHQPGTPS#LEHLQLDAFAPGGYTLR.N	950	5.085	0	0	0	0	R.SHQPGTPS#LEHLQLDAFAPGGYTLR.N	950	7.772	0	0	0	0
28814	4	CIC-SBP	R.SHQPGTPS#LEHLQLDAFAPGGYTLR.N	950	0	0	0	0	0	R.SHQPGTPS#LEHLQLDAFAPGGYTLR.N	950	0	0	0	0	0
28906	3	CIC-SBP	R.SHQPGTPS#LEHLQLDAFAPGGYTLR.N	950	5.085	0	0	0	0	R.SHQPGTPS#LEHLQLDAFAPGGYTLR.N	950	7.772	0	0	0	0
29005	3	CIC-SBP	R.SHQPGTPS#LEHLQLDAFAPGGYTLR.N	950	5.085	0	0	0	0	R.SHQPGTPS#LEHLQLDAFAPGGYTLR.N	950	7.772	0	0	0	0
29233	4	CIC-SBP	R.SHQPGTPS#LEHLQLDAFAPGGYTLR.N	950	0	0	0	0	0	R.SHQPGTPS#LEHLQLDAFAPGGYTLR.N	950	0	0	0	0	0
29324	4	CIC-SBP	R.SHQPGTPS#LEHLQLDAFAPGGYTLR.N	950	0	0	0	0	0	R.SHQPGTPS#LEHLQLDAFAPGGYTLR.N	950	0	0	0	0	0
29487	4	CIC-SBP	R.SHQPGTPS#LEHLQLDAFAPGGYTLR.N	950	13.38	0	0	0	0	R.SHQPGTPS#LEHLQLDAFAPGGYTLR.N	950	19.046	0	0	0	0
29876	4	CIC-SBP	R.SHQPGTPS#LEHLQLDAFAPGGYTLR.N	950	5.085	0	0	0	0	R.SHQPGTPS#LEHLQLDAFAPGGYTLR.N	950	7.772	0	0	0	0
29997	4	CIC-SBP	R.SHQPGTPS#LEHLQLDAFAPGGYTLR.N	950	0	0	0	0	0	R.SHQPGTPS#LEHLQLDAFAPGGYTLR.N	950	0	0	0	0	0
30067	4	CIC-SBP	R.SHQPGTPS#LEHLQLDAFAPGGYTLR.N	950	13.38	0	0	0	0	R.SHQPGTPS#LEHLQLDAFAPGGYTLR.N	950	7.772	0	0	0	0
30104	4	CIC-SBP	R.SHQPGTPS#LEHLQLDAFAPGGYTLR.N	950	5.085	0	0	0	0	R.SHQPGTPS#LEHLQLDAFAPGGYTLR.N	950	7.772	0	0	0	0
30172	4	CIC-SBP	R.SHQPGTPS#LEHLQLDAFAPGGYTLR.N	950	5.085	0	0	0	0	R.SHQPGTPS#LEHLQLDAFAPGGYTLR.N	950	7.772	0	0	0	0
30234	4	CIC-SBP	R.SHQPGTPS#LEHLQLDAFAPGGYTLR.N	950	1.866	0	0	0	0	R.SHQPGTPS#LEHLQLDAFAPGGYTLR.N	950	7.772	0	0	0	0
30351	4	CIC-SBP	R.SHQPGTPS#LEHLQLDAFAPGGYTLR.N	950	5.085	0	0	0	0	R.SHQPGTPS#LEHLQLDAFAPGGYTLR.N	950	7.772	0	0	0	0
30696	4	CIC-SBP	R.SHQPGTPS#LEHLQLDAFAPGGYTLR.N	950	0	0	0	0	0	R.SHQPGTPS#LEHLQLDAFAPGGYTLR.N	950	0	0	0	0	0
30834	4	CIC-SBP	R.SHQPGTPS#LEHLQLDAFAPGGYTLR.N	950	5.085	0	0	0	0	R.SHQPGTPS#LEHLQLDAFAPGGYTLR.N	950	7.772	0	0	0	0
30848	3	CIC-SBP	R.SHQPGTPS#LEHLQLDAFAPGGYTLR.N	950	5.085	0	0	0	0	R.SHQPGTPS#LEHLQLDAFAPGGYTLR.N	950	7.772	0	0	0	0
30861	3	CIC-SBP	R.SHQPGTPS#LEHLQLDAFAPGGYTLR.N	950	5.085	0	0	0	0	R.SHQPGTPS#LEHLQLDAFAPGGYTLR.N	950	7.772	0	0	0	0
30898	3	CIC-SBP	R.SHQPGTPS#LEHLQLDAFAPGGYTLR.N	950	5.085	0	0	0	0	R.SHQPGTPS#LEHLQLDAFAPGGYTLR.N	950	7.772	0	0	0	0
30951	3	CIC-SBP	R.SHQPGTPS#LEHLQLDAFAPGGYTLR.N	950	5.085	0	0	0	0	R.SHQPGTPS#LEHLQLDAFAPGGYTLR.N	950	7.772	0	0	0	0
30997	4	CIC-SBP	R.SHQPGTPS#LEHLQLDAFAPGGYTLR.N	950	0	0	0	0	0	R.SHQPGTPS#LEHLQLDAFAPGGYTLR.N	950	0	0	0	0	0
31087	4	CIC-SBP	R.SHQPGTPS#LEHLQLDAFAPGGYTLR.N	950	0	0	0	0	0	R.SHQPGTPS#LEHLQLDAFAPGGYTLR.N	950	0	0	0	0	0
31364	3	CIC-SBP	R.SHQPGTPS#LEHLQLDAFAPGGYTLR.N	950	5.085	0	0	0	0	R.SHQPGTPS#LEHLQLDAFAPGGYTLR.N	950	6.891	0	0	0	0
31515	4	CIC-SBP	R.SHQPGTPS#LEHLQLDAFAPGGYTLR.N	950	5.085	0	0	0	0	R.SHQPGTPS#LEHLQLDAFAPGGYTLR.N	950	7.772	0	0	0	0
31927	4	CIC-SBP	R.SHQPGTPS#LEHLQLDAFAPGGYTLR.N	950	0	0	0	0	0	R.SHQPGTPS#LEHLQLDAFAPGGYTLR.N	950	0	0	0	0	0
32432	3	CIC-SBP	R.SHQPGTPS#LEHLQLDAFAPGGYTLR.N	950	5.085	0	0	0	0	R.SHQPGTPS#LEHLQLDAFAPGGYTLR.N	950	7.772	0	0	0	0
32441	3	CIC-SBP	R.SHQPGTPS#LEHLQLDAFAPGGYTLR.N	950	5.085	0	0	0	0	R.SHQPGTPS#LEHLQLDAFAPGGYTLR.N	950	7.772	0	0	0	0
32461	3	CIC-SBP	R.SHQPGTPS#LEHLQLDAFAPGGYTLR.N	950	5.085	0	0	0	0	R.SHQPGTPS#LEHLQLDAFAPGGYTLR.N	950	7.772	0	0	0	0
26635	5	CIC-SBP	R.NHNGLS#SLPPPVSAQPTM*LLHGYPPSHGVEPPARS#PSYK.S	973	2.483	1002	5.75	0	0	R.NHNGLSSLPPPVSAQPTM*LLHGYPPS#HGVEPPARS#PSYK.S	993	9.788	1002	8.5	0	0
22887	5	CIC-SBP	R.NHNGLSS#LPPPVSAQPTM*LLHGYPPSHGVEPPARSPSYK.S	974	7.71	0	0	0	0	R.NHNGLSSLPPPVSAQPTM*LLHGY#PPSHGVEPPARSPSYK.S	990	6.202	0	0	0	0
22714	4	CIC-SBP	R.NHNGLSSLPPPVS#AQPTM*LLHGYPPSHGVEPPARSPSYK.S	980	19.777	0	0	0	0	R.NHNGLSSLPPPVSAQPT#M*LLHGYPPSHGVEPPARSPSYK.S	984	6.441	0	0	0	0
23161	5	CIC-SBP	R.NHNGLSSLPPPVS#AQPTM*LLHGYPPSHGVEPPARS#PSYK.S	980	1.286	1002	5.75	0	0	R.NHNGLSSLPPPVS#AQPTM*LLHGYPPSHGVEPPARS#PSYK.S	980	5.316	1002	9.05	0	0
23404	4	CIC-SBP	R.NHNGLSSLPPPVS#AQPTM*LLHGYPPSHGVEPPAR.S	980	14.062	0	0	0	0	R.NHNGLSSLPPPVSAQPT#M*LLHGYPPSHGVEPPAR.S	984	13.129	0	0	0	0
22692	4	CIC-SBP	R.NHNGLSSLPPPVSAQPT#M*LLHGYPPSHGVEPPARSPSYK.S	984	35.269	0	0	0	0	R.NHNGLSSLPPPVSAQPTM*LLHGY#PPSHGVEPPARSPSYK.S	990	0	0	0	0	0
22873	4	CIC-SBP	R.NHNGLSSLPPPVSAQPT#M*LLHGYPPSHGVEPPARSPSYK.S	984	42.818	0	0	0	0	R.NHNGLSSLPPPVSAQPTM*LLHGYPPS#HGVEPPARSPSYK.S	993	2.62	0	0	0	0
25575	5	CIC-SBP	R.NHNGLSSLPPPVSAQPTMLLHGY#PPS#HGVEPPARSPSYK.S	990	2.185	993	6.603	0	0	R.NHNGLSSLPPPVSAQPTMLLHGY#PPS#HGVEPPARSPSYK.S	990	4.356	993	7.128	0	0
1039	2	CIC-SBP	K.SM*PS#TPK.S	1010	0	0	0	0	0	K.SM*PS#TPK.S	1010	0	0	0	0	0
1292	2	CIC-SBP	K.SM*PS#TPK.S	1010	0	0	0	0	0	K.SM*PS#TPK.S	1010	0	0	0	0	0
2186	2	CIC-SBP	K.SM*PS#TPK.S	1010	0	0	0	0	0	K.SM*PS#TPK.S	1010	0	0	0	0	0
2424	2	CIC-SBP	K.SM*PS#TPK.S	1010	0	0	0	0	0	K.SM*PS#TPK.S	1010	0	0	0	0	0
2659	2	CIC-SBP	K.SM*PS#TPK.S	1010	0	0	0	0	0	K.SM*PS#TPK.S	1010	0	0	0	0	0
3434	2	CIC-SBP	K.SM*PS#TPK.S	1010	0	0	0	0	0	K.SM*PS#TPK.S	1010	0	0	0	0	0
11599	3	CIC-SBP	K.SM*PS#TPKS#ATYLM*SAPPER.G	1010	6.591	1014	2.806	0	0	K.SM*PST#PKSATY#LM*SAPPER.G	1011	0	1017	0	0	0
11710	3	CIC-SBP	K.SM*PS#TPKS#ATYLM*SAPPER.G	1010	6.294	1014	0	0	0	K.SM*PS#TPKS#ATYLM*SAPPER.G	1010	6.888	1014	0	0	0
11718	3	CIC-SBP	K.SM*PS#TPKSATYLM*SAPPER.G	1010	6.591	0	0	0	0	K.SM*PS#TPKSATYLM*SAPPER.G	1010	4.137	0	0	0	0
11826	3	CIC-SBP	K.SM*PS#TPKS#ATYLM*SAPPER.G	1010	0	1014	0	0	0	K.SM*PS#TPKS#ATYLM*SAPPER.G	1010	0	1014	0	0	0
11941	3	CIC-SBP	K.SM*PS#TPKSAT#YLM*SAPPER.G	1010	2.806	1016	0	0	0	K.SM*PST#PKS#ATYLM*SAPPER.G	1011	3.408	1014	0	0	0
12057	3	CIC-SBP	K.SM*PS#T#PKSATYLM*SAPPER.G	1010	5.085	1011	1.488	0	0	K.SM*PS#T#PKSATYLM*SAPPER.G	1010	2.852	1011	2.852	0	0
12160	2	CIC-SBP	K.SM*PS#TPKS#ATYLM*SAPPER.G	1010	0	1014	24.243	0	0	K.SM*PS#TPKS#ATYLM*SAPPER.G	1010	0	1014	32.972	0	0
12171	3	CIC-SBP	K.SM*PS#T#PKSATYLM*SAPPER.G	1010	11.721	1011	12.058	0	0	K.SM*PS#T#PKSATYLM*SAPPER.G	1010	10.873	1011	5.141	0	0
12402	3	CIC-SBP	K.SM*PS#TPKS#ATYLM*SAPPER.G	1010	6.591	1014	2.806	0	0	K.SM*PS#TPKS#ATYLM*SAPPER.G	1010	9.404	1014	0	0	0
12518	3	CIC-SBP	K.SM*PS#TPKS#ATYLM*SAPPER.G	1010	17.009	1014	7.971	0	0	K.SM*PS#T#PKSATYLM*SAPPER.G	1010	4.137	1011	0	0	0
12627	3	CIC-SBP	K.SM*PS#TPKSATYLM*SAPPER.G	1010	6.039	0	0	0	0	K.SM*PS#TPKSATYLM*SAPPER.G	1010	4.137	0	0	0	0
12629	3	CIC-SBP	K.SM*PS#TPKSAT#YLM*SAPPER.G	1010	17.009	1016	0	0	0	K.SM*PS#TPKSAT#YLM*SAPPER.G	1010	5.141	1016	0	0	0
12866	3	CIC-SBP	K.SM*PS#TPKS#ATYLM*SAPPER.G	1010	17.009	1014	0	0	0	K.SM*PS#TPKS#ATYLM*SAPPER.G	1010	9.404	1014	0	0	0
13097	3	CIC-SBP	K.SM*PS#TPKSAT#YLM*SAPPER.G	1010	30.835	1016	4.085	0	0	K.SM*PSTPKS#AT#YLM*SAPPER.G	1014	5.141	1016	2.852	0	0
13275	3	CIC-SBP	K.SM*PS#TPKSATYLM*SAPPER.G	1010	6.591	0	0	0	0	K.SM*PS#TPKSATYLM*SAPPER.G	1010	0	0	0	0	0
13442	3	CIC-SBP	K.SM*PS#TPKS#ATYLM*SAPPER.G	1010	6.591	1014	2.806	0	0	K.SM*PS#TPKS#ATYLM*SAPPER.G	1010	9.404	1014	5.141	0	0
13557	3	CIC-SBP	K.SM*PS#TPKSAT#YLM*SAPPER.G	1010	13.208	1016	4.085	0	0	K.SM*PS#TPKSAT#YLM*SAPPER.G	1010	7.772	1016	6.65	0	0
13673	3	CIC-SBP	K.SM*PS#TPKS#ATYLM*SAPPER.G	1010	24.243	1014	2.806	0	0	K.SM*PS#TPKS#ATYLM*SAPPER.G	1010	9.404	1014	5.141	0	0
13786	3	CIC-SBP	K.SM*PS#TPKS#ATYLM*SAPPER.G	1010	17.009	1014	4.085	0	0	K.SM*PS#TPKS#ATYLM*SAPPER.G	1010	0	1014	5.141	0	0
13899	3	CIC-SBP	K.SM*PS#T#PKSATYLM*SAPPER.G	1010	3.701	1011	2.806	0	0	K.SM*PSTPKS#AT#YLM*SAPPER.G	1014	4.137	1016	2.852	0	0
14016	3	CIC-SBP	K.SM*PS#TPKSAT#YLM*SAPPER.G	1010	2.806	1016	4.085	0	0	K.SM*PS#T#PKSATYLM*SAPPER.G	1010	4.137	1011	5.141	0	0
14137	3	CIC-SBP	K.SM*PS#T#PKSATYLM*SAPPER.G	1010	20.43	1011	20.43	0	0	K.SM*PS#T#PKSATYLM*SAPPER.G	1010	0	1011	0	0	0
14252	3	CIC-SBP	K.SM*PS#TPKS#ATYLM*SAPPER.G	1010	6.591	1014	4.085	0	0	K.SM*PS#TPKS#ATYLM*SAPPER.G	1010	0	1014	6.65	0	0
14307	3	CIC-SBP	K.SM*PS#TPKS#ATYLM*SAPPER.G	1010	6.591	1014	0	0	0	K.SM*PST#PKSATY#LM*SAPPER.G	1011	0	1017	0	0	0
14418	3	CIC-SBP	K.SM*PS#T#PKSATYLM*SAPPER.G	1010	24.243	1011	7.971	0	0	K.SM*PS#TPKS#ATYLM*SAPPER.G	1010	9.404	1014	5.141	0	0
14537	3	CIC-SBP	K.SM*PS#TPKSAT#YLM*SAPPER.G	1010	15.007	1016	4.085	0	0	K.SM*PS#TPKSAT#YLM*SAPPER.G	1010	13.129	1016	6.65	0	0
14651	3	CIC-SBP	K.SM*PS#T#PKSATYLM*SAPPER.G	1010	11.721	1011	2.806	0	0	K.SM*PS#T#PKSATYLM*SAPPER.G	1010	7.925	1011	5.141	0	0
14910	3	CIC-SBP	K.SM*PS#TPKSAT#YLM*SAPPER.G	1010	4.085	1016	0	0	0	K.SM*PST#PKSAT#YLM*SAPPER.G	1011	4.137	1016	0	0	0
15172	3	CIC-SBP	K.SM*PS#TPKS#ATYLM*SAPPER.G	1010	30.835	1014	2.806	0	0	K.SM*PS#TPKSAT#YLM*SAPPER.G	1010	9.404	1016	0	0	0
15204	3	CIC-SBP	K.SM*PS#TPKSATYLM*SAPPER.G	1010	17.009	0	0	0	0	K.SM*PS#TPKSATYLM*SAPPER.G	1010	9.404	0	0	0	0
15248	3	CIC-SBP	K.SM*PS#TPKSATYLM*SAPPER.G	1010	6.591	0	0	0	0	K.SM*PS#TPKSATYLM*SAPPER.G	1010	9.404	0	0	0	0
15286	3	CIC-SBP	K.SM*PS#TPKS#ATYLM*SAPPER.G	1010	17.009	1014	4.085	0	0	K.SM*PST#PKS#ATYLM*SAPPER.G	1011	9.404	1014	6.65	0	0
15399	3	CIC-SBP	K.SM*PS#TPKSAT#YLM*SAPPER.G	1010	2.806	1016	0	0	0	K.SM*PS#TPKSAT#YLM*SAPPER.G	1010	5.141	1016	0	0	0
15486	2	CIC-SBP	K.SM*PS#TPKS#ATYLM*SAPPER.G	1010	0	1014	24.243	0	0	K.SM*PS#TPKS#ATYLM*SAPPER.G	1010	0	1014	9.404	0	0
15536	3	CIC-SBP	K.SM*PS#T#PKSATYLM*SAPPER.G	1010	11.721	1011	12.79	0	0	K.SM*PS#TPKSAT#YLM*SAPPER.G	1010	13.129	1016	6.65	0	0
15651	3	CIC-SBP	K.SM*PS#TPKS#ATYLM*SAPPER.G	1010	17.009	1014	4.085	0	0	K.SM*PS#TPKS#ATYLM*SAPPER.G	1010	22.851	1014	6.65	0	0
15772	3	CIC-SBP	K.SM*PS#T#PKSATYLM*SAPPER.G	1010	0.845	1011	0.845	0	0	K.SM*PSTPKSAT#Y#LM*SAPPER.G	1016	0	1017	0	0	0
15884	3	CIC-SBP	K.SM*PS#TPKS#ATYLM*SAPPER.G	1010	6.591	1014	0	0	0	K.SM*PS#TPKS#ATYLM*SAPPER.G	1010	0	1014	0	0	0
15999	3	CIC-SBP	K.SM*PS#TPKSAT#YLM*SAPPER.G	1010	0	1016	0	0	0	K.SM*PSTPKSAT#Y#LM*SAPPER.G	1016	6.65	1017	5.141	0	0
16122	3	CIC-SBP	K.SM*PS#TPKS#ATYLM*SAPPER.G	1010	17.009	1014	0	0	0	K.SM*PS#TPKS#ATYLM*SAPPER.G	1010	7.772	1014	0	0	0
16257	3	CIC-SBP	K.SM*PS#TPKSAT#YLM*SAPPER.G	1010	2.806	1016	4.085	0	0	K.SM*PS#TPKS#ATYLM*SAPPER.G	1010	0	1014	6.65	0	0
16406	3	CIC-SBP	K.SM*PS#TPKS#ATYLM*SAPPER.G	1010	6.591	1014	0	0	0	K.SM*PS#TPKS#ATYLM*SAPPER.G	1010	9.404	1014	0	0	0
2965	2	CIC-SBP	K.SM*PST#PK.S	1011	0	0	0	0	0	K.SM*PST#PK.S	1011	0	0	0	0	0
12288	3	CIC-SBP	K.SM*PST#PKSAT#YLM*SAPPER.G	1011	6.591	1016	0	0	0	K.SM*PS#TPKS#ATYLM*SAPPER.G	1010	6.888	1014	0	0	0
12420	2	CIC-SBP	K.SM*PST#PKS#ATYLM*SAPPER.G	1011	24.437	1014	17.009	0	0	K.SM*PST#PKS#ATYLM*SAPPER.G	1011	30.458	1014	22.851	0	0
12755	3	CIC-SBP	K.SM*PST#PKS#ATYLM*SAPPER.G	1011	29.534	1014	0	0	0	K.SM*PST#PKS#ATYLM*SAPPER.G	1011	5.141	1014	0	0	0
12981	3	CIC-SBP	K.SM*PST#PKS#ATYLM*SAPPER.G	1011	6.591	1014	4.085	0	0	K.SM*PST#PKS#ATYLM*SAPPER.G	1011	9.404	1014	6.65	0	0
13214	3	CIC-SBP	K.SM*PST#PKSATY#LM*SAPPER.G	1011	2.017	1017	0	0	0	K.SM*PS#TPKS#ATYLM*SAPPER.G	1010	2.412	1014	0	0	0
13330	3	CIC-SBP	K.SM*PST#PKS#ATYLM*SAPPER.G	1011	17.009	1014	4.085	0	0	K.SM*PS#TPKS#ATYLM*SAPPER.G	1010	9.404	1014	6.65	0	0
14221	3	CIC-SBP	K.SM*PST#PKS#ATYLM*SAPPER.G	1011	12.79	1014	2.806	0	0	K.SM*PST#PKS#ATYLM*SAPPER.G	1011	5.141	1014	0	0	0
14524	2	CIC-SBP	K.SM*PST#PKS#ATYLM*SAPPER.G	1011	9.34	1014	13.38	0	0	K.SM*PST#PKS#ATYLM*SAPPER.G	1011	12.284	1014	19.046	0	0
14764	3	CIC-SBP	K.SM*PST#PKS#ATYLM*SAPPER.G	1011	17.009	1014	7.971	0	0	K.SM*PSTPKS#AT#YLM*SAPPER.G	1014	5.141	1016	0	0	0
11831	3	CIC-SBP	K.SM*PSTPKS#ATYLM*SAPPER.G	1014	0	0	0	0	0	K.SM*PSTPKS#ATYLM*SAPPER.G	1014	0	0	0	0	0
13522	3	CIC-SBP	K.SM*PSTPKS#ATYLM*SAPPER.G	1014	0	0	0	0	0	K.SM*PSTPKS#ATYLM*SAPPER.G	1014	0	0	0	0	0
10797	2	CIC-SBP	K.SAT#YLM*SAPPER.G	1016	0	0	0	0	0	K.SAT#YLM*SAPPER.G	1016	0	0	0	0	0
10959	2	CIC-SBP	K.SAT#YLM*SAPPER.G	1016	0	0	0	0	0	K.SAT#YLM*SAPPER.G	1016	0	0	0	0	0
11818	2	CIC-SBP	K.SM*PSTPKSAT#YLM*SAPPER.G	1016	0	0	0	0	0	K.SM*PSTPKSAT#YLM*SAPPER.G	1016	0	0	0	0	0
11077	2	CIC-SBP	K.SATY#LM*SAPPER.G	1017	9.34	0	0	0	0	K.SATY#LM*SAPPER.G	1017	12.284	0	0	0	0
13013	3	CIC-SBP	K.SM*PSTPKSATY#LM*SAPPER.G	1017	10.752	0	0	0	0	K.SM*PSTPKSATY#LM*SAPPER.G	1017	6.888	0	0	0	0
15343	3	CIC-SBP	K.SM*PSTPKSATY#LM*SAPPER.G	1017	6.294	0	0	0	0	K.SM*PS#TPKSATYLM*SAPPER.G	1010	9.404	0	0	0	0
15437	3	CIC-SBP	K.SM*PSTPKSATY#LM*SAPPER.G	1017	6.294	0	0	0	0	K.SM*PS#TPKSATYLM*SAPPER.G	1010	10.873	0	0	0	0
10139	2	CIC-SBP	K.SATYLM*S#APPER.G	1020	37.54	0	0	0	0	K.SATYLM*S#APPER.G	1020	49.365	0	0	0	0
10251	2	CIC-SBP	K.SATYLM*S#APPER.G	1020	37.54	0	0	0	0	K.SATYLM*S#APPER.G	1020	49.365	0	0	0	0
10366	2	CIC-SBP	K.SATYLM*S#APPER.G	1020	37.54	0	0	0	0	K.SATYLM*S#APPER.G	1020	49.365	0	0	0	0
10487	2	CIC-SBP	K.SATYLM*S#APPER.G	1020	24.243	0	0	0	0	K.SATYLM*S#APPER.G	1020	19.046	0	0	0	0
11213	2	CIC-SBP	K.SATYLM*S#APPER.G	1020	24.243	0	0	0	0	K.SATYLM*S#APPER.G	1020	32.972	0	0	0	0
11356	2	CIC-SBP	K.SATYLM*S#APPER.G	1020	24.243	0	0	0	0	K.SATYLM*S#APPER.G	1020	32.972	0	0	0	0
11487	2	CIC-SBP	K.SATYLM*S#APPER.G	1020	24.243	0	0	0	0	K.SATYLM*S#APPER.G	1020	32.972	0	0	0	0
11620	2	CIC-SBP	K.SATYLM*S#APPER.G	1020	53.534	0	0	0	0	K.SATYLM*S#APPER.G	1020	68.472	0	0	0	0
11735	2	CIC-SBP	K.SATYLM*S#APPER.G	1020	20.167	0	0	0	0	K.SATYLM*S#APPER.G	1020	28.697	0	0	0	0
11851	2	CIC-SBP	K.SATYLM*S#APPER.G	1020	53.534	0	0	0	0	K.SATYLM*S#APPER.G	1020	68.472	0	0	0	0
11958	3	CIC-SBP	K.SM*PSTPKSATYLM*S#APPER.G	1020	18.805	0	0	0	0	K.SM*PSTPKSAT#YLM*SAPPER.G	1016	6.65	0	0	0	0
11967	2	CIC-SBP	K.SATYLM*S#APPER.G	1020	37.54	0	0	0	0	K.SATYLM*S#APPER.G	1020	49.365	0	0	0	0
12079	2	CIC-SBP	K.SATYLM*S#APPER.G	1020	37.54	0	0	0	0	K.SATYLM*S#APPER.G	1020	49.365	0	0	0	0
12194	2	CIC-SBP	K.SATYLM*S#APPER.G	1020	37.54	0	0	0	0	K.SATYLM*S#APPER.G	1020	49.365	0	0	0	0
12311	2	CIC-SBP	K.SATYLM*S#APPER.G	1020	37.54	0	0	0	0	K.SATYLM*S#APPER.G	1020	42.886	0	0	0	0
12428	2	CIC-SBP	K.SATYLM*S#APPER.G	1020	37.54	0	0	0	0	K.SATYLM*S#APPER.G	1020	49.365	0	0	0	0
12541	2	CIC-SBP	K.SATYLM*S#APPER.G	1020	37.54	0	0	0	0	K.SATYLM*S#APPER.G	1020	49.365	0	0	0	0
12663	2	CIC-SBP	K.SATYLM*S#APPER.G	1020	24.243	0	0	0	0	K.SATYLM*S#APPER.G	1020	19.046	0	0	0	0
12751	2	CIC-SBP	K.SATYLM*S#APPER.G	1020	13.38	0	0	0	0	K.SATYLM*S#APPER.G	1020	19.046	0	0	0	0
12852	3	CIC-SBP	K.SM*PSTPKSATYLM*S#APPER.G	1020	3.63	0	0	0	0	K.SM*PS#TPKSATYLM*SAPPER.G	1010	9.404	0	0	0	0
12858	2	CIC-SBP	K.SATYLM*S#APPER.G	1020	13.38	0	0	0	0	K.SATYLM*S#APPER.G	1020	19.046	0	0	0	0
24069	4	CIC-SBP	R.GM*DGGM*SGCASAAASGGDESDIDADGQQFILAPT#PAQLGR.A	1059	31.348	0	0	0	0	R.GM*DGGM*SGCASAAASGGDESDIDADGQQFILAPT#PAQLGR.A	1059	20.857	0	0	0	0
24243	4	CIC-SBP	R.GM*DGGM*SGCASAAASGGDESDIDADGQQFILAPT#PAQLGR.A	1059	19.277	0	0	0	0	R.GM*DGGM*SGCASAAASGGDESDIDADGQQFILAPT#PAQLGR.A	1059	20.857	0	0	0	0
14557	3	CIC-SBP	K.NLS#QSKSESNVSFGANLGASNGQHISR.K	1075	6.591	0	0	0	0	K.NLS#QSKSESNVSFGANLGASNGQHISR.K	1075	9.404	0	0	0	0
14342	3	CIC-SBP	K.NLSQSKSES#NVSFGANLGASNGQHISR.K	1081	4.54	0	0	0	0	K.NLSQSKSES#NVSFGANLGASNGQHISR.K	1081	7.167	0	0	0	0
14349	3	CIC-SBP	K.NLSQSKSES#NVSFGANLGASNGQHISR.K	1081	4.54	0	0	0	0	K.NLSQSKSES#NVSFGANLGASNGQHISR.K	1081	7.167	0	0	0	0
14382	3	CIC-SBP	K.NLSQSKSES#NVSFGANLGASNGQHISR.K	1081	0	0	0	0	0	K.NLSQSKSES#NVSFGANLGASNGQHISR.K	1081	0	0	0	0	0
6981	3	CIC-SBP	K.S#PM*KGAPGSTAAALKK.K	1162	20.999	0	0	0	0	K.S#PM*KGAPGSTAAALKK.K	1162	27.329	0	0	0	0
6988	2	CIC-SBP	K.S#PM*KGAPGSTAAALKK.K	1162	28.529	0	0	0	0	K.S#PM*KGAPGSTAAALKK.K	1162	42.464	0	0	0	0
7102	2	CIC-SBP	K.S#PM*KGAPGSTAAALKK.K	1162	28.529	0	0	0	0	K.S#PM*KGAPGSTAAALKK.K	1162	30.718	0	0	0	0
7125	2	CIC-SBP	K.S#PM*KGAPGSTAAALKK.K	1162	28.529	0	0	0	0	K.S#PM*KGAPGSTAAALKK.K	1162	42.464	0	0	0	0
8049	2	CIC-SBP	K.S#PM*KGAPGSTAAALK.K	1162	38.371	0	0	0	0	K.S#PM*KGAPGSTAAALK.K	1162	55.395	0	0	0	0
8346	2	CIC-SBP	K.S#PM*KGAPGSTAAALK.K	1162	28.529	0	0	0	0	K.S#PM*KGAPGSTAAALK.K	1162	42.464	0	0	0	0
8437	2	CIC-SBP	K.S#PM*KGAPGSTAAALK.K	1162	19.846	0	0	0	0	K.S#PM*KGAPGSTAAALK.K	1162	30.718	0	0	0	0
8580	2	CIC-SBP	K.S#PM*KGAPGSTAAALK.K	1162	19.846	0	0	0	0	K.S#PM*KGAPGSTAAALK.K	1162	20.282	0	0	0	0
8823	2	CIC-SBP	K.S#PM*KGAPGSTAAALK.K	1162	49.312	0	0	0	0	K.S#PM*KGAPGSTAAALK.K	1162	55.395	0	0	0	0
8955	2	CIC-SBP	K.S#PM*KGAPGSTAAALK.K	1162	38.371	0	0	0	0	K.S#PM*KGAPGSTAAALK.K	1162	30.718	0	0	0	0
9093	2	CIC-SBP	K.S#PM*KGAPGSTAAALK.K	1162	12.431	0	0	0	0	K.S#PM*KGAPGSTAAALK.K	1162	20.282	0	0	0	0
9163	2	CIC-SBP	K.S#PM*KGAPGSTAAALK.K	1162	28.529	0	0	0	0	K.S#PM*KGAPGSTAAALK.K	1162	42.464	0	0	0	0
7433	2	CIC-SBP	K.GAPGS#TAAALKK.K	1170	9.34	0	0	0	0	K.GAPGS#TAAALKK.K	1170	12.284	0	0	0	0
8623	2	CIC-SBP	K.GAPGS#TAAALK.K	1170	9.34	0	0	0	0	K.GAPGS#TAAALK.K	1170	12.284	0	0	0	0
6722	2	CIC-SBP	K.GAPGST#AAALKK.K	1171	0	0	0	0	0	K.GAPGST#AAALKK.K	1171	0	0	0	0	0
6841	2	CIC-SBP	K.GAPGST#AAALKK.K	1171	9.34	0	0	0	0	K.GAPGST#AAALKK.K	1171	12.284	0	0	0	0
7767	2	CIC-SBP	K.GAPGST#AAALK.K	1171	9.34	0	0	0	0	K.GAPGST#AAALK.K	1171	12.284	0	0	0	0
7889	2	CIC-SBP	K.GAPGST#AAALK.K	1171	0	0	0	0	0	K.GAPGST#AAALK.K	1171	0	0	0	0	0
21514	3	CIC-SBP	K.ALPQFQPEDCQS#PSAIAVPSS#PR.V	1209	0	1218	0	0	0	K.ALPQFQPEDCQS#PSAIAVPSS#PR.V	1209	0	1218	0	0	0
21628	3	CIC-SBP	K.ALPQFQPEDCQS#PSAIAVPSS#PR.V	1209	3.359	1218	0	0	0	K.ALPQFQPEDCQS#PSAIAVPSS#PR.V	1209	0	1218	0	0	0
21751	3	CIC-SBP	K.ALPQFQPEDCQS#PSAIAVPS#SPR.V	1209	0	1217	0	0	0	K.ALPQFQPEDCQS#PSAIAVPS#SPR.V	1209	0	1217	0	0	0
21899	3	CIC-SBP	K.ALPQFQPEDCQS#PSAIAVPSSPR.V	1209	11.015	0	0	0	0	K.ALPQFQPEDCQS#PSAIAVPSSPR.V	1209	16.509	0	0	0	0
21949	3	CIC-SBP	K.ALPQFQPEDCQS#PSAIAVPSSPR.V	1209	4.085	0	0	0	0	K.ALPQFQPEDCQS#PSAIAVPSSPR.V	1209	6.65	0	0	0	0
21984	3	CIC-SBP	K.ALPQFQPEDCQS#PSAIAVPSS#PR.V	1209	4.085	1218	9.34	0	0	K.ALPQFQPEDCQS#PSAIAVPSS#PR.V	1209	6.65	1218	12.284	0	0
22066	3	CIC-SBP	K.ALPQFQPEDCQS#PSAIAVPSSPR.V	1209	4.085	0	0	0	0	K.ALPQFQPEDCQSPS#AIAVPSSPR.V	1211	6.65	0	0	0	0
22186	3	CIC-SBP	K.ALPQFQPEDCQS#PSAIAVPSSPR.V	1209	4.085	0	0	0	0	K.ALPQFQPEDCQSPS#AIAVPSSPR.V	1211	0	0	0	0	0
22200	3	CIC-SBP	K.ALPQFQPEDCQS#PSAIAVPSS#PR.V	1209	4.085	1218	9.34	0	0	K.ALPQFQPEDCQS#PSAIAVPSS#PR.V	1209	6.65	1218	12.284	0	0
22360	3	CIC-SBP	K.ALPQFQPEDCQS#PSAIAVPSSPR.V	1209	4.085	0	0	0	0	K.ALPQFQPEDCQS#PSAIAVPSSPR.V	1209	0	0	0	0	0
21705	3	CIC-SBP	K.ALPQFQPEDCQSPS#AIAVPSSPR.V	1211	11.015	0	0	0	0	K.ALPQFQPEDCQSPS#AIAVPSSPR.V	1211	16.509	0	0	0	0
21839	3	CIC-SBP	K.ALPQFQPEDCQSPS#AIAVPSSPR.V	1211	11.015	0	0	0	0	K.ALPQFQPEDCQSPSAIAVPS#SPR.V	1217	0	0	0	0	0
21861	3	CIC-SBP	K.ALPQFQPEDCQSPS#AIAVPSS#PR.V	1211	4.085	1218	9.34	0	0	K.ALPQFQPEDCQS#PSAIAVPS#SPR.V	1209	0	1217	0	0	0
22116	3	CIC-SBP	K.ALPQFQPEDCQSPS#AIAVPS#SPR.V	1211	4.085	1217	0	0	0	K.ALPQFQPEDCQS#PSAIAVPS#SPR.V	1209	0	1217	0	0	0
22310	3	CIC-SBP	K.ALPQFQPEDCQSPS#AIAVPSSPR.V	1211	4.085	0	0	0	0	K.ALPQFQPEDCQS#PSAIAVPSSPR.V	1209	6.65	0	0	0	0
32444	3	CIC-SBP	K.ALPQFQPEDCQSPS#AIAVPSSPR.V	1211	4.416	0	0	0	0	K.ALPQFQPEDCQSPS#AIAVPSSPR.V	1211	6.65	0	0	0	0
3131	2	CIC-SBP	R.KKNT#APPPVQK.L	1231	1000	0	0	0	0	R.KKNT#APPPVQK.L	1231	1000	0	0	0	0
3134	2	CIC-SBP	R.KKNT#APPPVQK.L	1231	1000	0	0	0	0	R.KKNT#APPPVQK.L	1231	1000	0	0	0	0
3322	2	CIC-SBP	R.KKNT#APPPVQK.L	1231	1000	0	0	0	0	R.KKNT#APPPVQK.L	1231	1000	0	0	0	0
3413	2	CIC-SBP	R.KKNT#APPPVQK.L	1231	1000	0	0	0	0	R.KKNT#APPPVQK.L	1231	1000	0	0	0	0
3445	2	CIC-SBP	R.KKNT#APPPVQK.L	1231	1000	0	0	0	0	R.KKNT#APPPVQK.L	1231	1000	0	0	0	0
3558	2	CIC-SBP	R.KKNT#APPPVQK.L	1231	1000	0	0	0	0	R.KKNT#APPPVQK.L	1231	1000	0	0	0	0
3668	2	CIC-SBP	R.KKNT#APPPVQK.L	1231	1000	0	0	0	0	R.KKNT#APPPVQK.L	1231	1000	0	0	0	0
3748	2	CIC-SBP	R.KKNT#APPPVQK.L	1231	1000	0	0	0	0	R.KKNT#APPPVQK.L	1231	1000	0	0	0	0
3841	2	CIC-SBP	R.KKNT#APPPVQK.L	1231	1000	0	0	0	0	R.KKNT#APPPVQK.L	1231	1000	0	0	0	0
3921	2	CIC-SBP	R.KKNT#APPPVQK.L	1231	1000	0	0	0	0	R.KKNT#APPPVQK.L	1231	1000	0	0	0	0
4023	2	CIC-SBP	R.KKNT#APPPVQK.L	1231	1000	0	0	0	0	R.KKNT#APPPVQK.L	1231	1000	0	0	0	0
4070	2	CIC-SBP	R.KKNT#APPPVQK.L	1231	1000	0	0	0	0	R.KKNT#APPPVQK.L	1231	1000	0	0	0	0
4098	2	CIC-SBP	R.KKNT#APPPVQK.L	1231	1000	0	0	0	0	R.KKNT#APPPVQK.L	1231	1000	0	0	0	0
4176	2	CIC-SBP	R.KKNT#APPPVQK.L	1231	1000	0	0	0	0	R.KKNT#APPPVQK.L	1231	1000	0	0	0	0
4238	2	CIC-SBP	R.KKNT#APPPVQK.L	1231	1000	0	0	0	0	R.KKNT#APPPVQK.L	1231	1000	0	0	0	0
4267	2	CIC-SBP	R.KKNT#APPPVQK.L	1231	1000	0	0	0	0	R.KKNT#APPPVQK.L	1231	1000	0	0	0	0
4350	2	CIC-SBP	R.KKNT#APPPVQK.L	1231	1000	0	0	0	0	R.KKNT#APPPVQK.L	1231	1000	0	0	0	0
4531	2	CIC-SBP	R.KKNT#APPPVQK.L	1231	1000	0	0	0	0	R.KKNT#APPPVQK.L	1231	1000	0	0	0	0
4598	2	CIC-SBP	R.KKNT#APPPVQK.L	1231	1000	0	0	0	0	R.KKNT#APPPVQK.L	1231	1000	0	0	0	0
4740	2	CIC-SBP	R.KKNT#APPPVQK.L	1231	1000	0	0	0	0	R.KKNT#APPPVQK.L	1231	1000	0	0	0	0
4790	2	CIC-SBP	K.KNT#APPPVQK.L	1231	1000	0	0	0	0	K.KNT#APPPVQK.L	1231	1000	0	0	0	0
4836	3	CIC-SBP	R.KKNT#APPPVQK.L	1231	1000	0	0	0	0	R.KKNT#APPPVQK.L	1231	1000	0	0	0	0
4914	2	CIC-SBP	K.KNT#APPPVQK.L	1231	1000	0	0	0	0	K.KNT#APPPVQK.L	1231	1000	0	0	0	0
5005	2	CIC-SBP	K.KNT#APPPVQK.L	1231	1000	0	0	0	0	K.KNT#APPPVQK.L	1231	1000	0	0	0	0
5077	2	CIC-SBP	K.KNT#APPPVQK.L	1231	1000	0	0	0	0	K.KNT#APPPVQK.L	1231	1000	0	0	0	0
5142	2	CIC-SBP	K.KNT#APPPVQK.L	1231	1000	0	0	0	0	K.KNT#APPPVQK.L	1231	1000	0	0	0	0
5202	2	CIC-SBP	K.KNT#APPPVQK.L	1231	1000	0	0	0	0	K.KNT#APPPVQK.L	1231	1000	0	0	0	0
5259	2	CIC-SBP	K.KNT#APPPVQK.L	1231	1000	0	0	0	0	K.KNT#APPPVQK.L	1231	1000	0	0	0	0
5315	2	CIC-SBP	K.KNT#APPPVQK.L	1231	1000	0	0	0	0	K.KNT#APPPVQK.L	1231	1000	0	0	0	0
5405	2	CIC-SBP	K.KNT#APPPVQK.L	1231	1000	0	0	0	0	K.KNT#APPPVQK.L	1231	1000	0	0	0	0
5469	2	CIC-SBP	K.KNT#APPPVQK.L	1231	1000	0	0	0	0	K.KNT#APPPVQK.L	1231	1000	0	0	0	0
5504	2	CIC-SBP	K.KNT#APPPVQK.L	1231	1000	0	0	0	0	K.KNT#APPPVQK.L	1231	1000	0	0	0	0
5551	2	CIC-SBP	K.KNT#APPPVQK.L	1231	1000	0	0	0	0	K.KNT#APPPVQK.L	1231	1000	0	0	0	0
5612	2	CIC-SBP	K.KNT#APPPVQK.L	1231	1000	0	0	0	0	K.KNT#APPPVQK.L	1231	1000	0	0	0	0
5627	2	CIC-SBP	K.KNT#APPPVQK.L	1231	1000	0	0	0	0	K.KNT#APPPVQK.L	1231	1000	0	0	0	0
5672	2	CIC-SBP	K.KNT#APPPVQK.L	1231	1000	0	0	0	0	K.KNT#APPPVQK.L	1231	1000	0	0	0	0
5736	2	CIC-SBP	K.KNT#APPPVQK.L	1231	1000	0	0	0	0	K.KNT#APPPVQK.L	1231	1000	0	0	0	0
5804	2	CIC-SBP	K.KNT#APPPVQK.L	1231	1000	0	0	0	0	K.KNT#APPPVQK.L	1231	1000	0	0	0	0
5877	2	CIC-SBP	K.KNT#APPPVQK.L	1231	1000	0	0	0	0	K.KNT#APPPVQK.L	1231	1000	0	0	0	0
5949	2	CIC-SBP	K.KNT#APPPVQK.L	1231	1000	0	0	0	0	K.KNT#APPPVQK.L	1231	1000	0	0	0	0
6029	2	CIC-SBP	K.KNT#APPPVQK.L	1231	1000	0	0	0	0	K.KNT#APPPVQK.L	1231	1000	0	0	0	0
6099	2	CIC-SBP	K.KNT#APPPVQK.L	1231	1000	0	0	0	0	K.KNT#APPPVQK.L	1231	1000	0	0	0	0
12856	3	CIC-SBP	K.LM*CEDDS#IDEPASAPPTTTQR.F	1245	18.978	0	0	0	0	K.LM*CEDDSIDEPAS#APPTTTQR.F	1251	14.667	0	0	0	0
10920	3	CIC-SBP	K.LM*CEDDSIDEPAS#APPTTTQR.F	1251	17.848	0	0	0	0	K.LM*CEDDSIDEPAS#APPTTTQR.F	1251	28.512	0	0	0	0
10945	3	CIC-SBP	K.LM*CEDDSIDEPAS#APPTTTQR.F	1251	14.003	0	0	0	0	K.LM*CEDDSIDEPAS#APPTTTQR.F	1251	24.155	0	0	0	0
11083	3	CIC-SBP	K.LM*CEDDSIDEPAS#APPTTTQR.F	1251	8.913	0	0	0	0	K.LM*CEDDSIDEPAS#APPTTTQR.F	1251	16.203	0	0	0	0
11390	2	CIC-SBP	K.LM*CEDDSIDEPAS#APPTTTQR.F	1251	23.624	0	0	0	0	K.LM*CEDDSIDEPAS#APPTTTQR.F	1251	28.697	0	0	0	0
11507	3	CIC-SBP	K.LM*CEDDSIDEPAS#APPTTTQR.F	1251	25.827	0	0	0	0	K.LM*CEDDSIDEPAS#APPTTTQR.F	1251	28.512	0	0	0	0
11746	2	CIC-SBP	K.LM*CEDDSIDEPAS#APPTTTQR.F	1251	9.296	0	0	0	0	K.LM*CEDDSIDEPAS#APPTTTQR.F	1251	14.621	0	0	0	0
11800	2	CIC-SBP	K.LM*CEDDSIDEPAS#APPTTTQR.F	1251	20.167	0	0	0	0	K.LM*CEDDSIDEPAS#APPTTTQR.F	1251	28.697	0	0	0	0
11898	3	CIC-SBP	K.LM*CEDDSIDEPAS#APPTTTQR.F	1251	25.827	0	0	0	0	K.LM*CEDDSIDEPAS#APPTTTQR.F	1251	39.542	0	0	0	0
12009	3	CIC-SBP	K.LM*CEDDSIDEPAS#APPTTTQR.F	1251	25.827	0	0	0	0	K.LM*CEDDSIDEPAS#APPTTTQR.F	1251	28.512	0	0	0	0
12127	3	CIC-SBP	K.LM*CEDDSIDEPAS#APPTTTQR.F	1251	44.973	0	0	0	0	K.LM*CEDDSIDEPAS#APPTTTQR.F	1251	64.866	0	0	0	0
12240	3	CIC-SBP	K.LM*CEDDSIDEPAS#APPTTTQR.F	1251	25.827	0	0	0	0	K.LM*CEDDSIDEPAS#APPTTTQR.F	1251	28.512	0	0	0	0
12357	3	CIC-SBP	K.LM*CEDDSIDEPAS#APPTTTQR.F	1251	17.848	0	0	0	0	K.LM*CEDDSIDEPAS#APPTTTQR.F	1251	28.512	0	0	0	0
12470	3	CIC-SBP	K.LM*CEDDSIDEPAS#APPTTTQR.F	1251	17.848	0	0	0	0	K.LM*CEDDSIDEPAS#APPTTTQR.F	1251	28.512	0	0	0	0
12589	3	CIC-SBP	K.LM*CEDDSIDEPAS#APPTTTQR.F	1251	17.848	0	0	0	0	K.LM*CEDDSIDEPAS#APPTTTQR.F	1251	28.512	0	0	0	0
12704	3	CIC-SBP	K.LM*CEDDSIDEPAS#APPTTTQR.F	1251	25.827	0	0	0	0	K.LM*CEDDSIDEPAS#APPTTTQR.F	1251	28.512	0	0	0	0
12786	3	CIC-SBP	K.LM*CEDDSIDEPAS#APPTTTQR.F	1251	25.827	0	0	0	0	K.LM*CEDDSIDEPAS#APPTTTQR.F	1251	39.542	0	0	0	0
11265	3	CIC-SBP	K.LM*CEDDSIDEPASAPPT#TTQR.F	1255	6.591	0	0	0	0	K.LM*CEDDSIDEPASAPPT#TTQR.F	1255	9.404	0	0	0	0
11272	2	CIC-SBP	K.LM*CEDDSIDEPASAPPT#TTQR.F	1255	9.34	0	0	0	0	K.LM*CEDDSIDEPASAPPT#TTQR.F	1255	12.284	0	0	0	0
12970	3	CIC-SBP	K.LM*CEDDSIDEPASAPPTT#TQR.F	1256	6.591	0	0	0	0	K.LM*CEDDSIDEPASAPPTT#TQR.F	1256	9.404	0	0	0	0
4793	2	CIC-SBP	K.ELES#SDQTGRSPR.T	1274	0	0	0	0	0	K.ELES#SDQTGRSPR.T	1274	0	0	0	0	0
25939	3	CIC-SBP	R.FFGPDFNNELKELES#SDQTGRSPR.T	1274	0	0	0	0	0	R.FFGPDFNNELKELESSDQT#GRSPR.T	1278	0	0	0	0	0
4916	2	CIC-SBP	K.ELESSDQTGRS#PR.T	1281	13.38	0	0	0	0	K.ELESSDQTGRS#PR.T	1281	7.772	0	0	0	0
4995	2	CIC-SBP	K.ELESSDQTGRS#PR.T	1281	13.208	0	0	0	0	K.ELESSDQTGRS#PR.T	1281	21.154	0	0	0	0
5010	2	CIC-SBP	K.ELESSDQTGRS#PR.T	1281	24.243	0	0	0	0	K.ELESSDQTGRS#PR.T	1281	7.772	0	0	0	0
7097	3	CIC-SBP	R.S#PRTPKT#PLQSAR.S	1281	3.359	1287	6.039	0	0	R.S#PRTPKT#PLQSAR.S	1281	5.807	1287	10.873	0	0
7205	3	CIC-SBP	R.S#PRTPKT#PLQSAR.S	1281	9.296	1287	18.805	0	0	R.S#PRTPKT#PLQSAR.S	1281	14.621	1287	23.146	0	0
7305	2	CIC-SBP	R.SPRT#PKTPLQS#AR.S	1284	24.243	1291	4.085	0	0	R.SPRT#PKT#PLQSAR.S	1284	9.404	1287	6.65	0	0
7943	3	CIC-SBP	R.SPRT#PKT#PLQSAR.S	1284	10.095	1287	8.913	0	0	R.SPRT#PKT#PLQSAR.S	1284	6.202	1287	3.256	0	0
6579	3	CIC-SBP	R.TPKT#PLQSAR.S	1287	18.603	0	0	0	0	R.TPKT#PLQSAR.S	1287	27.034	0	0	0	0
6680	3	CIC-SBP	R.TPKT#PLQSAR.S	1287	18.603	0	0	0	0	R.TPKT#PLQSAR.S	1287	15.504	0	0	0	0
6796	3	CIC-SBP	R.TPKT#PLQSAR.S	1287	18.603	0	0	0	0	R.TPKT#PLQSAR.S	1287	27.034	0	0	0	0
6817	2	CIC-SBP	R.TPKT#PLQS#AR.S	1287	5.75	1291	22.237	0	0	R.TPKT#PLQS#AR.S	1287	8.5	1291	33.318	0	0
29959	3	CIC-SBP	R.SLVLQLFAEHGNFPT#AQATM*AFQSK.H	1324	6.454	0	0	0	0	R.SLVLQLFAEHGNFPT#AQATM*AFQSK.H	1324	4.356	0	0	0	0

## Sheet: run3-control
ScanF	z	Reference	ModScore Peptide_A	Site 1 Position_A	Site 1 Score_A	Site 2 Position_A	Site 2 Score_A	Site 3 Position_A	Site 3 Score_A	ModScore Peptide_B	Site 1 Position_B	Site 1 Score_B	Site 2 Position_B	Site 2 Score_B	Site 3 Position_B	Site 3 Score_B
19668	4	CIC-SBP	R.S#AT#PSYTSPVNHAGASPLNAIAHSPVNVSATHR.Q	26	2.017	28	2.017	0	0	R.SATPSYT#S#PVNHAGASPLNAIAHSPVNVSATHR.Q	32	0	33	0	0	0
19874	4	CIC-SBP	R.SATPSY#TSPVNHAGASPLNAIAHS#PVNVSATHR.Q	31	0	49	4.988	0	0	R.SATPSY#TS#PVNHAGASPLNAIAHSPVNVSATHR.Q	31	0	33	0	0	0
20685	4	CIC-SBP	R.SATPSY#TSPVNHAGASPLNAIAHSPVNVSATHR.Q	31	0	0	0	0	0	R.SATPSYTSPVNHAGAS#PLNAIAHSPVNVSATHR.Q	41	0	0	0	0	0
20887	4	CIC-SBP	R.SATPSY#TSPVNHAGASPLNAIAHS#PVNVSATHR.Q	31	0	49	2.949	0	0	R.SATPSYTS#PVNHAGAS#PLNAIAHSPVNVSATHR.Q	33	0	41	0	0	0
20892	4	CIC-SBP	R.SATPSY#TSPVNHAGASPLNAIAHSPVNVSATHR.Q	31	0	0	0	0	0	R.SATPSY#TSPVNHAGASPLNAIAHSPVNVSATHR.Q	31	0	0	0	0	0
19489	3	CIC-SBP	R.SATPSYT#SPVNHAGAS#PLNAIAHSPVNVSATHR.Q	32	0	41	2.64	0	0	R.SATPSYTS#PVNHAGAS#PLNAIAHSPVNVSATHR.Q	33	0	41	6.441	0	0
19911	3	CIC-SBP	R.SATPSYT#SPVNHAGASPLNAIAHS#PVNVSATHR.Q	32	10.752	49	16.198	0	0	R.SATPSYTS#PVNHAGASPLNAIAHS#PVNVSATHR.Q	33	0	49	18.745	0	0
20062	3	CIC-SBP	R.SATPSYT#SPVNHAGASPLNAIAHS#PVNVSATHR.Q	32	7.71	49	10.752	0	0	R.SATPSYTSPVNHAGAS#PLNAIAHS#PVNVSATHR.Q	41	7.925	49	11.52	0	0
20209	3	CIC-SBP	R.SATPSYTSPVNHAGAS#PLNAIAHS#PVNVSATHR.Q	41	12.79	49	24.632	0	0	R.SATPSYTSPVNHAGAS#PLNAIAHS#PVNVSATHR.Q	41	14.667	49	11.52	0	0
20578	4	CIC-SBP	R.SATPSYTSPVNHAGAS#PLNAIAHSPVNVSATHR.Q	41	2.949	0	0	0	0	R.SATPSYTSPVNHAGAS#PLNAIAHSPVNVSATHR.Q	41	2.412	0	0	0	0
20631	3	CIC-SBP	R.SATPSYTSPVNHAGAS#PLNAIAHSPVNVSATHR.Q	41	13.936	0	0	0	0	R.SATPSYTSPVNHAGAS#PLNAIAHSPVNVSATHR.Q	41	12.956	0	0	0	0
20861	4	CIC-SBP	R.SATPSYTSPVNHAGAS#PLNAIAHSPVNVSATHR.Q	41	2.949	0	0	0	0	R.SATPSYTSPVNHAGAS#PLNAIAHSPVNVSATHR.Q	41	6.888	0	0	0	0
30027	4	CIC-SBP	R.SATPSYTSPVNHAGAS#PLNAIAHSPVNVSATHR.Q	41	2.499	0	0	0	0	R.SATPSYTSPVNHAGAS#PLNAIAHSPVNVSATHR.Q	41	2.139	0	0	0	0
19116	3	CIC-SBP	R.SATPSYTSPVNHAGASPLNAIAHS#PVNVSATHR.Q	49	6.001	0	0	0	0	R.SATPSYTSPVNHAGAS#PLNAIAHSPVNVSATHR.Q	41	6.888	0	0	0	0
19150	3	CIC-SBP	R.SATPSYTSPVNHAGASPLNAIAHS#PVNVSATHR.Q	49	2.37	0	0	0	0	R.SATPSYTSPVNHAGASPLNAIAHS#PVNVSATHR.Q	49	0	0	0	0	0
29032	4	CIC-SBP	R.SATPSYTSPVNHAGASPLNAIAHS#PVNVSATHR.Q	49	2.79	0	0	0	0	R.SAT#PSYTSPVNHAGASPLNAIAHSPVNVSATHR.Q	28	0	0	0	0	0
30253	4	CIC-SBP	R.SATPSYTSPVNHAGASPLNAIAHS#PVNVSATHR.Q	49	5.36	0	0	0	0	R.SATPSYTSPVNHAGASPLNAIAHS#PVNVSATHR.Q	49	5.71	0	0	0	0
9189	4	CIC-SBP	R.RS#QSLSALQQQQQQQQQAGAAGTAAGQPANKK.I	459	3.359	0	0	0	0	R.RS#QSLSALQQQQQQQQQAGAAGTAAGQPANKK.I	459	5.807	0	0	0	0
10181	3	CIC-SBP	R.SQS#LSALQQQQQQQQQAGAAGTAAGQPANKK.I	461	9.34	0	0	0	0	R.SQS#LSALQQQQQQQQQAGAAGTAAGQPANKK.I	461	0	0	0	0	0
10208	3	CIC-SBP	R.SQS#LSALQQQQQQQQQAGAAGTAAGQPANKK.I	461	0	0	0	0	0	R.SQS#LSALQQQQQQQQQAGAAGTAAGQPANKK.I	461	0	0	0	0	0
11108	3	CIC-SBP	R.SQS#LSALQQQQQQQQQAGAAGTAAGQPANK.K	461	0	0	0	0	0	R.SQS#LSALQQQQQQQQQAGAAGTAAGQPANK.K	461	0	0	0	0	0
20443	3	CIC-SBP	K.ILGEWWY#ALKPEQK.A	529	1000	0	0	0	0	K.ILGEWWY#ALKPEQK.A	529	1000	0	0	0	0
21388	3	CIC-SBP	K.ILGEWWY#ALKPEQK.A	529	1000	0	0	0	0	K.ILGEWWY#ALKPEQK.A	529	1000	0	0	0	0
21512	3	CIC-SBP	K.ILGEWWY#ALKPEQK.A	529	1000	0	0	0	0	K.ILGEWWY#ALKPEQK.A	529	1000	0	0	0	0
21648	3	CIC-SBP	K.ILGEWWY#ALKPEQK.A	529	1000	0	0	0	0	K.ILGEWWY#ALKPEQK.A	529	1000	0	0	0	0
21759	3	CIC-SBP	K.ILGEWWY#ALKPEQK.A	529	1000	0	0	0	0	K.ILGEWWY#ALKPEQK.A	529	1000	0	0	0	0
22112	3	CIC-SBP	K.ILGEWWY#ALKPEQK.A	529	1000	0	0	0	0	K.ILGEWWY#ALKPEQK.A	529	1000	0	0	0	0
22150	3	CIC-SBP	K.ILGEWWY#ALKPEQK.A	529	1000	0	0	0	0	K.ILGEWWY#ALKPEQK.A	529	1000	0	0	0	0
22455	3	CIC-SBP	K.ILGEWWY#ALKPEQK.A	529	1000	0	0	0	0	K.ILGEWWY#ALKPEQK.A	529	1000	0	0	0	0
22601	3	CIC-SBP	K.ILGEWWY#ALKPEQK.A	529	1000	0	0	0	0	K.ILGEWWY#ALKPEQK.A	529	1000	0	0	0	0
22829	3	CIC-SBP	K.ILGEWWY#ALKPEQK.A	529	1000	0	0	0	0	K.ILGEWWY#ALKPEQK.A	529	1000	0	0	0	0
27935	2	CIC-SBP	K.ILGEWWY#ALKPEQK.A	529	1000	0	0	0	0	K.ILGEWWY#ALKPEQK.A	529	1000	0	0	0	0
28014	2	CIC-SBP	K.ILGEWWY#ALKPEQK.A	529	1000	0	0	0	0	K.ILGEWWY#ALKPEQK.A	529	1000	0	0	0	0
29299	2	CIC-SBP	K.ILGEWWY#ALKPEQK.A	529	1000	0	0	0	0	K.ILGEWWY#ALKPEQK.A	529	1000	0	0	0	0
15538	4	CIC-SBP	K.LM*KNELPS#DEDEQM*LVVEEEQQQQTVKK.I	664	17.867	0	0	0	0	K.LM*KNELPS#DEDEQM*LVVEEEQQQQTVKK.I	664	16.119	0	0	0	0
15557	4	CIC-SBP	K.LM*KNELPS#DEDEQM*LVVEEEQQQQTVKK.I	664	34.326	0	0	0	0	K.LM*KNELPS#DEDEQM*LVVEEEQQQQTVKK.I	664	22.214	0	0	0	0
15983	3	CIC-SBP	K.NELPS#DEDEQM*LVVEEEQQQQTVKK.I	664	16.579	0	0	0	0	K.NELPS#DEDEQM*LVVEEEQQQQTVKK.I	664	15.238	0	0	0	0
16751	4	CIC-SBP	K.LM*KNELPS#DEDEQM*LVVEEEQQQQTVK.K	664	61.423	0	0	0	0	K.LM*KNELPS#DEDEQM*LVVEEEQQQQTVK.K	664	70.622	0	0	0	0
16776	4	CIC-SBP	K.LM*KNELPS#DEDEQM*LVVEEEQQQQTVK.K	664	33.616	0	0	0	0	K.LM*KNELPS#DEDEQM*LVVEEEQQQQTVK.K	664	52.265	0	0	0	0
16886	3	CIC-SBP	K.LM*KNELPS#DEDEQM*LVVEEEQQQQTVK.K	664	55.899	0	0	0	0	K.LM*KNELPS#DEDEQM*LVVEEEQQQQTVK.K	664	82.543	0	0	0	0
16897	4	CIC-SBP	K.LM*KNELPS#DEDEQM*LVVEEEQQQQTVK.K	664	13.063	0	0	0	0	K.LM*KNELPS#DEDEQM*LVVEEEQQQQTVK.K	664	6.267	0	0	0	0
17003	3	CIC-SBP	K.LM*KNELPS#DEDEQM*LVVEEEQQQQTVK.K	664	35.054	0	0	0	0	K.LM*KNELPS#DEDEQM*LVVEEEQQQQTVK.K	664	37.013	0	0	0	0
17055	3	CIC-SBP	K.LM*KNELPS#DEDEQM*LVVEEEQQQQTVK.K	664	35.054	0	0	0	0	K.LM*KNELPS#DEDEQM*LVVEEEQQQQTVK.K	664	62.891	0	0	0	0
17092	3	CIC-SBP	K.NELPS#DEDEQM*LVVEEEQQQQTVK.K	664	21.314	0	0	0	0	K.NELPS#DEDEQM*LVVEEEQQQQTVK.K	664	34.82	0	0	0	0
17149	3	CIC-SBP	K.LM*KNELPS#DEDEQM*LVVEEEQQQQTVK.K	664	89.189	0	0	0	0	K.LM*KNELPS#DEDEQM*LVVEEEQQQQTVK.K	664	72.496	0	0	0	0
17277	3	CIC-SBP	K.LM*KNELPS#DEDEQM*LVVEEEQQQQTVK.K	664	18.321	0	0	0	0	K.LM*KNELPS#DEDEQM*LVVEEEQQQQTVK.K	664	29.491	0	0	0	0
17334	3	CIC-SBP	K.LM*KNELPS#DEDEQM*LVVEEEQQQQTVK.K	664	23.398	0	0	0	0	K.LM*KNELPS#DEDEQM*LVVEEEQQQQTVK.K	664	29.491	0	0	0	0
17422	3	CIC-SBP	K.LM*KNELPS#DEDEQM*LVVEEEQQQQTVK.K	664	28.986	0	0	0	0	K.LM*KNELPS#DEDEQM*LVVEEEQQQQTVK.K	664	45.115	0	0	0	0
17443	3	CIC-SBP	K.NELPS#DEDEQM*LVVEEEQQQQTVK.K	664	21.314	0	0	0	0	K.NELPS#DEDEQM*LVVEEEQQQQTVK.K	664	21.093	0	0	0	0
17515	3	CIC-SBP	K.LM*KNELPS#DEDEQM*LVVEEEQQQQTVK.K	664	28.986	0	0	0	0	K.LM*KNELPS#DEDEQM*LVVEEEQQQQTVK.K	664	45.115	0	0	0	0
17538	3	CIC-SBP	K.LM*KNELPS#DEDEQM*LVVEEEQQQQTVK.K	664	23.398	0	0	0	0	K.LM*KNELPS#DEDEQM*LVVEEEQQQQTVK.K	664	29.491	0	0	0	0
17569	3	CIC-SBP	K.NELPS#DEDEQM*LVVEEEQQQQTVK.K	664	16.579	0	0	0	0	K.NELPS#DEDEQM*LVVEEEQQQQTVK.K	664	15.238	0	0	0	0
17672	3	CIC-SBP	K.LM*KNELPS#DEDEQM*LVVEEEQQQQTVK.K	664	48.532	0	0	0	0	K.LM*KNELPS#DEDEQM*LVVEEEQQQQTVK.K	664	62.891	0	0	0	0
17679	3	CIC-SBP	K.NELPS#DEDEQM*LVVEEEQQQQTVK.K	664	12.377	0	0	0	0	K.NELPS#DEDEQM*LVVEEEQQQQTVK.K	664	21.093	0	0	0	0
17743	3	CIC-SBP	K.LM*KNELPS#DEDEQM*LVVEEEQQQQTVK.K	664	6.533	0	0	0	0	K.LM*KNELPS#DEDEQM*LVVEEEQQQQTVK.K	664	16.427	0	0	0	0
17839	3	CIC-SBP	K.LM*KNELPS#DEDEQM*LVVEEEQQQQTVK.K	664	3.894	0	0	0	0	K.LM*KNELPSDEDEQM*LVVEEEQQQQT#VK.K	681	6.57	0	0	0	0
17857	3	CIC-SBP	K.LM*KNELPS#DEDEQM*LVVEEEQQQQTVK.K	664	35.054	0	0	0	0	K.LM*KNELPS#DEDEQM*LVVEEEQQQQTVK.K	664	62.891	0	0	0	0
17903	3	CIC-SBP	K.NELPS#DEDEQM*LVVEEEQQQQTVK.K	664	12.377	0	0	0	0	K.NELPS#DEDEQM*LVVEEEQQQQTVK.K	664	21.093	0	0	0	0
18018	3	CIC-SBP	K.NELPS#DEDEQM*LVVEEEQQQQTVK.K	664	59.294	0	0	0	0	K.NELPS#DEDEQM*LVVEEEQQQQTVK.K	664	68.83	0	0	0	0
18099	3	CIC-SBP	K.LM*KNELPS#DEDEQM*LVVEEEQQQQTVK.K	664	9.847	0	0	0	0	K.LM*KNELPS#DEDEQM*LVVEEEQQQQTVK.K	664	16.427	0	0	0	0
18127	3	CIC-SBP	K.NELPS#DEDEQM*LVVEEEQQQQTVK.K	664	16.579	0	0	0	0	K.NELPS#DEDEQM*LVVEEEQQQQTVK.K	664	21.093	0	0	0	0
18142	3	CIC-SBP	K.LM*KNELPS#DEDEQM*LVVEEEQQQQTVK.K	664	41.577	0	0	0	0	K.LM*KNELPS#DEDEQM*LVVEEEQQQQTVK.K	664	45.115	0	0	0	0
18188	3	CIC-SBP	K.LM*KNELPS#DEDEQM*LVVEEEQQQQTVK.K	664	9.847	0	0	0	0	K.LM*KNELPS#DEDEQM*LVVEEEQQQQTVK.K	664	16.427	0	0	0	0
18237	3	CIC-SBP	K.LM*KNELPS#DEDEQM*LVVEEEQQQQTVK.K	664	41.577	0	0	0	0	K.LM*KNELPS#DEDEQM*LVVEEEQQQQTVK.K	664	62.891	0	0	0	0
18242	3	CIC-SBP	K.NELPS#DEDEQM*LVVEEEQQQQTVK.K	664	21.314	0	0	0	0	K.NELPS#DEDEQM*LVVEEEQQQQTVK.K	664	15.238	0	0	0	0
18375	3	CIC-SBP	K.LM*KNELPS#DEDEQM*LVVEEEQQQQTVK.K	664	28.986	0	0	0	0	K.LM*KNELPS#DEDEQM*LVVEEEQQQQTVK.K	664	29.491	0	0	0	0
18385	3	CIC-SBP	K.NELPS#DEDEQM*LVVEEEQQQQTVK.K	664	21.314	0	0	0	0	K.NELPS#DEDEQM*LVVEEEQQQQTVK.K	664	21.093	0	0	0	0
18477	3	CIC-SBP	K.NELPS#DEDEQM*LVVEEEQQQQTVK.K	664	21.314	0	0	0	0	K.NELPS#DEDEQM*LVVEEEQQQQTVK.K	664	10.165	0	0	0	0
18506	3	CIC-SBP	K.NELPS#DEDEQM*LVVEEEQQQQTVK.K	664	38.399	0	0	0	0	K.NELPS#DEDEQM*LVVEEEQQQQTVK.K	664	68.83	0	0	0	0
18514	3	CIC-SBP	K.LM*KNELPS#DEDEQM*LVVEEEQQQQTVK.K	664	18.321	0	0	0	0	K.LM*KNELPS#DEDEQM*LVVEEEQQQQTVK.K	664	22.606	0	0	0	0
18532	3	CIC-SBP	K.LM*KNELPS#DEDEQM*LVVEEEQQQQTVK.K	664	18.321	0	0	0	0	K.LM*KNELPS#DEDEQM*LVVEEEQQQQTVK.K	664	22.606	0	0	0	0
6626	2	CIC-SBP	K.SM*PIS#PK.G	796	12.092	0	0	0	0	K.SM*PIS#PK.G	796	17.672	0	0	0	0
6746	2	CIC-SBP	K.SM*PIS#PK.G	796	12.092	0	0	0	0	K.SM*PIS#PK.G	796	17.672	0	0	0	0
8453	3	CIC-SBP	K.QEDIKQEPPSPY#K.L	827	4.085	0	0	0	0	K.QEDIKQEPPSPY#K.L	827	6.65	0	0	0	0
8533	3	CIC-SBP	K.QEDIKQEPPSPY#K.L	827	11.015	0	0	0	0	K.QEDIKQEPPSPY#K.L	827	6.65	0	0	0	0
19770	4	CIC-SBP	R.AAHQACVPSS#PAGMGLGHAANIATPPASAPAQIM*GGGPASQK.M	896	0	0	0	0	0	R.AAHQACVPSS#PAGMGLGHAANIATPPASAPAQIM*GGGPASQK.M	896	0	0	0	0	0
26424	3	CIC-SBP	R.SHQPGT#PSLEHLQLDAFAPGGYTLR.N	948	12.092	0	0	0	0	R.SHQPGT#PSLEHLQLDAFAPGGYTLR.N	948	6.65	0	0	0	0
26408	3	CIC-SBP	R.SHQPGTPS#LEHLQLDAFAPGGYTLR.N	950	5.085	0	0	0	0	R.SHQPGTPS#LEHLQLDAFAPGGYTLR.N	950	7.772	0	0	0	0
22468	5	CIC-SBP	R.NHNGLS#SLPPPVSAQPTM*LLHGYPPSHGVEPPARSPSYK.S	973	7.71	0	0	0	0	R.NHNGLSS#LPPPVSAQPTM*LLHGYPPSHGVEPPARSPSYK.S	974	10.589	0	0	0	0
14538	3	CIC-SBP	K.NLSQSKSES#NVSFGANLGASNGQHISR.K	1081	7.971	0	0	0	0	K.NLSQSKSES#NVSFGANLGASNGQHISR.K	1081	7.167	0	0	0	0
24559	5	CIC-SBP	R.KLHS#PTMM*ESSSPIIGHVNSSNLSSALPTPTSSTTTPNSDEQLPLTPTTSSSNSNLNQQQPK.S	1103	6.294	0	0	0	0	R.KLHSPTMM*ESSSPIIGHVNSSNLSS#ALPTPTSSTTTPNSDEQLPLTPTTSSSNSNLNQQQPK.S	1124	6.888	0	0	0	0
24950	5	CIC-SBP	R.KLHSPT#MM*ESSSPIIGHVNSSNLSSALPTPTSSTTTPNSDEQLPLTPTTSSSNSNLNQQQPK.S	1105	8.615	0	0	0	0	R.KLHSPT#MM*ESSSPIIGHVNSSNLSSALPTPTSSTTTPNSDEQLPLTPTTSSSNSNLNQQQPK.S	1105	12.284	0	0	0	0
24951	6	CIC-SBP	R.KLHSPT#MM*ESSSPIIGHVNSSNLSSALPTPTSSTTTPNSDEQLPLTPTTSSSNSNLNQQQPK.S	1105	0	0	0	0	0	R.KLHSPT#MM*ESSSPIIGHVNSSNLSSALPTPTSSTTTPNSDEQLPLTPTTSSSNSNLNQQQPK.S	1105	0	0	0	0	0
25553	5	CIC-SBP	K.LHSPTM*M*ESSS#PIIGHVNSSNLSSALPTPTSSTTTPNSDEQLPLTPTTSSSNSNLNQQQPK.S	1111	0	0	0	0	0	K.LHSPTM*M*ESSS#PIIGHVNSSNLSSALPTPTSSTTTPNSDEQLPLTPTTSSSNSNLNQQQPK.S	1111	0	0	0	0	0
7228	3	CIC-SBP	K.S#PM*KGAPGSTAAALKK.K	1162	18.335	0	0	0	0	K.S#PM*KGAPGSTAAALKK.K	1162	24.853	0	0	0	0
7327	2	CIC-SBP	K.S#PM*KGAPGSTAAALKK.K	1162	19.846	0	0	0	0	K.S#PM*KGAPGSTAAALKK.K	1162	30.718	0	0	0	0
8138	2	CIC-SBP	K.S#PM*KGAPGSTAAALK.K	1162	34.892	0	0	0	0	K.S#PM*KGAPGSTAAALK.K	1162	39.542	0	0	0	0
8232	2	CIC-SBP	K.S#PM*KGAPGSTAAALK.K	1162	38.371	0	0	0	0	K.S#PM*KGAPGSTAAALK.K	1162	55.395	0	0	0	0
8534	2	CIC-SBP	K.S#PM*KGAPGSTAAALK.K	1162	38.371	0	0	0	0	K.S#PM*KGAPGSTAAALK.K	1162	55.395	0	0	0	0
8770	2	CIC-SBP	K.S#PM*KGAPGSTAAALK.K	1162	19.846	0	0	0	0	K.S#PM*KGAPGSTAAALK.K	1162	30.718	0	0	0	0
8929	2	CIC-SBP	K.S#PM*KGAPGSTAAALK.K	1162	12.431	0	0	0	0	K.S#PM*KGAPGSTAAALK.K	1162	20.282	0	0	0	0
21607	3	CIC-SBP	K.ALPQFQPEDCQS#PSAIAVPSSPR.V	1209	0	0	0	0	0	K.ALPQFQPEDCQS#PSAIAVPSSPR.V	1209	0	0	0	0	0
21711	3	CIC-SBP	K.ALPQFQPEDCQSPSAIAVPSS#PR.V	1218	0	0	0	0	0	K.ALPQFQPEDCQSPSAIAVPSS#PR.V	1218	0	0	0	0	0
11573	2	CIC-SBP	K.LM*CEDDS#IDEPASAPPTTTQR.F	1245	45.026	0	0	0	0	K.LM*CEDDS#IDEPASAPPTTTQR.F	1245	47.925	0	0	0	0

## Sheet: run3-phos
ScanF	z	Reference	ModScore Peptide_A	Site 1 Position_A	Site 1 Score_A	Site 2 Position_A	Site 2 Score_A	Site 3 Position_A	Site 3 Score_A	ModScore Peptide_B	Site 1 Position_B	Site 1 Score_B	Site 2 Position_B	Site 2 Score_B	Site 3 Position_B	Site 3 Score_B
20411	3	CIC-SBP	R.S#ATPSYTSPVNHAGAS#PLNAIAHS#PVNVSATHR.Q	26	0	41	5.725	49	9.847	R.S#ATPSYTSPVNHAGAS#PLNAIAHS#PVNVSATHR.Q	26	0	41	7.128	49	5.844
20452	4	CIC-SBP	R.S#ATPSYTSPVNHAGAS#PLNAIAHSPVNVSATHR.Q	26	0	41	0.79	0	0	R.S#ATPSYTSPVNHAGAS#PLNAIAHSPVNVSATHR.Q	26	0	41	2.317	0	0
20754	4	CIC-SBP	R.S#ATPSYTSPVNHAGAS#PLNAIAHSPVNVS#ATHR.Q	26	0	41	0.79	54	1.866	R.S#ATPSYTS#PVNHAGAS#PLNAIAHSPVNVSATHR.Q	26	0	33	0	41	3.519
20765	3	CIC-SBP	R.S#ATPSYTSPVNHAGAS#PLNAIAHS#PVNVSATHR.Q	26	0	41	2.64	49	12.049	R.SATPSYT#SPVNHAGAS#PLNAIAHS#PVNVSATHR.Q	32	0	41	1.765	49	9.183
20778	4	CIC-SBP	R.S#ATPSYTSPVNHAGAS#PLNAIAHSPVNVSATHR.Q	26	0	41	0.79	0	0	R.SAT#PSYTSPVNHAGAS#PLNAIAHSPVNVSATHR.Q	28	0	41	2.513	0	0
22173	3	CIC-SBP	R.S#ATPSYTSPVNHAGAS#PLNAIAHSPVNVSATHR.Q	26	0	41	9.888	0	0	R.SATPSYT#SPVNHAGAS#PLNAIAHSPVNVSATHR.Q	32	0	41	2.733	0	0
22194	3	CIC-SBP	R.S#ATPSYTSPVNHAGAS#PLNAIAHSPVNVSATHR.Q	26	8.594	41	12.236	0	0	R.SATPSYT#SPVNHAGAS#PLNAIAHSPVNVSATHR.Q	32	10.589	41	20.87	0	0
22443	4	CIC-SBP	R.S#ATPS#YTSPVNHAGASPLNAIAHSPVNVSATHR.Q	26	0	30	0	0	0	R.SATPSYTSPVNHAGAS#PLNAIAHS#PVNVSATHR.Q	41	0	49	2.819	0	0
22552	3	CIC-SBP	R.S#AT#PSYTSPVNHAGASPLNAIAHSPVNVSATHR.Q	26	3.472	28	3.472	0	0	R.SATPSYT#SPVNHAGASPLNAIAHS#PVNVSATHR.Q	32	0	49	3.235	0	0
23010	4	CIC-SBP	R.S#ATPSYTS#PVNHAGASPLNAIAHS#PVNVSATHR.Q	26	0	33	0	49	0.738	R.S#ATPSYT#SPVNHAGASPLNAIAHS#PVNVSATHR.Q	26	0	32	0	49	2.317
23131	4	CIC-SBP	R.S#ATPSYTSPVNHAGASPLNAIAHS#PVNVS#ATHR.Q	26	0	49	8.308	54	0	R.SAT#PSY#T#SPVNHAGASPLNAIAHSPVNVSATHR.Q	28	0	31	0	32	0
30350	4	CIC-SBP	R.S#ATPSYTSPVNHAGAS#PLNAIAHSPVNVSATHR.Q	26	0	41	6.603	0	0	R.S#ATPSYTSPVNHAGASPLNAIAHS#PVNVSATHR.Q	26	0	49	2.412	0	0
31043	4	CIC-SBP	R.S#ATPS#YTSPVNHAGASPLNAIAHSPVNVSATHR.Q	26	0	30	6.332	0	0	R.SAT#PSYTSPVNHAGASPLNAIAHS#PVNVSATHR.Q	28	0	49	5.453	0	0
20636	4	CIC-SBP	R.SAT#PSYTSPVNHAGAS#PLNAIAHS#PVNVSATHR.Q	28	0	41	11.22	49	12.431	R.SAT#PSYTSPVNHAGAS#PLNAIAHS#PVNVSATHR.Q	28	0	41	6.033	49	20.282
20649	5	CIC-SBP	R.SAT#PSYTSPVNHAGASPLNAIAHS#PVNVSATHR.Q	28	0	49	0.783	0	0	R.SAT#PSYTSPVNHAGASPLNAIAHS#PVNVSATHR.Q	28	0	49	2.412	0	0
21353	4	CIC-SBP	R.SAT#PSYTSPVNHAGASPLNAIAHS#PVNVSATHR.Q	28	0	49	5.725	0	0	R.SAT#PSYTSPVNHAGASPLNAIAHS#PVNVSATHR.Q	28	0	49	10.593	0	0
21965	4	CIC-SBP	R.SAT#PSYTSPVNHAGAS#PLNAIAHS#PVNVSATHR.Q	28	0	41	2.366	49	6.454	R.SAT#PSYTSPVNHAGAS#PLNAIAHS#PVNVSATHR.Q	28	0	41	2.62	49	10.414
22147	4	CIC-SBP	R.SAT#PSYTSPVNHAGAS#PLNAIAHSPVNVSATHR.Q	28	0	41	3.494	0	0	R.SAT#PSYTSPVNHAGAS#PLNAIAHSPVNVSATHR.Q	28	0	41	0	0	0
22996	4	CIC-SBP	R.SAT#PSY#TSPVNHAGAS#PLNAIAHSPVNVSATHR.Q	28	0	31	0	41	2.949	R.SATPSY#TS#PVNHAGAS#PLNAIAHSPVNVSATHR.Q	31	0	33	0	41	2.226
30435	4	CIC-SBP	R.SAT#PSYTSPVNHAGAS#PLNAIAHSPVNVSATHR.Q	28	0	41	6.603	0	0	R.S#ATPSYTSPVNHAGAS#PLNAIAHSPVNVSATHR.Q	26	0	41	7.128	0	0
30900	4	CIC-SBP	R.SAT#PSYTSPVNHAGASPLNAIAHS#PVNVSATHR.Q	28	0	49	5.659	0	0	R.SAT#PSYTSPVNHAGASPLNAIAHS#PVNVSATHR.Q	28	0	49	4.356	0	0
31228	4	CIC-SBP	R.SAT#PSYTSPVNHAGASPLNAIAHSPVNVSATHR.Q	28	0	0	0	0	0	R.SAT#PSYTSPVNHAGASPLNAIAHSPVNVSATHR.Q	28	0	0	0	0	0
32599	4	CIC-SBP	R.SAT#PSYTSPVNHAGASPLNAIAHS#PVNVSATHR.Q	28	0	49	14.171	0	0	R.SAT#PSYTSPVNHAGASPLNAIAHS#PVNVSATHR.Q	28	0	49	12.213	0	0
20527	3	CIC-SBP	R.SATPS#YTSPVNHAGAS#PLNAIAHS#PVNVSATHR.Q	30	0	41	6.931	49	11.721	R.SATPS#YTSPVNHAGAS#PLNAIAHS#PVNVSATHR.Q	30	0	41	7.925	49	19.477
21323	3	CIC-SBP	R.SATPS#Y#TSPVNHAGASPLNAIAHS#PVNVSATHR.Q	30	0	31	0	49	5.216	R.SATPSYT#S#PVNHAGAS#PLNAIAHSPVNVSATHR.Q	32	0	33	0	41	0
21479	3	CIC-SBP	R.SATPS#YTSPVNHAGASPLNAIAHSPVNVSATHR.Q	30	9.34	0	0	0	0	R.SATPS#YTSPVNHAGASPLNAIAHSPVNVSATHR.Q	30	12.284	0	0	0	0
20279	4	CIC-SBP	R.SATPSY#TS#PVNHAGASPLNAIAHS#PVNVSATHR.Q	31	7.71	33	0	49	5.31	R.SATPSY#TSPVNHAGAS#PLNAIAHS#PVNVSATHR.Q	31	10.589	41	7.128	49	11.044
20913	4	CIC-SBP	R.SATPSY#TSPVNHAGASPLNAIAHS#PVNVSATHR.Q	31	0	49	2.949	0	0	R.SATPSY#TSPVNHAGAS#PLNAIAHSPVNVSATHR.Q	31	0	41	2.513	0	0
20986	4	CIC-SBP	R.SATPSY#T#SPVNHAGASPLNAIAHS#PVNVSATHR.Q	31	0	32	0	49	6.454	R.SATPSY#TS#PVNHAGASPLNAIAHS#PVNVSATHR.Q	31	0	33	2.226	49	2.226
21464	4	CIC-SBP	R.SATPSY#TSPVNHAGASPLNAIAHSPVNVSATHR.Q	31	0	0	0	0	0	R.SAT#PSYTSPVNHAGASPLNAIAHSPVNVSATHR.Q	28	0	0	0	0	0
21367	3	CIC-SBP	R.SATPSYT#S#PVNHAGAS#PLNAIAHSPVNVSATHR.Q	32	0	33	0	41	4.152	R.SATPSYT#S#PVNHAGASPLNAIAHSPVNVSAT#HR.Q	32	11.52	33	11.52	56	13.413
22022	3	CIC-SBP	R.SATPSYT#SPVNHAGAS#PLNAIAHSPVNVSATHR.Q	32	0	41	16.838	0	0	R.SATPSYT#SPVNHAGAS#PLNAIAHSPVNVSATHR.Q	32	0	41	20.87	0	0
22274	3	CIC-SBP	R.SATPSYT#S#PVNHAGASPLNAIAHSPVNVSATHR.Q	32	0	33	0	0	0	R.SATPSYT#S#PVNHAGASPLNAIAHSPVNVSATHR.Q	32	0	33	0	0	0
32579	4	CIC-SBP	R.SATPSYT#SPVNHAGAS#PLNAIAHSPVNVSATHR.Q	32	0	41	2.64	0	0	R.SATPSYTS#PVNHAGAS#PLNAIAHSPVNVSATHR.Q	33	0	41	2.513	0	0
19747	4	CIC-SBP	R.SATPSYTS#PVNHAGASPLNAIAHS#PVNVSATHR.Q	33	0	49	9.488	0	0	R.SATPSYTS#PVNHAGAS#PLNAIAHSPVNVSATHR.Q	33	0	41	7.128	0	0
22043	4	CIC-SBP	R.SATPSYTS#PVNHAGAS#PLNAIAHSPVNVSATHR.Q	33	0	41	6.603	0	0	R.SATPSYTS#PVNHAGAS#PLNAIAHSPVNVSATHR.Q	33	0	41	7.128	0	0
30923	4	CIC-SBP	R.SATPSYTS#PVNHAGAS#PLNAIAHSPVNVSATHR.Q	33	0	41	5.725	0	0	R.SATPSYT#SPVNHAGASPLNAIAHS#PVNVSATHR.Q	32	0	49	6.233	0	0
19762	4	CIC-SBP	R.SATPSYTSPVNHAGAS#PLNAIAHS#PVNVSATHR.Q	41	26.105	49	6.454	0	0	R.SATPSYTSPVNHAGAS#PLNAIAHS#PVNVSATHR.Q	41	13.353	49	11.368	0	0
19887	3	CIC-SBP	R.SATPSYTSPVNHAGAS#PLNAIAHS#PVNVSATHR.Q	41	12.79	49	10.468	0	0	R.SATPSYTSPVNHAGASPLNAIAHS#PVNVS#ATHR.Q	49	1.979	54	0	0	0
20755	4	CIC-SBP	R.SATPSYTSPVNHAGAS#PLNAIAHSPVNVSATHR.Q	41	2.949	0	0	0	0	R.SATPSYTSPVNHAGASPLNAIAHS#PVNVSATHR.Q	49	6.659	0	0	0	0
20858	4	CIC-SBP	R.SATPSYTSPVNHAGAS#PLNAIAHSPVNVSATHR.Q	41	1.809	0	0	0	0	R.SATPSYTSPVNHAGAS#PLNAIAHSPVNVSATHR.Q	41	0	0	0	0	0
21063	4	CIC-SBP	R.SATPSYTSPVNHAGAS#PLNAIAHSPVNVSATHR.Q	41	0.845	0	0	0	0	R.SATPSYTSPVNHAGAS#PLNAIAHSPVNVSATHR.Q	41	2.412	0	0	0	0
21096	4	CIC-SBP	R.SATPSYTSPVNHAGAS#PLNAIAHSPVNVSATHR.Q	41	2.949	0	0	0	0	R.SATPSYTSPVNHAGAS#PLNAIAHSPVNVSATHR.Q	41	6.888	0	0	0	0
22095	3	CIC-SBP	R.SATPSYTSPVNHAGAS#PLNAIAHS#PVNVSATHR.Q	41	5.266	49	4.198	0	0	R.SATPSYTSPVNHAGAS#PLNAIAHS#PVNVSATHR.Q	41	2.852	49	3.327	0	0
22506	5	CIC-SBP	R.SATPSYTSPVNHAGAS#PLNAIAHS#PVNVSATHR.Q	41	8.746	49	8.746	0	0	R.SATPSYTSPVNHAGAS#PLNAIAHS#PVNVSATHR.Q	41	2.513	49	9.561	0	0
22659	4	CIC-SBP	R.SATPSYTSPVNHAGAS#PLNAIAHS#PVNVSATHR.Q	41	6.32	49	6.32	0	0	R.SATPSYTSPVNHAGAS#PLNAIAHS#PVNVSATHR.Q	41	6.417	49	6.417	0	0
19564	3	CIC-SBP	R.SATPSYTSPVNHAGASPLNAIAHS#PVNVSATHR.Q	49	4.4	0	0	0	0	R.SATPSYTSPVNHAGASPLNAIAHS#PVNVSATHR.Q	49	6.659	0	0	0	0
21581	4	CIC-SBP	R.SATPSYTSPVNHAGASPLNAIAHS#PVNVSATHR.Q	49	1.163	0	0	0	0	R.SAT#PSYTSPVNHAGASPLNAIAHSPVNVSATHR.Q	28	0	0	0	0	0
24732	3	CIC-SBP	R.QNFFT#PIANQSQQQQQQQPVAVPLDSK.W	63	4.988	0	0	0	0	R.QNFFT#PIANQSQQQQQQQPVAVPLDSK.W	63	3.572	0	0	0	0
24988	3	CIC-SBP	R.QNFFT#PIANQSQQQQQQQPVAVPLDSK.W	63	1.603	0	0	0	0	R.QNFFT#PIANQSQQQQQQQPVAVPLDSK.W	63	3.572	0	0	0	0
25017	3	CIC-SBP	R.QNFFT#PIANQSQQQQQQQPVAVPLDSK.W	63	31.935	0	0	0	0	R.QNFFT#PIANQSQQQQQQQPVAVPLDSK.W	63	37.021	0	0	0	0
25133	3	CIC-SBP	R.QNFFT#PIANQSQQQQQQQPVAVPLDSK.W	63	16.144	0	0	0	0	R.QNFFT#PIANQSQQQQQQQPVAVPLDSK.W	63	17.386	0	0	0	0
7812	2	CIC-SBP	K.LLPHM*T#PM*SK.A	296	37.54	0	0	0	0	K.LLPHM*T#PM*SK.A	296	32.972	0	0	0	0
7916	2	CIC-SBP	K.LLPHM*T#PM*SK.A	296	37.54	0	0	0	0	K.LLPHM*T#PM*SK.A	296	49.365	0	0	0	0
8646	2	CIC-SBP	K.LLPHM*T#PM*SK.A	296	13.38	0	0	0	0	K.LLPHM*T#PM*SK.A	296	19.046	0	0	0	0
8774	2	CIC-SBP	K.LLPHM*T#PM*SK.A	296	13.38	0	0	0	0	K.LLPHM*T#PM*SK.A	296	19.046	0	0	0	0
9181	2	CIC-SBP	K.LLPHM*T#PM*SK.A	296	5.085	0	0	0	0	K.LLPHM*T#PM*SK.A	296	7.772	0	0	0	0
9289	2	CIC-SBP	K.LLPHM*T#PM*SK.A	296	5.085	0	0	0	0	K.LLPHM*T#PM*SK.A	296	7.772	0	0	0	0
9427	2	CIC-SBP	K.LLPHM*T#PM*SK.A	296	24.243	0	0	0	0	K.LLPHM*T#PM*SK.A	296	32.972	0	0	0	0
9794	2	CIC-SBP	K.LLPHM*T#PM*SK.A	296	24.243	0	0	0	0	K.LLPHM*T#PM*SK.A	296	32.972	0	0	0	0
11533	2	CIC-SBP	K.LLPHM*T#PM*SK.A	296	24.243	0	0	0	0	K.LLPHM*T#PM*SK.A	296	32.972	0	0	0	0
8030	2	CIC-SBP	K.LLPHM*TPM*S#K.A	299	13.38	0	0	0	0	K.LLPHM*TPM*S#K.A	299	19.046	0	0	0	0
8302	2	CIC-SBP	K.LLPHM*TPM*S#K.A	299	13.38	0	0	0	0	K.LLPHM*TPM*S#K.A	299	19.046	0	0	0	0
8457	2	CIC-SBP	K.LLPHM*TPM*S#K.A	299	13.38	0	0	0	0	K.LLPHM*TPM*S#K.A	299	19.046	0	0	0	0
9944	3	CIC-SBP	K.LLPHM*TPM*S#K.A	299	7.971	0	0	0	0	K.LLPHM*TPM*S#K.A	299	13.129	0	0	0	0
17588	4	CIC-SBP	R.QKQQQEEPDDQLDDDVFET#TTPGISANSKK.Q	410	0	0	0	0	0	R.QKQQQEEPDDQLDDDVFET#TTPGISANSKK.Q	410	0	0	0	0	0
17906	3	CIC-SBP	R.QKQQQEEPDDQLDDDVFET#TTPGISANSK.K	410	7.71	0	0	0	0	R.QKQQQEEPDDQLDDDVFET#TTPGISANSK.K	410	0	0	0	0	0
17984	3	CIC-SBP	R.QKQQQEEPDDQLDDDVFET#TTPGISANSK.K	410	0	0	0	0	0	R.QKQQQEEPDDQLDDDVFET#TTPGISANSK.K	410	0	0	0	0	0
18027	3	CIC-SBP	R.QKQQQEEPDDQLDDDVFET#TTPGISANSK.K	410	0	0	0	0	0	R.QKQQQEEPDDQLDDDVFETTT#PGISANSK.K	412	7.772	0	0	0	0
18129	3	CIC-SBP	R.QKQQQEEPDDQLDDDVFET#TTPGISANSK.K	410	0	0	0	0	0	R.QKQQQEEPDDQLDDDVFET#TTPGISANSK.K	410	0	0	0	0	0
18265	3	CIC-SBP	R.QKQQQEEPDDQLDDDVFET#TTPGISANSK.K	410	0	0	0	0	0	R.QKQQQEEPDDQLDDDVFET#TTPGISANSK.K	410	0	0	0	0	0
18988	3	CIC-SBP	K.QQQEEPDDQLDDDVFET#TTPGISANSK.K	410	7.71	0	0	0	0	K.QQQEEPDDQLDDDVFET#TTPGISANSK.K	410	0	0	0	0	0
19205	3	CIC-SBP	K.QQQEEPDDQLDDDVFET#TTPGISANSK.K	410	0	0	0	0	0	K.QQQEEPDDQLDDDVFET#TTPGISANSK.K	410	0	0	0	0	0
19409	3	CIC-SBP	R.QKQQQEEPDDQLDDDVFET#TTPGISANSK.K	410	0	0	0	0	0	R.QKQQQEEPDDQLDDDVFET#TTPGISANSK.K	410	0	0	0	0	0
19919	3	CIC-SBP	R.QKQQQEEPDDQLDDDVFET#TTPGISANSK.K	410	0	0	0	0	0	R.QKQQQEEPDDQLDDDVFET#TTPGISANSK.K	410	0	0	0	0	0
19935	3	CIC-SBP	R.QKQQQEEPDDQLDDDVFET#TTPGISANSK.K	410	0	0	0	0	0	R.QKQQQEEPDDQLDDDVFET#TTPGISANSK.K	410	0	0	0	0	0
20445	3	CIC-SBP	K.QQQEEPDDQLDDDVFET#TTPGISANSK.K	410	7.71	0	0	0	0	K.QQQEEPDDQLDDDVFET#TTPGISANSK.K	410	10.589	0	0	0	0
20598	3	CIC-SBP	K.QQQEEPDDQLDDDVFET#TTPGISANSK.K	410	7.71	0	0	0	0	K.QQQEEPDDQLDDDVFET#TTPGISANSK.K	410	10.589	0	0	0	0
20657	3	CIC-SBP	K.QQQEEPDDQLDDDVFET#TTPGISANSK.K	410	0	0	0	0	0	K.QQQEEPDDQLDDDVFET#TTPGISANSK.K	410	0	0	0	0	0
18952	4	CIC-SBP	R.QKQQQEEPDDQLDDDVFETT#TPGISANSK.K	411	0	0	0	0	0	R.QKQQQEEPDDQLDDDVFETT#TPGISANSK.K	411	0	0	0	0	0
19100	3	CIC-SBP	K.QQQEEPDDQLDDDVFETT#TPGISANSK.K	411	0	0	0	0	0	K.QQQEEPDDQLDDDVFETT#TPGISANSK.K	411	0	0	0	0	0
20130	3	CIC-SBP	K.QQQEEPDDQLDDDVFETT#TPGISANSK.K	411	7.71	0	0	0	0	K.QQQEEPDDQLDDDVFETT#TPGISANSK.K	411	10.589	0	0	0	0
20484	3	CIC-SBP	K.QQQEEPDDQLDDDVFETT#TPGISANSK.K	411	0	0	0	0	0	K.QQQEEPDDQLDDDVFETT#TPGISANSK.K	411	0	0	0	0	0
17792	3	CIC-SBP	R.QKQQQEEPDDQLDDDVFETTT#PGISANSK.K	412	5.085	0	0	0	0	R.QKQQQEEPDDQLDDDVFETTT#PGISANSK.K	412	7.772	0	0	0	0
18822	3	CIC-SBP	R.QKQQQEEPDDQLDDDVFETTT#PGISANSK.K	412	7.71	0	0	0	0	R.QKQQQEEPDDQLDDDVFETTT#PGISANSK.K	412	19.046	0	0	0	0
18867	3	CIC-SBP	R.QKQQQEEPDDQLDDDVFETTT#PGISANSK.K	412	7.71	0	0	0	0	R.QKQQQEEPDDQLDDDVFETTT#PGISANSK.K	412	10.589	0	0	0	0
18893	3	CIC-SBP	K.QQQEEPDDQLDDDVFETTT#PGISANSKK.Q	412	5.085	0	0	0	0	K.QQQEEPDDQLDDDVFET#TTPGISANSKK.Q	410	10.589	0	0	0	0
18937	3	CIC-SBP	R.QKQQQEEPDDQLDDDVFETTT#PGISANSK.K	412	0	0	0	0	0	R.QKQQQEEPDDQLDDDVFETTT#PGISANSK.K	412	0	0	0	0	0
19219	3	CIC-SBP	K.QQQEEPDDQLDDDVFETTT#PGISANSK.K	412	5.085	0	0	0	0	K.QQQEEPDDQLDDDVFET#TTPGISANSK.K	410	0	0	0	0	0
19490	3	CIC-SBP	K.QQQEEPDDQLDDDVFETTT#PGISANSK.K	412	5.085	0	0	0	0	K.QQQEEPDDQLDDDVFETTT#PGISANSK.K	412	7.772	0	0	0	0
19548	3	CIC-SBP	R.QKQQQEEPDDQLDDDVFETTT#PGISANSK.K	412	5.085	0	0	0	0	R.QKQQQEEPDDQLDDDVFETTT#PGISANSK.K	412	7.772	0	0	0	0
19681	3	CIC-SBP	R.QKQQQEEPDDQLDDDVFETTT#PGISANSK.K	412	17.25	0	0	0	0	R.QKQQQEEPDDQLDDDVFETTT#PGISANSK.K	412	14.621	0	0	0	0
20015	3	CIC-SBP	K.QQQEEPDDQLDDDVFETTT#PGISANSK.K	412	5.085	0	0	0	0	K.QQQEEPDDQLDDDVFETTT#PGISANSK.K	412	7.772	0	0	0	0
19015	3	CIC-SBP	K.QQQEEPDDQLDDDVFETTTPGISANS#KK.Q	419	9.911	0	0	0	0	K.QQQEEPDDQLDDDVFETTT#PGISANSKK.Q	412	0	0	0	0	0
6720	2	CIC-SBP	R.LPT#HNSNIR.K	430	53.534	0	0	0	0	R.LPT#HNSNIR.K	430	68.472	0	0	0	0
6833	2	CIC-SBP	R.LPT#HNSNIR.K	430	37.54	0	0	0	0	R.LPT#HNSNIR.K	430	49.365	0	0	0	0
6971	2	CIC-SBP	R.LPT#HNSNIR.K	430	5.085	0	0	0	0	R.LPT#HNSNIR.K	430	7.772	0	0	0	0
6672	3	CIC-SBP	R.KLEECHDDGAAGAPAT#SAAK.R	452	0	0	0	0	0	R.KLEECHDDGAAGAPAT#SAAK.R	452	0	0	0	0	0
6851	3	CIC-SBP	R.KLEECHDDGAAGAPATS#AAK.R	453	17.009	0	0	0	0	R.KLEECHDDGAAGAPATS#AAK.R	453	9.404	0	0	0	0
8683	4	CIC-SBP	K.RRS#QSLSALQQQQQQQQQAGAAGTAAGQPANKK.I	459	0	0	0	0	0	K.RRS#QSLSALQQQQQQQQQAGAAGTAAGQPANKK.I	459	0	0	0	0	0
9431	4	CIC-SBP	K.RRS#QSLSALQQQQQQQQQAGAAGTAAGQPANK.K	459	5.085	0	0	0	0	K.RRSQSLS#ALQQQQQQQQQAGAAGTAAGQPANK.K	463	0	0	0	0	0
10362	3	CIC-SBP	R.S#QSLSALQQQQQQQQQAGAAGTAAGQPANKK.I	459	0	0	0	0	0	R.SQSLS#ALQQQQQQQQQAGAAGTAAGQPANKK.I	463	7.772	0	0	0	0
10650	3	CIC-SBP	R.S#QSLSALQQQQQQQQQAGAAGTAAGQPANKK.I	459	9.34	0	0	0	0	R.S#QSLSALQQQQQQQQQAGAAGTAAGQPANKK.I	459	0	0	0	0	0
10885	3	CIC-SBP	R.S#QSLSALQQQQQQQQQAGAAGTAAGQPANKK.I	459	0	0	0	0	0	R.S#QSLSALQQQQQQQQQAGAAGTAAGQPANKK.I	459	0	0	0	0	0
10052	4	CIC-SBP	R.RSQS#LSALQQQQQQQQQAGAAGTAAGQPANK.K	461	0	0	0	0	0	R.RSQS#LSALQQQQQQQQQAGAAGTAAGQPANK.K	461	0	0	0	0	0
10062	4	CIC-SBP	R.RSQS#LSALQQQQQQQQQAGAAGTAAGQPANK.K	461	0	0	0	0	0	R.RSQS#LSALQQQQQQQQQAGAAGTAAGQPANK.K	461	0	0	0	0	0
10222	3	CIC-SBP	R.SQS#LSALQQQQQQQQQAGAAGTAAGQPANKK.I	461	0	0	0	0	0	R.SQS#LSALQQQQQQQQQAGAAGTAAGQPANKK.I	461	0	0	0	0	0
10926	4	CIC-SBP	R.SQS#LSALQQQQQQQQQAGAAGTAAGQPANKK.I	461	0	0	0	0	0	R.SQS#LSALQQQQQQQQQAGAAGTAAGQPANKK.I	461	0	0	0	0	0
11002	3	CIC-SBP	R.SQS#LSALQQQQQQQQQAGAAGTAAGQPANKK.I	461	9.34	0	0	0	0	R.SQS#LSALQQQQQQQQQAGAAGTAAGQPANKK.I	461	0	0	0	0	0
11129	3	CIC-SBP	R.SQS#LSALQQQQQQQQQAGAAGTAAGQPANK.K	461	0	0	0	0	0	R.SQS#LSALQQQQQQQQQAGAAGTAAGQPANK.K	461	0	0	0	0	0
11271	3	CIC-SBP	R.SQS#LSALQQQQQQQQQAGAAGTAAGQPANK.K	461	0	0	0	0	0	R.SQS#LSALQQQQQQQQQAGAAGTAAGQPANK.K	461	0	0	0	0	0
11349	3	CIC-SBP	R.SQS#LSALQQQQQQQQQAGAAGTAAGQPANK.K	461	0	0	0	0	0	R.SQSLS#ALQQQQQQQQQAGAAGTAAGQPANK.K	463	0	0	0	0	0
11462	3	CIC-SBP	R.SQS#LSALQQQQQQQQQAGAAGTAAGQPANK.K	461	0	0	0	0	0	R.SQS#LSALQQQQQQQQQAGAAGTAAGQPANK.K	461	0	0	0	0	0
11775	4	CIC-SBP	R.SQS#LSALQQQQQQQQQAGAAGTAAGQPANK.K	461	0	0	0	0	0	R.SQS#LSALQQQQQQQQQAGAAGTAAGQPANK.K	461	0	0	0	0	0
11790	3	CIC-SBP	R.SQS#LSALQQQQQQQQQAGAAGTAAGQPANK.K	461	0	0	0	0	0	R.SQS#LSALQQQQQQQQQAGAAGTAAGQPANK.K	461	0	0	0	0	0
9194	4	CIC-SBP	R.RSQSLS#ALQQQQQQQQQAGAAGTAAGQPANKK.I	463	0	0	0	0	0	R.RSQSLS#ALQQQQQQQQQAGAAGTAAGQPANKK.I	463	0	0	0	0	0
9288	4	CIC-SBP	R.RSQSLS#ALQQQQQQQQQAGAAGTAAGQPANKK.I	463	0	0	0	0	0	R.RSQSLS#ALQQQQQQQQQAGAAGTAAGQPANKK.I	463	0	0	0	0	0
9885	4	CIC-SBP	R.RSQSLS#ALQQQQQQQQQAGAAGTAAGQPANKK.I	463	3.696	0	0	0	0	R.RSQSLS#ALQQQQQQQQQAGAAGTAAGQPANKK.I	463	6.202	0	0	0	0
9962	3	CIC-SBP	R.SQSLS#ALQQQQQQQQQAGAAGTAAGQPANKK.I	463	6.591	0	0	0	0	R.SQSLS#ALQQQQQQQQQAGAAGTAAGQPANKK.I	463	7.772	0	0	0	0
10556	4	CIC-SBP	R.SQSLS#ALQQQQQQQQQAGAAGTAAGQPANKK.I	463	0	0	0	0	0	R.SQSLS#ALQQQQQQQQQAGAAGTAAGQPANKK.I	463	0	0	0	0	0
11750	3	CIC-SBP	R.SQSLS#ALQQQQQQQQQAGAAGTAAGQPANK.K	463	0	0	0	0	0	R.SQSLS#ALQQQQQQQQQAGAAGTAAGQPANK.K	463	0	0	0	0	0
10509	3	CIC-SBP	R.SQSLSALQQQQQQQQQAGAAGT#AAGQPANK.K	480	21.814	0	0	0	0	R.SQSLSALQQQQQQQQQAGAAGT#AAGQPANK.K	480	15.525	0	0	0	0
25326	4	CIC-SBP	R.PMNAFMIFS#KKHRKM*VHKK.H	501	1000	0	0	0	0	R.PMNAFMIFS#KKHRKM*VHKK.H	501	1000	0	0	0	0
10179	4	CIC-SBP	K.AQY#HELASSVKDAHFK.L	539	4.691	0	0	0	0	K.AQY#HELASSVKDAHFK.L	539	9.214	0	0	0	0
2478	2	CIC-SBP	R.KS#STSTATPGGK.A	567	0	0	0	0	0	R.KS#STSTATPGGK.A	567	0	0	0	0	0
2992	2	CIC-SBP	R.KSS#TSTATPGGK.A	568	9.34	0	0	0	0	R.KSS#TSTATPGGK.A	568	12.284	0	0	0	0
3875	2	CIC-SBP	R.KSS#TSTATPGGK.A	568	9.34	0	0	0	0	R.KSS#TSTATPGGK.A	568	12.284	0	0	0	0
2690	2	CIC-SBP	R.KSST#STATPGGK.A	569	9.34	0	0	0	0	R.KSST#STATPGGK.A	569	12.284	0	0	0	0
3151	2	CIC-SBP	R.KSSTS#TATPGGK.A	570	0	0	0	0	0	R.KSSTS#TATPGGK.A	570	0	0	0	0	0
3358	2	CIC-SBP	R.KSSTS#TATPGGK.A	570	0	0	0	0	0	R.KSSTS#TATPGGK.A	570	0	0	0	0	0
2306	2	CIC-SBP	R.KSSTSTAT#PGGK.A	573	6.591	0	0	0	0	R.KSSTSTAT#PGGK.A	573	9.404	0	0	0	0
2612	2	CIC-SBP	R.KSSTSTAT#PGGK.A	573	6.591	0	0	0	0	R.KSSTSTAT#PGGK.A	573	9.404	0	0	0	0
2817	2	CIC-SBP	R.KSSTSTAT#PGGK.A	573	5.085	0	0	0	0	R.KSSTSTAT#PGGK.A	573	7.772	0	0	0	0
2897	2	CIC-SBP	R.KSSTSTAT#PGGK.A	573	0	0	0	0	0	R.KSSTSTAT#PGGK.A	573	0	0	0	0	0
3491	2	CIC-SBP	R.KSSTSTAT#PGGK.A	573	9.296	0	0	0	0	R.KSSTSTAT#PGGK.A	573	14.621	0	0	0	0
3580	2	CIC-SBP	R.KSSTSTAT#PGGK.A	573	9.296	0	0	0	0	R.KSS#TSTATPGGK.A	568	12.284	0	0	0	0
3660	2	CIC-SBP	R.KSSTSTAT#PGGK.A	573	17.009	0	0	0	0	R.KSSTSTAT#PGGK.A	573	22.851	0	0	0	0
3792	2	CIC-SBP	R.KSSTSTAT#PGGK.A	573	9.296	0	0	0	0	R.KSSTSTAT#PGGK.A	573	5.807	0	0	0	0
4808	2	CIC-SBP	R.KSSTSTAT#PGGK.A	573	11.015	0	0	0	0	R.KSSTSTAT#PGGK.A	573	16.509	0	0	0	0
4843	2	CIC-SBP	K.SSTSTAT#PGGK.A	573	6.591	0	0	0	0	K.SSTSTAT#PGGK.A	573	9.404	0	0	0	0
28855	5	CIC-SBP	R.LVSVDGSDSLEHDM*CPST#PGGSGSCGGQGISSDLQGDIIPLTIDNYNSTCDEAPTTISM*K.G	608	1.728	0	0	0	0	R.LVSVDGSDS#LEHDM*CPSTPGGSGSCGGQGISSDLQGDIIPLTIDNYNSTCDEAPTTISM*K.G	599	0	0	0	0	0
15822	4	CIC-SBP	K.LM*KNELPS#DEDEQM*LVVEEEQQQQTVKK.I	664	13.421	0	0	0	0	K.LM*KNELPS#DEDEQM*LVVEEEQQQQTVKK.I	664	22.214	0	0	0	0
16213	3	CIC-SBP	K.NELPS#DEDEQM*LVVEEEQQQQTVKK.I	664	16.579	0	0	0	0	K.NELPS#DEDEQM*LVVEEEQQQQTVKK.I	664	27.643	0	0	0	0
17078	3	CIC-SBP	K.LM*KNELPS#DEDEQM*LVVEEEQQQQTVK.K	664	48.532	0	0	0	0	K.LM*KNELPS#DEDEQM*LVVEEEQQQQTVK.K	664	62.891	0	0	0	0
17181	3	CIC-SBP	K.NELPS#DEDEQM*LVVEEEQQQQTVK.K	664	38.399	0	0	0	0	K.NELPS#DEDEQM*LVVEEEQQQQTVK.K	664	34.82	0	0	0	0
17188	3	CIC-SBP	K.LM*KNELPS#DEDEQM*LVVEEEQQQQTVK.K	664	18.321	0	0	0	0	K.LM*KNELPS#DEDEQM*LVVEEEQQQQTVK.K	664	16.427	0	0	0	0
17198	3	CIC-SBP	K.NELPS#DEDEQM*LVVEEEQQQQTVK.K	664	12.377	0	0	0	0	K.NELPS#DEDEQM*LVVEEEQQQQTVK.K	664	15.238	0	0	0	0
17306	3	CIC-SBP	K.LM*KNELPS#DEDEQM*LVVEEEQQQQTVK.K	664	35.054	0	0	0	0	K.LM*KNELPS#DEDEQM*LVVEEEQQQQTVK.K	664	29.491	0	0	0	0
17395	3	CIC-SBP	K.NELPS#DEDEQM*LVVEEEQQQQTVK.K	664	67.019	0	0	0	0	K.NELPS#DEDEQM*LVVEEEQQQQTVK.K	664	59.607	0	0	0	0
17423	3	CIC-SBP	K.LM*KNELPS#DEDEQM*LVVEEEQQQQTVK.K	664	28.986	0	0	0	0	K.LM*KNELPS#DEDEQM*LVVEEEQQQQTVK.K	664	37.013	0	0	0	0
17510	3	CIC-SBP	K.NELPS#DEDEQM*LVVEEEQQQQTVK.K	664	21.314	0	0	0	0	K.NELPS#DEDEQM*LVVEEEQQQQTVK.K	664	15.238	0	0	0	0
17536	3	CIC-SBP	K.LM*KNELPS#DEDEQM*LVVEEEQQQQTVK.K	664	18.321	0	0	0	0	K.LM*KNELPS#DEDEQM*LVVEEEQQQQTVK.K	664	22.606	0	0	0	0
17625	3	CIC-SBP	K.NELPS#DEDEQM*LVVEEEQQQQTVK.K	664	26.548	0	0	0	0	K.NELPS#DEDEQM*LVVEEEQQQQTVK.K	664	50.843	0	0	0	0
17655	3	CIC-SBP	K.LM*KNELPS#DEDEQM*LVVEEEQQQQTVK.K	664	18.321	0	0	0	0	K.LM*KNELPS#DEDEQM*LVVEEEQQQQTVK.K	664	22.606	0	0	0	0
17742	3	CIC-SBP	K.NELPS#DEDEQM*LVVEEEQQQQTVK.K	664	32.252	0	0	0	0	K.NELPS#DEDEQM*LVVEEEQQQQTVK.K	664	27.643	0	0	0	0
17772	3	CIC-SBP	K.LM*KNELPS#DEDEQM*LVVEEEQQQQTVK.K	664	41.577	0	0	0	0	K.LM*KNELPS#DEDEQM*LVVEEEQQQQTVK.K	664	45.115	0	0	0	0
17860	3	CIC-SBP	K.NELPS#DEDEQM*LVVEEEQQQQTVK.K	664	21.314	0	0	0	0	K.NELPS#DEDEQM*LVVEEEQQQQTVK.K	664	21.093	0	0	0	0
17883	3	CIC-SBP	K.LM*KNELPS#DEDEQM*LVVEEEQQQQTVK.K	664	13.791	0	0	0	0	K.LM*KNELPS#DEDEQM*LVVEEEQQQQTVK.K	664	22.606	0	0	0	0
17973	3	CIC-SBP	K.NELPS#DEDEQM*LVVEEEQQQQTVK.K	664	16.579	0	0	0	0	K.NELPS#DEDEQM*LVVEEEQQQQTVK.K	664	15.238	0	0	0	0
18003	3	CIC-SBP	K.LM*KNELPS#DEDEQM*LVVEEEQQQQTVK.K	664	71.806	0	0	0	0	K.LM*KNELPS#DEDEQM*LVVEEEQQQQTVK.K	664	82.543	0	0	0	0
18133	3	CIC-SBP	K.LM*KNELPS#DEDEQM*LVVEEEQQQQTVK.K	664	48.532	0	0	0	0	K.LM*KNELPS#DEDEQM*LVVEEEQQQQTVK.K	664	62.891	0	0	0	0
18202	3	CIC-SBP	K.NELPS#DEDEQM*LVVEEEQQQQTVK.K	664	32.252	0	0	0	0	K.NELPS#DEDEQM*LVVEEEQQQQTVK.K	664	42.568	0	0	0	0
18249	3	CIC-SBP	K.LM*KNELPS#DEDEQM*LVVEEEQQQQTVK.K	664	28.986	0	0	0	0	K.LM*KNELPS#DEDEQM*LVVEEEQQQQTVK.K	664	37.013	0	0	0	0
18317	3	CIC-SBP	K.NELPS#DEDEQM*LVVEEEQQQQTVK.K	664	32.252	0	0	0	0	K.NELPS#DEDEQM*LVVEEEQQQQTVK.K	664	42.568	0	0	0	0
18364	3	CIC-SBP	K.LM*KNELPS#DEDEQM*LVVEEEQQQQTVK.K	664	28.986	0	0	0	0	K.LM*KNELPS#DEDEQM*LVVEEEQQQQTVK.K	664	29.491	0	0	0	0
18433	3	CIC-SBP	K.NELPS#DEDEQM*LVVEEEQQQQTVK.K	664	8.746	0	0	0	0	K.NELPS#DEDEQM*LVVEEEQQQQTVK.K	664	10.165	0	0	0	0
18524	3	CIC-SBP	K.LM*KNELPS#DEDEQM*LVVEEEQQQQTVK.K	664	18.321	0	0	0	0	K.LM*KNELPS#DEDEQM*LVVEEEQQQQTVK.K	664	22.606	0	0	0	0
18546	3	CIC-SBP	K.NELPS#DEDEQM*LVVEEEQQQQTVK.K	664	44.968	0	0	0	0	K.NELPS#DEDEQM*LVVEEEQQQQTVK.K	664	50.843	0	0	0	0
18642	3	CIC-SBP	K.LM*KNELPS#DEDEQM*LVVEEEQQQQTVK.K	664	35.054	0	0	0	0	K.LM*KNELPS#DEDEQM*LVVEEEQQQQTVK.K	664	37.013	0	0	0	0
18757	3	CIC-SBP	K.LM*KNELPS#DEDEQM*LVVEEEQQQQTVK.K	664	9.847	0	0	0	0	K.LM*KNELPS#DEDEQM*LVVEEEQQQQTVK.K	664	11.044	0	0	0	0
18800	3	CIC-SBP	K.NELPS#DEDEQM*LVVEEEQQQQTVK.K	664	12.377	0	0	0	0	K.NELPS#DEDEQM*LVVEEEQQQQTVK.K	664	27.643	0	0	0	0
18914	3	CIC-SBP	K.NELPS#DEDEQM*LVVEEEQQQQTVK.K	664	26.548	0	0	0	0	K.NELPS#DEDEQM*LVVEEEQQQQTVK.K	664	42.568	0	0	0	0
18963	3	CIC-SBP	K.LM*KNELPS#DEDEQM*LVVEEEQQQQTVK.K	664	6.533	0	0	0	0	K.LM*KNELPS#DEDEQM*LVVEEEQQQQTVK.K	664	3.147	0	0	0	0
19029	3	CIC-SBP	K.NELPS#DEDEQM*LVVEEEQQQQTVK.K	664	38.399	0	0	0	0	K.NELPS#DEDEQM*LVVEEEQQQQTVK.K	664	50.843	0	0	0	0
19034	3	CIC-SBP	K.LM*KNELPS#DEDEQM*LVVEEEQQQQTVK.K	664	9.847	0	0	0	0	K.LM*KNELPS#DEDEQM*LVVEEEQQQQTVK.K	664	16.427	0	0	0	0
19133	3	CIC-SBP	K.LM*KNELPS#DEDEQM*LVVEEEQQQQTVK.K	664	35.054	0	0	0	0	K.LM*KNELPS#DEDEQM*LVVEEEQQQQTVK.K	664	29.491	0	0	0	0
19173	3	CIC-SBP	K.NELPS#DEDEQM*LVVEEEQQQQTVK.K	664	59.294	0	0	0	0	K.NELPS#DEDEQM*LVVEEEQQQQTVK.K	664	78.486	0	0	0	0
19200	3	CIC-SBP	K.LM*KNELPS#DEDEQM*LVVEEEQQQQTVK.K	664	28.986	0	0	0	0	K.LM*KNELPS#DEDEQM*LVVEEEQQQQTVK.K	664	45.115	0	0	0	0
19224	3	CIC-SBP	K.LM*KNELPS#DEDEQM*LVVEEEQQQQTVK.K	664	35.054	0	0	0	0	K.LM*KNELPS#DEDEQM*LVVEEEQQQQTVK.K	664	53.754	0	0	0	0
19282	3	CIC-SBP	K.NELPS#DEDEQM*LVVEEEQQQQTVK.K	664	3.351	0	0	0	0	K.NELPS#DEDEQM*LVVEEEQQQQTVK.K	664	5.981	0	0	0	0
19333	3	CIC-SBP	K.LM*KNELPS#DEDEQM*LVVEEEQQQQTVK.K	664	35.054	0	0	0	0	K.LM*KNELPS#DEDEQM*LVVEEEQQQQTVK.K	664	37.013	0	0	0	0
19383	3	CIC-SBP	K.LM*KNELPS#DEDEQM*LVVEEEQQQQTVK.K	664	18.321	0	0	0	0	K.LM*KNELPS#DEDEQM*LVVEEEQQQQTVK.K	664	37.013	0	0	0	0
19402	3	CIC-SBP	K.NELPS#DEDEQM*LVVEEEQQQQTVK.K	664	44.968	0	0	0	0	K.NELPS#DEDEQM*LVVEEEQQQQTVK.K	664	27.643	0	0	0	0
19611	3	CIC-SBP	K.NELPS#DEDEQM*LVVEEEQQQQTVK.K	664	12.377	0	0	0	0	K.NELPS#DEDEQM*LVVEEEQQQQTVK.K	664	27.643	0	0	0	0
19687	3	CIC-SBP	K.LM*KNELPS#DEDEQM*LVVEEEQQQQTVK.K	664	41.577	0	0	0	0	K.LM*KNELPS#DEDEQM*LVVEEEQQQQTVK.K	664	22.606	0	0	0	0
19729	3	CIC-SBP	K.LM*KNELPS#DEDEQM*LVVEEEQQQQTVK.K	664	9.847	0	0	0	0	K.LM*KNELPS#DEDEQM*LVVEEEQQQQTVK.K	664	22.606	0	0	0	0
19845	3	CIC-SBP	K.NELPS#DEDEQM*LVVEEEQQQQTVK.K	664	12.377	0	0	0	0	K.NELPS#DEDEQM*LVVEEEQQQQTVK.K	664	10.165	0	0	0	0
19870	3	CIC-SBP	K.NELPS#DEDEQM*LVVEEEQQQQTVK.K	664	12.377	0	0	0	0	K.NELPS#DEDEQM*LVVEEEQQQQTVK.K	664	27.643	0	0	0	0
20169	3	CIC-SBP	K.NELPS#DEDEQM*LVVEEEQQQQTVK.K	664	38.399	0	0	0	0	K.NELPS#DEDEQM*LVVEEEQQQQTVK.K	664	59.607	0	0	0	0
32626	3	CIC-SBP	K.NELPS#DEDEQM*LVVEEEQQQQTVK.K	664	3.351	0	0	0	0	K.NELPS#DEDEQM*LVVEEEQQQQTVK.K	664	10.165	0	0	0	0
15323	3	CIC-SBP	K.NELPSDEDEQM*LVVEEEQQQQT#VKK.I	681	22.327	0	0	0	0	K.NELPSDEDEQM*LVVEEEQQQQT#VKK.I	681	35.891	0	0	0	0
15367	3	CIC-SBP	K.NELPSDEDEQM*LVVEEEQQQQT#VKK.I	681	27.734	0	0	0	0	K.NELPSDEDEQM*LVVEEEQQQQT#VKK.I	681	21.831	0	0	0	0
9969	3	CIC-SBP	R.VNDSDM*DDT#PFDYRK.Q	701	6.039	0	0	0	0	R.VNDSDM*DDT#PFDYRK.Q	701	10.873	0	0	0	0
12077	2	CIC-SBP	R.VNDSDM*DDT#PFDYR.K	701	44.278	0	0	0	0	R.VNDSDM*DDT#PFDYR.K	701	58.992	0	0	0	0
11453	3	CIC-SBP	R.SAEEHSTSGANGQAINAPPLS#GGER.E	736	110.548	0	0	0	0	R.SAEEHSTSGANGQAINAPPLS#GGER.E	736	178.324	0	0	0	0
11572	3	CIC-SBP	R.SAEEHSTSGANGQAINAPPLS#GGER.E	736	55.097	0	0	0	0	R.SAEEHSTSGANGQAINAPPLS#GGER.E	736	77.222	0	0	0	0
16946	4	CIC-SBP	R.SAEEHSTSGANGQAINAPPLS#GGEREITLKPK.A	736	1.383	0	0	0	0	R.SAEEHSTSGANGQAINAPPLS#GGEREITLKPK.A	736	0	0	0	0	0
28067	4	CIC-SBP	K.AHPVLES#NM*LPYTQM*SIYTQYTSPKNPIGVTPFQPTGGAFK.S	757	2.185	0	0	0	0	K.AHPVLESNM*LPYTQM*SIYTQYTS#PKNPIGVTPFQPTGGAFK.S	773	12.284	0	0	0	0
29332	4	CIC-SBP	K.AHPVLESNM*LPY#TQM*SIYTQYTSPKNPIGVTPFQPTGGAFK.S	762	7.71	0	0	0	0	K.AHPVLESNM*LPYT#QM*SIYTQYTSPKNPIGVTPFQPTGGAFK.S	763	10.589	0	0	0	0
28187	4	CIC-SBP	K.AHPVLESNM*LPYT#QM*SIYTQY#TSPKNPIGVTPFQPTGGAFK.S	763	0	771	0	0	0	K.AHPVLES#NM*LPYTQM*SIYTQYTSPKNPIGVT#PFQPTGGAFK.S	757	0	781	4.433	0	0
22298	3	CIC-SBP	K.AHPVLESNM*LPYTQM*S#IYTQYTSPK.N	766	4.54	0	0	0	0	K.AHPVLESNM*LPYTQM*S#IYTQYTSPK.N	766	7.167	0	0	0	0
28468	4	CIC-SBP	K.AHPVLESNM*LPYTQM*SIY#TQYTSPKNPIGVTPFQPTGGAFK.S	768	0	0	0	0	0	K.AHPVLESNM*LPYTQM*SIYTQYTS#PKNPIGVTPFQPTGGAFK.S	773	0	0	0	0	0
28104	4	CIC-SBP	K.AHPVLESNM*LPYTQM*SIYT#QYTSPKNPIGVT#PFQPTGGAFK.S	769	5.085	781	15.007	0	0	K.AHPVLESNM*LPYTQM*SIYT#QYTSPKNPIGVT#PFQPTGGAFK.S	769	15.504	781	21.464	0	0
29302	4	CIC-SBP	K.AHPVLESNM*LPYTQM*SIYT#QYTSPKNPIGVTPFQPTGGAFK.S	769	3.696	0	0	0	0	K.AHPVLESNM*LPYTQM*SIYTQYTS#PKNPIGVTPFQPTGGAFK.S	773	0	0	0	0	0
29423	4	CIC-SBP	K.AHPVLESNM*LPYTQM*SIYT#QYTSPKNPIGVTPFQPTGGAFK.S	769	0	0	0	0	0	K.AHPVLESNM*LPY#TQM*SIYTQYTSPKNPIGVTPFQPTGGAFK.S	762	0	0	0	0	0
27927	4	CIC-SBP	K.AHPVLESNM*LPYTQM*SIYTQY#TSPKNPIGVTPFQPTGGAFK.S	771	0	0	0	0	0	K.AHPVLESNM*LPYTQM*SIYTQYTS#PKNPIGVTPFQPTGGAFK.S	773	0	0	0	0	0
29111	4	CIC-SBP	K.AHPVLESNM*LPYTQM*SIYTQY#TSPKNPIGVTPFQPTGGAFK.S	771	0	0	0	0	0	K.AHPVLESNM*LPYTQM*SIYTQY#TSPKNPIGVTPFQPTGGAFK.S	771	0	0	0	0	0
20807	3	CIC-SBP	K.AHPVLESNM*LPYTQM*SIYTQYT#SPK.N	772	0	0	0	0	0	K.AHPVLESNM*LPYTQM*SIYTQYT#SPK.N	772	0	0	0	0	0
21453	3	CIC-SBP	K.AHPVLESNM*LPYTQM*SIYTQYT#SPK.N	772	0	0	0	0	0	K.AHPVLESNM*LPYTQM*SIYTQYT#SPK.N	772	0	0	0	0	0
28086	4	CIC-SBP	K.AHPVLESNM*LPYTQM*SIYTQYT#SPKNPIGVTPFQPTGGAFK.S	772	7.71	0	0	0	0	K.AHPVLESNM*LPYTQM*SIYTQYTS#PKNPIGVTPFQPTGGAFK.S	773	0	0	0	0	0
28493	4	CIC-SBP	K.AHPVLESNM*LPYTQM*SIYTQYT#SPKNPIGVTPFQPTGGAFK.S	772	7.71	0	0	0	0	K.AHPVLESNM*LPYTQM*SIYTQYT#SPKNPIGVTPFQPTGGAFK.S	772	10.589	0	0	0	0
28685	4	CIC-SBP	K.AHPVLESNM*LPYTQM*SIYTQYT#SPKNPIGVTPFQPTGGAFK.S	772	7.71	0	0	0	0	K.AHPVLESNM*LPYTQM*SIYTQY#TSPKNPIGVTPFQPTGGAFK.S	771	0	0	0	0	0
28709	4	CIC-SBP	K.AHPVLESNM*LPYTQM*SIYTQYT#SPKNPIGVTPFQPTGGAFK.S	772	7.71	0	0	0	0	K.AHPVLESNM*LPYTQM*SIYTQYTS#PKNPIGVTPFQPTGGAFK.S	773	0	0	0	0	0
27860	4	CIC-SBP	K.AHPVLESNM*LPYTQM*SIYTQYTS#PKNPIGVT#PFQPTGGAFK.S	773	3.696	781	33.657	0	0	K.AHPVLESNM*LPYTQM*SIYTQYTS#PKNPIGVT#PFQPTGGAFK.S	773	9.404	781	47.925	0	0
27997	4	CIC-SBP	K.AHPVLESNM*LPYTQM*SIYTQYTS#PKNPIGVT#PFQPTGGAFK.S	773	3.696	781	15.007	0	0	K.AHPVLESNM*LPYTQM*SIYTQYTS#PKNPIGVT#PFQPTGGAFK.S	773	0	781	23.146	0	0
28028	4	CIC-SBP	K.AHPVLESNM*LPYTQM*SIYTQYTS#PKNPIGVT#PFQPTGGAFK.S	773	36.655	781	45.026	0	0	K.AHPVLESNM*LPYTQM*SIYTQYTS#PKNPIGVT#PFQPTGGAFK.S	773	10.589	781	47.925	0	0
28997	4	CIC-SBP	K.AHPVLESNM*LPYTQM*SIYTQYTS#PKNPIGVTPFQPTGGAFK.S	773	2.017	0	0	0	0	K.AHPVLESNM*LPYTQM*S#IYTQYTSPKNPIGVTPFQPTGGAFK.S	766	0	0	0	0	0
29090	4	CIC-SBP	K.AHPVLESNM*LPYTQM*SIYTQYTS#PKNPIGVTPFQPTGGAFK.S	773	6.591	0	0	0	0	K.AHPVLESNM*LPYTQM*SIYTQYTS#PKNPIGVTPFQPTGGAFK.S	773	9.404	0	0	0	0
29182	4	CIC-SBP	K.AHPVLESNM*LPYTQM*SIYTQYTS#PKNPIGVTPFQPTGGAFK.S	773	9.34	0	0	0	0	K.AHPVLESNM*LPYTQM*SIYTQYTS#PKNPIGVTPFQPTGGAFK.S	773	9.404	0	0	0	0
29356	4	CIC-SBP	K.AHPVLESNM*LPYTQM*SIYTQYTS#PKNPIGVTPFQPTGGAFK.S	773	0	0	0	0	0	K.AHPVLESNM*LPYTQM*SIYTQYTS#PKNPIGVTPFQPTGGAFK.S	773	0	0	0	0	0
23320	2	CIC-SBP	K.NPIGVT#PFQPTGGAFK.S	781	65.44	0	0	0	0	K.NPIGVT#PFQPTGGAFK.S	781	86.156	0	0	0	0
23435	2	CIC-SBP	K.NPIGVT#PFQPTGGAFK.S	781	65.44	0	0	0	0	K.NPIGVT#PFQPTGGAFK.S	781	68.603	0	0	0	0
32553	2	CIC-SBP	K.NPIGVT#PFQPTGGAFK.S	781	17.25	0	0	0	0	K.NPIGVT#PFQPTGGAFK.S	781	25.583	0	0	0	0
6196	2	CIC-SBP	K.SM*PIS#PK.G	796	22.011	0	0	0	0	K.SM*PIS#PK.G	796	30.64	0	0	0	0
6292	2	CIC-SBP	K.SM*PIS#PK.G	796	34.073	0	0	0	0	K.SM*PIS#PK.G	796	45.791	0	0	0	0
6382	2	CIC-SBP	K.SM*PIS#PK.G	796	48.315	0	0	0	0	K.SM*PIS#PK.G	796	63.142	0	0	0	0
6483	2	CIC-SBP	K.SM*PIS#PK.G	796	48.315	0	0	0	0	K.SM*PIS#PK.G	796	63.142	0	0	0	0
6583	2	CIC-SBP	K.SM*PIS#PK.G	796	34.073	0	0	0	0	K.SM*PIS#PK.G	796	30.64	0	0	0	0
6703	2	CIC-SBP	K.SM*PIS#PK.G	796	34.073	0	0	0	0	K.SM*PIS#PK.G	796	45.791	0	0	0	0
6813	2	CIC-SBP	K.SM*PIS#PK.G	796	22.011	0	0	0	0	K.SM*PIS#PK.G	796	30.64	0	0	0	0
6940	2	CIC-SBP	K.SM*PIS#PK.G	796	22.011	0	0	0	0	K.SM*PIS#PK.G	796	30.64	0	0	0	0
7052	2	CIC-SBP	K.SM*PIS#PK.G	796	48.315	0	0	0	0	K.SM*PIS#PK.G	796	63.142	0	0	0	0
7169	2	CIC-SBP	K.SM*PIS#PK.G	796	34.073	0	0	0	0	K.SM*PIS#PK.G	796	45.791	0	0	0	0
7924	2	CIC-SBP	K.SM*PIS#PK.G	796	48.315	0	0	0	0	K.SM*PIS#PK.G	796	63.142	0	0	0	0
8114	2	CIC-SBP	K.SM*PIS#PK.G	796	48.315	0	0	0	0	K.SM*PIS#PK.G	796	63.142	0	0	0	0
8228	2	CIC-SBP	K.SM*PIS#PK.G	796	22.011	0	0	0	0	K.SM*PIS#PK.G	796	30.64	0	0	0	0
8338	2	CIC-SBP	K.SM*PIS#PK.G	796	48.315	0	0	0	0	K.SM*PIS#PK.G	796	63.142	0	0	0	0
8658	2	CIC-SBP	K.SM*PIS#PK.G	796	22.011	0	0	0	0	K.SM*PIS#PK.G	796	30.64	0	0	0	0
8779	2	CIC-SBP	K.SM*PIS#PK.G	796	22.011	0	0	0	0	K.SM*PIS#PK.G	796	30.64	0	0	0	0
9032	3	CIC-SBP	K.GSGGKPEDAGS#LQAHIK.Q	809	40.994	0	0	0	0	K.GSGGKPEDAGS#LQAHIK.Q	809	34.721	0	0	0	0
6889	2	CIC-SBP	K.QEPPS#PYK.L	825	6.591	0	0	0	0	K.QEPPS#PYK.L	825	9.404	0	0	0	0
7068	2	CIC-SBP	K.QEPPS#PYK.L	825	6.591	0	0	0	0	K.QEPPS#PYK.L	825	9.404	0	0	0	0
7189	2	CIC-SBP	K.QEPPS#PYK.L	825	6.591	0	0	0	0	K.QEPPS#PYK.L	825	9.404	0	0	0	0
8941	3	CIC-SBP	K.QEDIKQEPPS#PYK.L	825	4.085	0	0	0	0	K.QEDIKQEPPS#PYK.L	825	6.65	0	0	0	0
9153	3	CIC-SBP	K.QEDIKQEPPS#PYK.L	825	4.085	0	0	0	0	K.QEDIKQEPPS#PYK.L	825	6.65	0	0	0	0
8388	3	CIC-SBP	K.QEDIKQEPPSPY#K.L	827	11.015	0	0	0	0	K.QEDIKQEPPSPY#K.L	827	0	0	0	0	0
8515	3	CIC-SBP	K.QEDIKQEPPSPY#K.L	827	4.085	0	0	0	0	K.QEDIKQEPPSPY#K.L	827	0	0	0	0	0
8638	3	CIC-SBP	K.QEDIKQEPPSPY#K.L	827	4.085	0	0	0	0	K.QEDIKQEPPS#PYK.L	825	0	0	0	0	0
8759	3	CIC-SBP	K.QEDIKQEPPSPY#K.L	827	4.085	0	0	0	0	K.QEDIKQEPPSPY#K.L	827	6.65	0	0	0	0
8766	2	CIC-SBP	K.QEDIKQEPPSPY#K.L	827	0	0	0	0	0	K.QEDIKQEPPSPY#K.L	827	0	0	0	0	0
17595	4	CIC-SBP	R.AAHQACVPS#SPAGM*GLGHAANIATPPASAPAQIM*GGGPASQK.M	895	7.71	0	0	0	0	R.AAHQACVPS#SPAGM*GLGHAANIATPPASAPAQIM*GGGPASQK.M	895	0	0	0	0	0
17637	4	CIC-SBP	R.AAHQACVPS#SPAGM*GLGHAANIAT#PPASAPAQIM*GGGPASQK.M	895	0	910	23.624	0	0	R.AAHQACVPS#SPAGM*GLGHAANIAT#PPASAPAQIM*GGGPASQK.M	895	0	910	23.146	0	0
17801	5	CIC-SBP	R.AAHQACVPS#SPAGM*GLGHAANIAT#PPASAPAQIM*GGGPASQK.M	895	0	910	5.684	0	0	R.AAHQACVPSSPAGM*GLGHAANIAT#PPAS#APAQIM*GGGPASQK.M	910	6.417	914	6.417	0	0
17810	4	CIC-SBP	R.AAHQACVPS#S#PAGM*GLGHAANIATPPASAPAQIM*GGGPASQK.M	895	1.07	896	1.251	0	0	R.AAHQACVPSS#PAGM*GLGHAANIAT#PPASAPAQIM*GGGPASQK.M	896	0	910	1.186	0	0
18004	4	CIC-SBP	R.AAHQACVPS#SPAGM*GLGHAANIATPPAS#APAQIM*GGGPASQK.M	895	0	914	13.434	0	0	R.AAHQACVPS#S#PAGM*GLGHAANIATPPASAPAQIM*GGGPASQK.M	895	15.818	896	16.744	0	0
18016	4	CIC-SBP	R.AAHQACVPS#SPAGM*GLGHAANIAT#PPAS#APAQIM*GGGPASQK.M	895	0	910	9.45	914	13.936	R.AAHQACVPS#SPAGM*GLGHAANIAT#PPAS#APAQIM*GGGPASQK.M	895	0	910	8.599	914	11.533
18064	4	CIC-SBP	R.AAHQACVPS#SPAGM*GLGHAANIATPPAS#APAQIM*GGGPASQK.M	895	0	914	7.971	0	0	R.AAHQACVPS#SPAGM*GLGHAANIAT#PPASAPAQIM*GGGPASQK.M	895	0	910	0	0	0
18069	4	CIC-SBP	R.AAHQACVPS#SPAGM*GLGHAANIATPPASAPAQIM*GGGPASQK.M	895	0	0	0	0	0	R.AAHQACVPS#SPAGM*GLGHAANIATPPASAPAQIM*GGGPASQK.M	895	0	0	0	0	0
18215	4	CIC-SBP	R.AAHQACVPS#SPAGM*GLGHAANIATPPAS#APAQIM*GGGPASQK.M	895	0	914	15.007	0	0	R.AAHQACVPS#SPAGM*GLGHAANIAT#PPASAPAQIM*GGGPASQK.M	895	0	910	0	0	0
18258	4	CIC-SBP	R.AAHQACVPS#SPAGM*GLGHAANIATPPAS#APAQIM*GGGPASQK.M	895	0	914	33.657	0	0	R.AAHQACVPS#SPAGM*GLGHAANIATPPAS#APAQIM*GGGPASQK.M	895	11.368	914	13.129	0	0
18269	4	CIC-SBP	R.AAHQACVPS#SPAGM*GLGHAANIATPPASAPAQIM*GGGPASQK.M	895	0	0	0	0	0	R.AAHQACVPS#SPAGM*GLGHAANIATPPASAPAQIM*GGGPASQK.M	895	0	0	0	0	0
18297	4	CIC-SBP	R.AAHQACVPS#S#PAGM*GLGHAANIATPPAS#APAQIM*GGGPASQK.M	895	0.26	896	0.315	914	15.007	R.AAHQACVPS#S#PAGM*GLGHAANIATPPAS#APAQIM*GGGPASQK.M	895	1.228	896	1.366	914	13.129
18457	4	CIC-SBP	R.AAHQACVPS#SPAGM*GLGHAANIATPPAS#APAQIM*GGGPASQK.M	895	0	914	45.026	0	0	R.AAHQACVPS#SPAGM*GLGHAANIATPPAS#APAQIM*GGGPASQK.M	895	0	914	62.394	0	0
18549	4	CIC-SBP	R.AAHQACVPS#SPAGM*GLGHAANIAT#PPASAPAQIM*GGGPASQK.M	895	0	910	2.806	0	0	R.AAHQACVPSSPAGM*GLGHAANIAT#PPAS#APAQIM*GGGPASQK.M	910	0	914	0.9	0	0
18552	4	CIC-SBP	R.AAHQACVPS#SPAGM*GLGHAANIAT#PPAS#APAQIM*GGGPASQK.M	895	0	910	9.133	914	2.366	R.AAHQACVPS#SPAGM*GLGHAANIAT#PPAS#APAQIM*GGGPASQK.M	895	0	910	14.03	914	6.033
18576	4	CIC-SBP	R.AAHQACVPS#SPAGM*GLGHAANIATPPAS#APAQIM*GGGPASQK.M	895	0	914	23.624	0	0	R.AAHQACVPS#SPAGM*GLGHAANIATPPAS#APAQIM*GGGPASQK.M	895	0	914	23.146	0	0
18601	4	CIC-SBP	R.AAHQACVPS#SPAGM*GLGHAANIATPPAS#APAQIM*GGGPASQK.M	895	0	914	7.971	0	0	R.AAHQACVPS#SPAGM*GLGHAANIATPPAS#APAQIM*GGGPASQK.M	895	0	914	13.129	0	0
18672	4	CIC-SBP	R.AAHQACVPS#SPAGM*GLGHAANIATPPASAPAQIM*GGGPASQK.M	895	7.71	0	0	0	0	R.AAHQACVPS#SPAGM*GLGHAANIATPPASAPAQIM*GGGPASQK.M	895	10.589	0	0	0	0
18694	4	CIC-SBP	R.AAHQACVPS#S#PAGM*GLGHAANIATPPAS#APAQIM*GGGPASQK.M	895	12.531	896	13.745	914	23.624	R.AAHQACVPSS#PAGM*GLGHAANIAT#PPAS#APAQIM*GGGPASQK.M	896	0	910	3.944	914	3.061
18753	4	CIC-SBP	R.AAHQACVPS#SPAGM*GLGHAANIATPPAS#APAQIM*GGGPASQK.M	895	0	914	6.753	0	0	R.AAHQACVPS#SPAGM*GLGHAANIATPPAS#APAQIM*GGGPASQK.M	895	0	914	13.129	0	0
18761	4	CIC-SBP	R.AAHQACVPS#SPAGM*GLGHAANIATPPASAPAQIM*GGGPASQK.M	895	0	0	0	0	0	R.AAHQACVPSSPAGM*GLGHAANIATPPAS#APAQIM*GGGPASQK.M	914	6.267	0	0	0	0
18874	4	CIC-SBP	R.AAHQACVPS#S#PAGM*GLGHAANIATPPAS#APAQIM*GGGPASQK.M	895	8.534	896	9.45	914	2.806	R.AAHQACVPS#S#PAGM*GLGHAANIATPPAS#APAQIM*GGGPASQK.M	895	13.119	896	14.03	914	5.141
18939	4	CIC-SBP	R.AAHQACVPS#SPAGM*GLGHAANIATPPAS#APAQIM*GGGPASQK.M	895	0	914	7.971	0	0	R.AAHQACVPS#SPAGM*GLGHAANIAT#PPASAPAQIM*GGGPASQK.M	895	0	910	5.141	0	0
19052	4	CIC-SBP	R.AAHQACVPS#SPAGM*GLGHAANIATPPAS#APAQIM*GGGPASQK.M	895	0	914	2.806	0	0	R.AAHQACVPS#SPAGM*GLGHAANIAT#PPASAPAQIM*GGGPASQK.M	895	0	910	0	0	0
19148	4	CIC-SBP	R.AAHQACVPS#SPAGM*GLGHAANIAT#PPAS#APAQIM*GGGPASQK.M	895	0	910	9.45	914	14.564	R.AAHQACVPS#SPAGM*GLGHAANIAT#PPAS#APAQIM*GGGPASQK.M	895	0	910	14.03	914	17.069
19197	4	CIC-SBP	R.AAHQACVPS#SPAGM*GLGHAANIATPPASAPAQIM*GGGPASQK.M	895	0	0	0	0	0	R.AAHQACVPS#SPAGM*GLGHAANIATPPASAPAQIM*GGGPASQK.M	895	0	0	0	0	0
19235	4	CIC-SBP	R.AAHQACVPS#SPAGM*GLGHAANIATPPAS#APAQIM*GGGPASQK.M	895	0	914	15.007	0	0	R.AAHQACVPS#SPAGM*GLGHAANIAT#PPASAPAQIM*GGGPASQK.M	895	0	910	5.141	0	0
19280	4	CIC-SBP	R.AAHQACVPS#SPAGM*GLGHAANIAT#PPAS#APAQIM*GGGPASQK.M	895	0	910	5.906	914	6.981	R.AAHQACVPS#SPAGM*GLGHAANIAT#PPAS#APAQIM*GGGPASQK.M	895	0	910	8.599	914	11.52
19422	4	CIC-SBP	R.AAHQACVPS#SPAGM*GLGHAANIATPPASAPAQIM*GGGPASQK.M	895	0	0	0	0	0	R.AAHQACVPS#SPAGM*GLGHAANIATPPASAPAQIM*GGGPASQK.M	895	0	0	0	0	0
19533	4	CIC-SBP	R.AAHQACVPS#SPAGM*GLGHAANIATPPAS#APAQIM*GGGPASQK.M	895	0	914	7.971	0	0	R.AAHQACVPS#SPAGM*GLGHAANIATPPAS#APAQIM*GGGPASQK.M	895	0	914	13.129	0	0
19555	4	CIC-SBP	R.AAHQACVPS#SPAGM*GLGHAANIATPPASAPAQIM*GGGPASQK.M	895	0	0	0	0	0	R.AAHQACVPSSPAGM*GLGHAANIAT#PPASAPAQIM*GGGPASQK.M	910	12.489	0	0	0	0
19695	4	CIC-SBP	R.AAHQACVPS#SPAGM*GLGHAANIATPPAS#APAQIM*GGGPASQK.M	895	0	914	7.971	0	0	R.AAHQACVPS#SPAGM*GLGHAANIATPPAS#APAQIM*GGGPASQK.M	895	0	914	13.129	0	0
19809	4	CIC-SBP	R.AAHQACVPS#SPAGM*GLGHAANIATPPASAPAQIM*GGGPASQK.M	895	0	0	0	0	0	R.AAHQACVPS#SPAGM*GLGHAANIATPPASAPAQIM*GGGPASQK.M	895	0	0	0	0	0
19901	4	CIC-SBP	R.AAHQACVPS#SPAGM*GLGHAANIATPPAS#APAQIM*GGGPASQK.M	895	0	914	57.711	0	0	R.AAHQACVPSSPAGM*GLGHAANIAT#PPAS#APAQIM*GGGPASQK.M	910	7.781	914	16.119	0	0
20108	4	CIC-SBP	R.AAHQACVPS#S#PAGM*GLGHAANIATPPAS#APAQIM*GGGPASQK.M	895	8.534	896	5.906	914	33.657	R.AAHQACVPSS#PAGM*GLGHAANIAT#PPAS#APAQIM*GGGPASQK.M	896	0	910	3.944	914	32.523
20177	4	CIC-SBP	R.AAHQACVPS#SPAGM*GLGHAANIAT#PPASAPAQIM*GGGPASQK.M	895	0	910	7.971	0	0	R.AAHQACVPS#SPAGM*GLGHAANIATPPAS#APAQIM*GGGPASQK.M	895	0	914	13.129	0	0
20225	4	CIC-SBP	R.AAHQACVPS#SPAGM*GLGHAANIAT#PPAS#APAQIM*GGGPASQK.M	895	0	910	9.45	914	14.564	R.AAHQACVPS#SPAGM*GLGHAANIAT#PPAS#APAQIM*GGGPASQK.M	895	0	910	14.03	914	23.419
20247	4	CIC-SBP	R.AAHQACVPS#SPAGM*GLGHAANIATPPAS#APAQIM*GGGPASQK.M	895	0	914	15.007	0	0	R.AAHQACVPS#SPAGM*GLGHAANIAT#PPASAPAQIM*GGGPASQK.M	895	0	910	0	0	0
20364	4	CIC-SBP	R.AAHQACVPS#SPAGM*GLGHAANIAT#PPAS#APAQIM*GGGPASQK.M	895	7.71	910	5.906	914	9.107	R.AAHQACVPS#SPAGM*GLGHAANIAT#PPAS#APAQIM*GGGPASQK.M	895	10.589	910	4.304	914	11.533
20456	4	CIC-SBP	R.AAHQACVPS#SPAGM*GLGHAANIAT#PPASAPAQIM*GGGPASQK.M	895	0	910	7.971	0	0	R.AAHQACVPS#SPAGM*GLGHAANIAT#PPASAPAQIM*GGGPASQK.M	895	0	910	5.141	0	0
20478	4	CIC-SBP	R.AAHQACVPS#S#PAGM*GLGHAANIATPPAS#APAQIM*GGGPASQK.M	895	2.785	896	3.178	914	2.806	R.AAHQACVPSS#PAGM*GLGHAANIAT#PPAS#APAQIM*GGGPASQK.M	896	0	910	3.944	914	3.061
20479	4	CIC-SBP	R.AAHQACVPS#SPAGM*GLGHAANIATPPASAPAQIM*GGGPASQK.M	895	7.71	0	0	0	0	R.AAHQACVPS#SPAGM*GLGHAANIATPPASAPAQIM*GGGPASQK.M	895	10.589	0	0	0	0
20511	4	CIC-SBP	R.AAHQACVPS#SPAGM*GLGHAANIATPPASAPAQIM*GGGPASQK.M	895	0	0	0	0	0	R.AAHQACVPSSPAGM*GLGHAANIAT#PPASAPAQIM*GGGPASQK.M	910	12.489	0	0	0	0
20571	4	CIC-SBP	R.AAHQACVPS#SPAGM*GLGHAANIATPPAS#APAQIM*GGGPASQK.M	895	0	914	15.007	0	0	R.AAHQACVPS#SPAGM*GLGHAANIATPPAS#APAQIM*GGGPASQK.M	895	0	914	23.146	0	0
20663	4	CIC-SBP	R.AAHQACVPS#SPAGM*GLGHAANIATPPASAPAQIM*GGGPASQK.M	895	0	0	0	0	0	R.AAHQACVPS#SPAGM*GLGHAANIATPPASAPAQIM*GGGPASQK.M	895	0	0	0	0	0
20735	4	CIC-SBP	R.AAHQACVPS#SPAGM*GLGHAANIATPPASAPAQIM*GGGPASQK.M	895	7.71	0	0	0	0	R.AAHQACVPS#SPAGM*GLGHAANIATPPASAPAQIM*GGGPASQK.M	895	0	0	0	0	0
20764	4	CIC-SBP	R.AAHQACVPS#S#PAGM*GLGHAANIATPPAS#APAQIM*GGGPASQK.M	895	2.785	896	3.178	914	7.971	R.AAHQACVPS#S#PAGM*GLGHAANIATPPAS#APAQIM*GGGPASQK.M	895	1.228	896	1.366	914	5.141
20791	4	CIC-SBP	R.AAHQACVPS#SPAGM*GLGHAANIATPPASAPAQIM*GGGPASQK.M	895	7.71	0	0	0	0	R.AAHQACVPS#SPAGM*GLGHAANIATPPASAPAQIM*GGGPASQK.M	895	7.231	0	0	0	0
20826	4	CIC-SBP	R.AAHQACVPS#SPAGM*GLGHAANIATPPASAPAQIM*GGGPASQK.M	895	0	0	0	0	0	R.AAHQACVPS#SPAGM*GLGHAANIATPPASAPAQIM*GGGPASQK.M	895	0	0	0	0	0
20847	4	CIC-SBP	R.AAHQACVPS#SPAGM*GLGHAANIAT#PPASAPAQIM*GGGPASQK.M	895	0	910	7.971	0	0	R.AAHQACVPSSPAGM*GLGHAANIAT#PPAS#APAQIM*GGGPASQK.M	910	1.186	914	6.417	0	0
20860	4	CIC-SBP	R.AAHQACVPS#SPAGMGLGHAANIATPPASAPAQIM*GGGPASQK.M	895	0	0	0	0	0	R.AAHQACVPS#SPAGMGLGHAANIATPPASAPAQIM*GGGPASQK.M	895	0	0	0	0	0
20967	4	CIC-SBP	R.AAHQACVPS#S#PAGM*GLGHAANIATPPAS#APAQIM*GGGPASQK.M	895	12.531	896	13.745	914	2.806	R.AAHQACVPS#S#PAGM*GLGHAANIATPPAS#APAQIM*GGGPASQK.M	895	3.944	896	4.304	914	0
20987	4	CIC-SBP	R.AAHQACVPS#SPAGM*GLGHAANIATPPAS#APAQIM*GGGPASQK.M	895	0	914	15.007	0	0	R.AAHQACVPS#SPAGM*GLGHAANIATPPAS#APAQIM*GGGPASQK.M	895	0	914	13.129	0	0
21111	4	CIC-SBP	R.AAHQACVPS#SPAGM*GLGHAANIATPPASAPAQIM*GGGPASQK.M	895	0	0	0	0	0	R.AAHQACVPS#SPAGM*GLGHAANIATPPASAPAQIM*GGGPASQK.M	895	0	0	0	0	0
21124	4	CIC-SBP	R.AAHQACVPS#SPAGM*GLGHAANIAT#PPASAPAQIM*GGGPASQK.M	895	0	910	23.624	0	0	R.AAHQACVPS#SPAGM*GLGHAANIAT#PPASAPAQIM*GGGPASQK.M	895	0	910	13.129	0	0
21127	4	CIC-SBP	R.AAHQACVPS#SPAGM*GLGHAANIAT#PPAS#APAQIM*GGGPASQK.M	895	0	910	9.45	914	14.564	R.AAHQACVPS#SPAGM*GLGHAANIAT#PPAS#APAQIM*GGGPASQK.M	895	0	910	14.03	914	17.069
21129	4	CIC-SBP	R.AAHQACVPS#SPAGM*GLGHAANIATPPASAPAQIM*GGGPASQK.M	895	0	0	0	0	0	R.AAHQACVPS#SPAGM*GLGHAANIATPPASAPAQIM*GGGPASQK.M	895	0	0	0	0	0
21175	4	CIC-SBP	R.AAHQACVPS#SPAGM*GLGHAANIATPPASAPAQIM*GGGPASQK.M	895	7.71	0	0	0	0	R.AAHQACVPS#SPAGM*GLGHAANIATPPASAPAQIM*GGGPASQK.M	895	0	0	0	0	0
21267	4	CIC-SBP	R.AAHQACVPS#SPAGM*GLGHAANIATPPASAPAQIM*GGGPASQK.M	895	0	0	0	0	0	R.AAHQACVPS#SPAGM*GLGHAANIATPPASAPAQIM*GGGPASQK.M	895	0	0	0	0	0
21286	4	CIC-SBP	R.AAHQACVPS#SPAGM*GLGHAANIAT#PPASAPAQIM*GGGPASQK.M	895	0	910	7.971	0	0	R.AAHQACVPS#SPAGM*GLGHAANIATPPAS#APAQIM*GGGPASQK.M	895	0	914	13.129	0	0
21331	4	CIC-SBP	R.AAHQACVPS#SPAGM*GLGHAANIATPPAS#APAQIM*GGGPASQK.M	895	0	914	13.434	0	0	R.AAHQACVPS#SPAGM*GLGHAANIATPPAS#APAQIM*GGGPASQK.M	895	0	914	13.129	0	0
21384	4	CIC-SBP	R.AAHQACVPS#SPAGM*GLGHAANIAT#PPAS#APAQIM*GGGPASQK.M	895	0	910	5.906	914	10.452	R.AAHQACVPS#SPAGM*GLGHAANIAT#PPAS#APAQIM*GGGPASQK.M	895	0	910	4.304	914	11.52
21631	4	CIC-SBP	R.AAHQACVPS#SPAGM*GLGHAANIATPPAS#APAQIM*GGGPASQK.M	895	0	914	7.971	0	0	R.AAHQACVPS#SPAGM*GLGHAANIATPPAS#APAQIM*GGGPASQK.M	895	0	914	13.129	0	0
21655	4	CIC-SBP	R.AAHQACVPS#SPAGM*GLGHAANIAT#PPAS#APAQIM*GGGPASQK.M	895	0	910	5.906	914	10.452	R.AAHQACVPS#SPAGM*GLGHAANIAT#PPAS#APAQIM*GGGPASQK.M	895	0	910	4.304	914	11.52
21677	4	CIC-SBP	R.AAHQACVPS#SPAGM*GLGHAANIAT#PPASAPAQIM*GGGPASQK.M	895	0	910	7.971	0	0	R.AAHQACVPS#SPAGM*GLGHAANIAT#PPASAPAQIM*GGGPASQK.M	895	0	910	13.129	0	0
21690	4	CIC-SBP	R.AAHQACVPS#S#PAGM*GLGHAANIATPPAS#APAQIM*GGGPASQK.M	895	8.534	896	9.45	914	19.607	R.AAHQACVPS#SPAGM*GLGHAANIAT#PPAS#APAQIM*GGGPASQK.M	895	0	910	4.304	914	17.069
21699	4	CIC-SBP	R.AAHQACVPS#SPAGM*GLGHAANIATPPASAPAQIM*GGGPASQK.M	895	0	0	0	0	0	R.AAHQACVPS#SPAGM*GLGHAANIATPPASAPAQIM*GGGPASQK.M	895	0	0	0	0	0
21724	4	CIC-SBP	R.AAHQACVPS#SPAGM*GLGHAANIATPPASAPAQIM*GGGPASQK.M	895	7.71	0	0	0	0	R.AAHQACVPS#SPAGM*GLGHAANIATPPASAPAQIM*GGGPASQK.M	895	0	0	0	0	0
21728	4	CIC-SBP	R.AAHQACVPS#S#PAGM*GLGHAANIAT#PPASAPAQIM*GGGPASQK.M	895	9.558	896	10.452	910	0	R.AAHQACVPS#S#PAGM*GLGHAANIAT#PPASAPAQIM*GGGPASQK.M	895	3.061	896	3.327	910	0
21770	4	CIC-SBP	R.AAHQACVPS#S#PAGM*GLGHAANIATPPAS#APAQIM*GGGPASQK.M	895	2.785	896	3.178	914	23.624	R.AAHQACVPS#S#PAGM*GLGHAANIATPPAS#APAQIM*GGGPASQK.M	895	1.228	896	1.366	914	13.129
21810	4	CIC-SBP	R.AAHQACVPS#SPAGM*GLGHAANIATPPASAPAQIM*GGGPASQK.M	895	0	0	0	0	0	R.AAHQACVPS#SPAGM*GLGHAANIATPPASAPAQIM*GGGPASQK.M	895	0	0	0	0	0
21824	4	CIC-SBP	R.AAHQACVPS#SPAGM*GLGHAANIAT#PPASAPAQIMGGGPASQK.M	895	0	910	2.806	0	0	R.AAHQACVPS#SPAGM*GLGHAANIATPPAS#APAQIMGGGPASQK.M	895	0	914	5.141	0	0
21848	4	CIC-SBP	R.AAHQACVPS#SPAGM*GLGHAANIAT#PPASAPAQIMGGGPASQK.M	895	19.843	910	5.684	0	0	R.AAHQACVPS#SPAGM*GLGHAANIAT#PPASAPAQIMGGGPASQK.M	895	10.589	910	5.141	0	0
21862	4	CIC-SBP	R.AAHQACVPS#SPAGM*GLGHAANIATPPAS#APAQIM*GGGPASQK.M	895	0	914	15.007	0	0	R.AAHQACVPS#SPAGM*GLGHAANIAT#PPASAPAQIM*GGGPASQK.M	895	0	910	8.384	0	0
21884	4	CIC-SBP	R.AAHQACVPS#SPAGM*GLGHAANIATPPAS#APAQIM*GGGPASQK.M	895	7.71	914	23.624	0	0	R.AAHQACVPS#SPAGM*GLGHAANIATPPAS#APAQIM*GGGPASQK.M	895	0	914	34.81	0	0
21956	4	CIC-SBP	R.AAHQACVPS#S#PAGM*GLGHAANIATPPAS#APAQIM*GGGPASQK.M	895	2.785	896	3.178	914	7.971	R.AAHQACVPS#S#PAGM*GLGHAANIATPPAS#APAQIM*GGGPASQK.M	895	3.944	896	4.304	914	5.141
21958	4	CIC-SBP	R.AAHQACVPS#SPAGM*GLGHAANIATPPASAPAQIM*GGGPASQK.M	895	0	0	0	0	0	R.AAHQACVPS#SPAGM*GLGHAANIATPPASAPAQIM*GGGPASQK.M	895	0	0	0	0	0
22005	4	CIC-SBP	R.AAHQACVPS#S#PAGM*GLGHAANIAT#PPASAPAQIM*GGGPASQK.M	895	9.558	896	10.452	910	7.971	R.AAHQACVPS#S#PAGM*GLGHAANIAT#PPASAPAQIM*GGGPASQK.M	895	10.816	896	11.52	910	13.129
22030	4	CIC-SBP	R.AAHQACVPS#SPAGM*GLGHAANIATPPAS#APAQIMGGGPASQK.M	895	0	914	2.806	0	0	R.AAHQACVPS#SPAGM*GLGHAANIATPPAS#APAQIMGGGPASQK.M	895	0	914	5.141	0	0
22046	4	CIC-SBP	R.AAHQACVPS#SPAGM*GLGHAANIATPPAS#APAQIM*GGGPASQK.M	895	0	914	33.657	0	0	R.AAHQACVPS#SPAGM*GLGHAANIATPPAS#APAQIM*GGGPASQK.M	895	0	914	34.81	0	0
22119	4	CIC-SBP	R.AAHQACVPS#SPAGMGLGHAANIATPPASAPAQIM*GGGPASQK.M	895	0	0	0	0	0	R.AAHQACVPS#SPAGMGLGHAANIATPPASAPAQIM*GGGPASQK.M	895	0	0	0	0	0
22150	4	CIC-SBP	R.AAHQACVPS#SPAGM*GLGHAANIATPPAS#APAQIM*GGGPASQK.M	895	0	914	8.745	0	0	R.AAHQACVPSSPAGM*GLGHAANIAT#PPAS#APAQIM*GGGPASQK.M	910	18.829	914	11.213	0	0
22167	4	CIC-SBP	R.AAHQACVPS#SPAGMGLGHAANIATPPASAPAQIM*GGGPASQK.M	895	0	0	0	0	0	R.AAHQACVPS#SPAGMGLGHAANIATPPASAPAQIM*GGGPASQK.M	895	0	0	0	0	0
22172	4	CIC-SBP	R.AAHQACVPS#SPAGM*GLGHAANIATPPAS#APAQIM*GGGPASQK.M	895	11.791	914	33.657	0	0	R.AAHQACVPSSPAGM*GLGHAANIAT#PPAS#APAQIM*GGGPASQK.M	910	7.781	914	5.842	0	0
22216	4	CIC-SBP	R.AAHQACVPS#SPAGM*GLGHAANIAT#PPASAPAQIM*GGGPASQK.M	895	0	910	23.624	0	0	R.AAHQACVPS#SPAGM*GLGHAANIAT#PPASAPAQIM*GGGPASQK.M	895	0	910	13.129	0	0
22231	4	CIC-SBP	R.AAHQACVPS#SPAGM*GLGHAANIATPPASAPAQIM*GGGPASQK.M	895	0	0	0	0	0	R.AAHQACVPS#SPAGM*GLGHAANIATPPASAPAQIM*GGGPASQK.M	895	0	0	0	0	0
22316	4	CIC-SBP	R.AAHQACVPS#SPAGM*GLGHAANIAT#PPASAPAQIMGGGPASQK.M	895	7.71	910	7.971	0	0	R.AAHQACVPSS#PAGM*GLGHAANIAT#PPASAPAQIMGGGPASQK.M	896	0	910	4.356	0	0
22317	4	CIC-SBP	R.AAHQACVPS#SPAGM*GLGHAANIATPPASAPAQIM*GGGPASQK.M	895	7.71	0	0	0	0	R.AAHQACVPS#SPAGM*GLGHAANIATPPASAPAQIM*GGGPASQK.M	895	0	0	0	0	0
22321	4	CIC-SBP	R.AAHQACVPS#SPAGMGLGHAANIATPPASAPAQIM*GGGPASQK.M	895	0	0	0	0	0	R.AAHQACVPS#SPAGMGLGHAANIATPPASAPAQIM*GGGPASQK.M	895	0	0	0	0	0
22336	4	CIC-SBP	R.AAHQACVPS#S#PAGM*GLGHAANIATPPASAPAQIMGGGPASQK.M	895	21.913	896	18.203	0	0	R.AAHQACVPS#S#PAGM*GLGHAANIATPPASAPAQIMGGGPASQK.M	895	28.546	896	20.009	0	0
22347	4	CIC-SBP	R.AAHQACVPS#SPAGMGLGHAANIATPPASAPAQIM*GGGPASQK.M	895	0	0	0	0	0	R.AAHQACVPS#SPAGMGLGHAANIATPPASAPAQIM*GGGPASQK.M	895	0	0	0	0	0
22454	4	CIC-SBP	R.AAHQACVPS#SPAGM*GLGHAANIAT#PPAS#APAQIM*GGGPASQK.M	895	0	910	9.45	914	14.564	R.AAHQACVPS#SPAGM*GLGHAANIAT#PPAS#APAQIM*GGGPASQK.M	895	0	910	14.03	914	17.069
22457	4	CIC-SBP	R.AAHQACVPS#SPAGM*GLGHAANIATPPAS#APAQIMGGGPASQK.M	895	0	914	13.434	0	0	R.AAHQACVPS#SPAGM*GLGHAANIATPPAS#APAQIMGGGPASQK.M	895	0	914	11.279	0	0
22461	4	CIC-SBP	R.AAHQACVPS#S#PAGM*GLGHAANIATPPAS#APAQIMGGGPASQK.M	895	12.531	896	13.745	914	7.971	R.AAHQACVPS#S#PAGM*GLGHAANIAT#PPASAPAQIMGGGPASQK.M	895	41.711	896	41.711	910	5.141
22473	4	CIC-SBP	R.AAHQACVPS#SPAGM*GLGHAANIATPPAS#APAQIM*GGGPASQK.M	895	0	914	15.007	0	0	R.AAHQACVPS#SPAGM*GLGHAANIATPPAS#APAQIM*GGGPASQK.M	895	0	914	23.146	0	0
22479	4	CIC-SBP	R.AAHQACVPS#SPAGM*GLGHAANIATPPAS#APAQIMGGGPASQK.M	895	0	914	8.745	0	0	R.AAHQACVPSSPAGM*GLGHAANIAT#PPAS#APAQIMGGGPASQK.M	910	7.592	914	10.593	0	0
22482	4	CIC-SBP	R.AAHQACVPS#SPAGM*GLGHAANIAT#PPAS#APAQIMGGGPASQK.M	895	0	910	9.133	914	29.638	R.AAHQACVPS#SPAGM*GLGHAANIAT#PPAS#APAQIMGGGPASQK.M	895	0	910	8.384	914	16.744
17616	4	CIC-SBP	R.AAHQACVPSS#PAGM*GLGHAANIATPPASAPAQIM*GGGPASQK.M	896	7.71	0	0	0	0	R.AAHQACVPS#SPAGM*GLGHAANIATPPASAPAQIM*GGGPASQK.M	895	0	0	0	0	0
17746	4	CIC-SBP	R.AAHQACVPSS#PAGM*GLGHAANIAT#PPAS#APAQIM*GGGPASQK.M	896	0	910	5.266	914	12.497	R.AAHQACVPSS#PAGM*GLGHAANIAT#PPAS#APAQIM*GGGPASQK.M	896	0	910	3.944	914	16.942
17856	4	CIC-SBP	R.AAHQACVPSS#PAGM*GLGHAANIAT#PPAS#APAQIM*GGGPASQK.M	896	7.71	910	12.531	914	17.867	R.AAHQACVPS#S#PAGM*GLGHAANIAT#PPASAPAQIM*GGGPASQK.M	895	3.061	896	3.327	910	5.141
18131	4	CIC-SBP	R.AAHQACVPSS#PAGM*GLGHAANIAT#PPAS#APAQIM*GGGPASQK.M	896	0	910	5.266	914	23.724	R.AAHQACVPSS#PAGM*GLGHAANIAT#PPAS#APAQIM*GGGPASQK.M	896	0	910	7.975	914	10.816
18309	5	CIC-SBP	R.AAHQACVPSS#PAGM*GLGHAANIATPPAS#APAQIM*GGGPASQK.M	896	0	914	6.454	0	0	R.AAHQACVPSS#PAGM*GLGHAANIATPPAS#APAQIM*GGGPASQK.M	896	0	914	11.368	0	0
18516	4	CIC-SBP	R.AAHQACVPSS#PAGM*GLGHAANIATPPASAPAQIM*GGGPASQK.M	896	0	0	0	0	0	R.AAHQACVPSS#PAGM*GLGHAANIATPPASAPAQIM*GGGPASQK.M	896	0	0	0	0	0
18744	4	CIC-SBP	R.AAHQACVPSS#PAGM*GLGHAANIAT#PPAS#APAQIM*GGGPASQK.M	896	7.71	910	13.326	914	13.421	R.AAHQACVPSS#PAGM*GLGHAANIAT#PPAS#APAQIM*GGGPASQK.M	896	0	910	12.833	914	16.942
18860	4	CIC-SBP	R.AAHQACVPSS#PAGM*GLGHAANIATPPASAPAQIM*GGGPASQK.M	896	0	0	0	0	0	R.AAHQACVPSS#PAGM*GLGHAANIATPPASAPAQIM*GGGPASQK.M	896	0	0	0	0	0
18975	4	CIC-SBP	R.AAHQACVPSS#PAGM*GLGHAANIATPPASAPAQIM*GGGPASQK.M	896	0	0	0	0	0	R.AAHQACVPSS#PAGM*GLGHAANIATPPASAPAQIM*GGGPASQK.M	896	0	0	0	0	0
18991	4	CIC-SBP	R.AAHQACVPSS#PAGM*GLGHAANIATPPASAPAQIM*GGGPASQK.M	896	0	0	0	0	0	R.AAHQACVPSS#PAGM*GLGHAANIATPPASAPAQIM*GGGPASQK.M	896	0	0	0	0	0
19395	4	CIC-SBP	R.AAHQACVPSS#PAGM*GLGHAANIAT#PPASAPAQIM*GGGPASQK.M	896	7.71	910	7.971	0	0	R.AAHQACVPSS#PAGM*GLGHAANIAT#PPASAPAQIM*GGGPASQK.M	896	10.589	910	13.129	0	0
19396	4	CIC-SBP	R.AAHQACVPSS#PAGM*GLGHAANIAT#PPAS#APAQIM*GGGPASQK.M	896	0	910	2.785	914	12.497	R.AAHQACVPSS#PAGM*GLGHAANIAT#PPAS#APAQIM*GGGPASQK.M	896	0	910	7.975	914	16.119
19556	4	CIC-SBP	R.AAHQACVPSS#PAGM*GLGHAANIAT#PPAS#APAQIM*GGGPASQK.M	896	0	910	5.266	914	6.32	R.AAHQACVPSS#PAGM*GLGHAANIAT#PPAS#APAQIM*GGGPASQK.M	896	0	910	13.119	914	10.816
19810	4	CIC-SBP	R.AAHQACVPSS#PAGM*GLGHAANIAT#PPAS#APAQIM*GGGPASQK.M	896	0	910	5.266	914	9.558	R.AAHQACVPSS#PAGM*GLGHAANIAT#PPAS#APAQIM*GGGPASQK.M	896	0	910	3.944	914	10.816
20224	4	CIC-SBP	R.AAHQACVPSS#PAGM*GLGHAANIATPPASAPAQIM*GGGPASQK.M	896	0	0	0	0	0	R.AAHQACVPSS#PAGM*GLGHAANIATPPASAPAQIM*GGGPASQK.M	896	0	0	0	0	0
20505	4	CIC-SBP	R.AAHQACVPSS#PAGM*GLGHAANIAT#PPAS#APAQIM*GGGPASQK.M	896	7.71	910	17.201	914	33.19	R.AAHQACVPSS#PAGM*GLGHAANIAT#PPAS#APAQIM*GGGPASQK.M	896	10.589	910	19.211	914	22.214
20713	4	CIC-SBP	R.AAHQACVPSS#PAGM*GLGHAANIAT#PPAS#APAQIM*GGGPASQK.M	896	0	910	12.531	914	45.598	R.AAHQACVPSS#PAGM*GLGHAANIAT#PPAS#APAQIM*GGGPASQK.M	896	0	910	19.211	914	29.013
20830	4	CIC-SBP	R.AAHQACVPSS#PAGM*GLGHAANIAT#PPAS#APAQIM*GGGPASQK.M	896	0	910	17.201	914	22.855	R.AAHQACVPS#S#PAGM*GLGHAANIATPPAS#APAQIM*GGGPASQK.M	895	7.975	896	8.599	914	13.129
20905	4	CIC-SBP	R.AAHQACVPSS#PAGM*GLGHAANIAT#PPAS#APAQIM*GGGPASQK.M	896	0	910	12.155	914	12.497	R.AAHQACVPSS#PAGM*GLGHAANIAT#PPAS#APAQIM*GGGPASQK.M	896	0	910	3.944	914	3.061
20923	4	CIC-SBP	R.AAHQACVPSS#PAGM*GLGHAANIATPPASAPAQIM*GGGPASQK.M	896	0	0	0	0	0	R.AAHQACVPSS#PAGM*GLGHAANIATPPASAPAQIM*GGGPASQK.M	896	0	0	0	0	0
20952	4	CIC-SBP	R.AAHQACVPSS#PAGM*GLGHAANIAT#PPAS#APAQIM*GGGPASQK.M	896	0	910	12.531	914	8.07	R.AAHQACVPSS#PAGM*GLGHAANIAT#PPAS#APAQIM*GGGPASQK.M	896	0	910	12.833	914	10.61
21034	4	CIC-SBP	R.AAHQACVPSS#PAGM*GLGHAANIAT#PPAS#APAQIM*GGGPASQK.M	896	0	910	12.531	914	22.855	R.AAHQACVPSS#PAGM*GLGHAANIAT#PPAS#APAQIM*GGGPASQK.M	896	0	910	13.119	914	16.119
21339	4	CIC-SBP	R.AAHQACVPSS#PAGM*GLGHAANIAT#PPAS#APAQIM*GGGPASQK.M	896	0	910	17.201	914	22.855	R.AAHQACVPSS#PAGM*GLGHAANIAT#PPAS#APAQIM*GGGPASQK.M	896	0	910	19.211	914	29.013
21406	4	CIC-SBP	R.AAHQACVPSS#PAGM*GLGHAANIAT#PPAS#APAQIM*GGGPASQK.M	896	7.71	910	22.493	914	40.994	R.AAHQACVPS#S#PAGM*GLGHAANIATPPAS#APAQIM*GGGPASQK.M	895	13.119	896	14.03	914	13.129
21585	4	CIC-SBP	R.AAHQACVPSS#PAGM*GLGHAANIATPPASAPAQIM*GGGPASQK.M	896	0	0	0	0	0	R.AAHQACVPSS#PAGM*GLGHAANIATPPASAPAQIM*GGGPASQK.M	896	0	0	0	0	0
21645	4	CIC-SBP	R.AAHQACVPSS#PAGM*GLGHAANIAT#PPAS#APAQIM*GGGPASQK.M	896	19.843	910	8.534	914	13.421	R.AAHQACVPS#S#PAGM*GLGHAANIATPPAS#APAQIM*GGGPASQK.M	895	7.975	896	8.599	914	13.129
21916	4	CIC-SBP	R.AAHQACVPSS#PAGM*GLGHAANIATPPASAPAQIM*GGGPASQK.M	896	0	0	0	0	0	R.AAHQACVPSS#PAGM*GLGHAANIATPPASAPAQIM*GGGPASQK.M	896	0	0	0	0	0
22019	4	CIC-SBP	R.AAHQACVPSS#PAGM*GLGHAANIATPPAS#APAQIM*GGGPASQK.M	896	7.71	914	15.007	0	0	R.AAHQACVPS#SPAGM*GLGHAANIAT#PPASAPAQIM*GGGPASQK.M	895	0	910	5.141	0	0
22067	4	CIC-SBP	R.AAHQACVPSS#PAGM*GLGHAANIATPPASAPAQIM*GGGPASQK.M	896	0	0	0	0	0	R.AAHQACVPSS#PAGM*GLGHAANIATPPASAPAQIM*GGGPASQK.M	896	0	0	0	0	0
22105	4	CIC-SBP	R.AAHQACVPSS#PAGM*GLGHAANIATPPASAPAQIM*GGGPASQK.M	896	5.07	0	0	0	0	R.AAHQACVPSSPAGM*GLGHAANIAT#PPASAPAQIM*GGGPASQK.M	910	1.106	0	0	0	0
22134	4	CIC-SBP	R.AAHQACVPSS#PAGM*GLGHAANIAT#PPAS#APAQIM*GGGPASQK.M	896	0	910	5.266	914	30.392	R.AAHQACVPSS#PAGM*GLGHAANIAT#PPAS#APAQIM*GGGPASQK.M	896	0	910	3.944	914	10.816
22210	4	CIC-SBP	R.AAHQACVPSS#PAGM*GLGHAANIAT#PPAS#APAQIMGGGPASQK.M	896	0	910	8.251	914	9.279	R.AAHQACVPS#S#PAGM*GLGHAANIAT#PPASAPAQIMGGGPASQK.M	895	10.816	896	11.52	910	5.141
22259	4	CIC-SBP	R.AAHQACVPSS#PAGM*GLGHAANIAT#PPAS#APAQIM*GGGPASQK.M	896	0	910	17.201	914	8.07	R.AAHQACVPSS#PAGM*GLGHAANIAT#PPAS#APAQIM*GGGPASQK.M	896	0	910	13.119	914	16.119
22324	4	CIC-SBP	R.AAHQACVPSS#PAGMGLGHAANIAT#PPAS#APAQIM*GGGPASQK.M	896	0	910	24.352	914	22.855	R.AAHQACVPSS#PAGMGLGHAANIAT#PPAS#APAQIM*GGGPASQK.M	896	0	910	20.427	914	22.214
22362	4	CIC-SBP	R.AAHQACVPSS#PAGM*GLGHAANIATPPAS#APAQIM*GGGPASQK.M	896	5.471	914	23.624	0	0	R.AAHQACVPSSPAGM*GLGHAANIAT#PPAS#APAQIM*GGGPASQK.M	910	4.18	914	17.069	0	0
17686	4	CIC-SBP	R.AAHQACVPSSPAGM*GLGHAANIAT#PPAS#APAQIM*GGGPASQK.M	910	13.326	914	14.564	0	0	R.AAHQACVPSS#PAGM*GLGHAANIATPPAS#APAQIM*GGGPASQK.M	896	13.413	914	13.129	0	0
20017	4	CIC-SBP	R.AAHQACVPSSPAGM*GLGHAANIAT#PPAS#APAQIM*GGGPASQK.M	910	5.07	914	13.421	0	0	R.AAHQACVPSSPAGM*GLGHAANIAT#PPAS#APAQIM*GGGPASQK.M	910	1.186	914	6.417	0	0
20962	4	CIC-SBP	R.AAHQACVPSSPAGM*GLGHAANIAT#PPAS#APAQIM*GGGPASQK.M	910	3.75	914	3.75	0	0	R.AAHQACVPSSPAGM*GLGHAANIAT#PPAS#APAQIM*GGGPASQK.M	910	3.061	914	3.061	0	0
21982	4	CIC-SBP	R.AAHQACVPSSPAGM*GLGHAANIAT#PPAS#APAQIMGGGPASQK.M	910	2.91	914	2.051	0	0	R.AAHQACVPS#SPAGM*GLGHAANIAT#PPASAPAQIMGGGPASQK.M	895	0	910	0	0	0
22111	4	CIC-SBP	R.AAHQACVPSSPAGM*GLGHAANIAT#PPAS#APAQIMGGGPASQK.M	910	7.978	914	13.063	0	0	R.AAHQACVPS#SPAGM*GLGHAANIATPPAS#APAQIMGGGPASQK.M	895	0	914	13.129	0	0
22310	4	CIC-SBP	R.AAHQACVPSSPAGM*GLGHAANIAT#PPAS#APAQIM*GGGPASQK.M	910	1.07	914	6.32	0	0	R.AAHQACVPSSPAGM*GLGHAANIAT#PPAS#APAQIM*GGGPASQK.M	910	1.186	914	10.816	0	0
22456	4	CIC-SBP	R.AAHQACVPSSPAGM*GLGHAANIAT#PPAS#APAQIM*GGGPASQK.M	910	5.07	914	9.558	0	0	R.AAHQACVPSSPAGM*GLGHAANIAT#PPAS#APAQIM*GGGPASQK.M	910	3.833	914	6.417	0	0
22505	4	CIC-SBP	R.AAHQACVPSSPAGM*GLGHAANIAT#PPAS#APAQIM*GGGPASQK.M	910	12.155	914	17.867	0	0	R.AAHQACVPS#SPAGM*GLGHAANIATPPAS#APAQIM*GGGPASQK.M	895	0	914	13.129	0	0
18242	4	CIC-SBP	R.AAHQACVPSSPAGM*GLGHAANIATPPAS#APAQIM*GGGPASQK.M	914	7.413	0	0	0	0	R.AAHQACVPS#SPAGM*GLGHAANIATPPASAPAQIM*GGGPASQK.M	895	0	0	0	0	0
18826	4	CIC-SBP	R.AAHQACVPSSPAGM*GLGHAANIATPPAS#APAQIM*GGGPASQK.M	914	1.8	0	0	0	0	R.AAHQACVPSSPAGM*GLGHAANIATPPAS#APAQIM*GGGPASQK.M	914	2.978	0	0	0	0
19303	4	CIC-SBP	R.AAHQACVPSSPAGM*GLGHAANIATPPAS#APAQIM*GGGPASQK.M	914	14.062	0	0	0	0	R.AAHQACVPS#SPAGM*GLGHAANIATPPASAPAQIM*GGGPASQK.M	895	0	0	0	0	0
21404	4	CIC-SBP	R.AAHQACVPSSPAGM*GLGHAANIATPPAS#APAQIM*GGGPASQK.M	914	13.063	0	0	0	0	R.AAHQACVPS#SPAGM*GLGHAANIATPPASAPAQIM*GGGPASQK.M	895	0	0	0	0	0
22048	4	CIC-SBP	R.AAHQACVPSSPAGM*GLGHAANIATPPAS#APAQIM*GGGPASQK.M	914	7.413	0	0	0	0	R.AAHQACVPS#SPAGM*GLGHAANIATPPASAPAQIM*GGGPASQK.M	895	0	0	0	0	0
27807	4	CIC-SBP	R.S#HQPGTPSLEHLQLDAFAPGGYTLR.N	943	4.988	0	0	0	0	R.S#HQPGTPSLEHLQLDAFAPGGYTLR.N	943	3.572	0	0	0	0
27995	4	CIC-SBP	R.S#HQPGTPSLEHLQLDAFAPGGYTLR.N	943	1.603	0	0	0	0	R.SHQPGTPS#LEHLQLDAFAPGGYTLR.N	950	0	0	0	0	0
28506	3	CIC-SBP	R.S#HQPGTPSLEHLQLDAFAPGGYTLR.N	943	10.468	0	0	0	0	R.S#HQPGTPSLEHLQLDAFAPGGYTLR.N	943	9.987	0	0	0	0
29685	4	CIC-SBP	R.S#HQPGTPSLEHLQLDAFAPGGYTLR.N	943	9.911	0	0	0	0	R.S#HQPGTPSLEHLQLDAFAPGGYTLR.N	943	3.572	0	0	0	0
29869	4	CIC-SBP	R.S#HQPGTPSLEHLQLDAFAPGGYTLR.N	943	9.911	0	0	0	0	R.S#HQPGTPSLEHLQLDAFAPGGYTLR.N	943	17.386	0	0	0	0
30638	4	CIC-SBP	R.S#HQPGTPSLEHLQLDAFAPGGYTLR.N	943	4.988	0	0	0	0	R.SHQPGTPS#LEHLQLDAFAPGGYTLR.N	950	0	0	0	0	0
30857	4	CIC-SBP	R.S#HQPGTPSLEHLQLDAFAPGGYTLR.N	943	1.603	0	0	0	0	R.SHQPGTPS#LEHLQLDAFAPGGYTLR.N	950	0	0	0	0	0
31207	4	CIC-SBP	R.S#HQPGTPSLEHLQLDAFAPGGYTLR.N	943	1.603	0	0	0	0	R.SHQPGTPS#LEHLQLDAFAPGGYTLR.N	950	0	0	0	0	0
31389	4	CIC-SBP	R.S#HQPGTPSLEHLQLDAFAPGGYTLR.N	943	2.806	0	0	0	0	R.S#HQPGTPSLEHLQLDAFAPGGYTLR.N	943	5.141	0	0	0	0
31438	4	CIC-SBP	R.S#HQPGTPSLEHLQLDAFAPGGYTLR.N	943	9.911	0	0	0	0	R.S#HQPGTPSLEHLQLDAFAPGGYTLR.N	943	9.588	0	0	0	0
31664	4	CIC-SBP	R.S#HQPGTPSLEHLQLDAFAPGGYTLR.N	943	2.806	0	0	0	0	R.SHQPGTPS#LEHLQLDAFAPGGYTLR.N	950	0	0	0	0	0
31787	4	CIC-SBP	R.S#HQPGTPSLEHLQLDAFAPGGYTLR.N	943	2.806	0	0	0	0	R.S#HQPGTPSLEHLQLDAFAPGGYTLR.N	943	5.141	0	0	0	0
32085	4	CIC-SBP	R.S#HQPGTPSLEHLQLDAFAPGGYTLR.N	943	4.988	0	0	0	0	R.S#HQPGTPSLEHLQLDAFAPGGYTLR.N	943	3.572	0	0	0	0
25909	3	CIC-SBP	R.SHQPGT#PSLEHLQLDAFAPGGYTLR.N	948	12.092	0	0	0	0	R.SHQPGTPS#LEHLQLDAFAPGGYTLR.N	950	7.772	0	0	0	0
27904	4	CIC-SBP	R.SHQPGT#PSLEHLQLDAFAPGGYTLR.N	948	0	0	0	0	0	R.SHQPGTPS#LEHLQLDAFAPGGYTLR.N	950	0	0	0	0	0
28098	3	CIC-SBP	R.SHQPGT#PSLEHLQLDAFAPGGYTLR.N	948	22.011	0	0	0	0	R.SHQPGT#PSLEHLQLDAFAPGGYTLR.N	948	17.672	0	0	0	0
28206	3	CIC-SBP	R.SHQPGT#PSLEHLQLDAFAPGGYTLR.N	948	12.092	0	0	0	0	R.SHQPGTPS#LEHLQLDAFAPGGYTLR.N	950	7.772	0	0	0	0
28425	3	CIC-SBP	R.SHQPGT#PSLEHLQLDAFAPGGYTLR.N	948	4.54	0	0	0	0	R.SHQPGT#PSLEHLQLDAFAPGGYTLR.N	948	7.167	0	0	0	0
28989	3	CIC-SBP	R.SHQPGT#PSLEHLQLDAFAPGGYTLR.N	948	12.092	0	0	0	0	R.SHQPGTPS#LEHLQLDAFAPGGYTLR.N	950	7.772	0	0	0	0
29375	4	CIC-SBP	R.SHQPGT#PSLEHLQLDAFAPGGYTLR.N	948	4.54	0	0	0	0	R.SHQPGT#PSLEHLQLDAFAPGGYTLR.N	948	7.167	0	0	0	0
29591	4	CIC-SBP	R.SHQPGT#PSLEHLQLDAFAPGGYTLR.N	948	4.54	0	0	0	0	R.SHQPGTPS#LEHLQLDAFAPGGYTLR.N	950	0	0	0	0	0
31294	4	CIC-SBP	R.SHQPGT#PSLEHLQLDAFAPGGYTLR.N	948	3.065	0	0	0	0	R.S#HQPGTPSLEHLQLDAFAPGGYTLR.N	943	3.572	0	0	0	0
31513	4	CIC-SBP	R.SHQPGT#PSLEHLQLDAFAPGGYTLR.N	948	0	0	0	0	0	R.SHQPGT#PSLEHLQLDAFAPGGYTLR.N	948	0	0	0	0	0
31556	3	CIC-SBP	R.SHQPGT#PSLEHLQLDAFAPGGYTLR.N	948	4.54	0	0	0	0	R.SHQPGT#PSLEHLQLDAFAPGGYTLR.N	948	0	0	0	0	0
31601	4	CIC-SBP	R.SHQPGT#PSLEHLQLDAFAPGGYTLR.N	948	4.54	0	0	0	0	R.SHQPGTPS#LEHLQLDAFAPGGYTLR.N	950	0	0	0	0	0
31629	4	CIC-SBP	R.SHQPGT#PSLEHLQLDAFAPGGYTLR.N	948	0	0	0	0	0	R.SHQPGTPS#LEHLQLDAFAPGGYTLR.N	950	0	0	0	0	0
31863	4	CIC-SBP	R.SHQPGT#PSLEHLQLDAFAPGGYTLR.N	948	0	0	0	0	0	R.SHQPGT#PSLEHLQLDAFAPGGYTLR.N	948	0	0	0	0	0
32552	3	CIC-SBP	R.SHQPGT#PSLEHLQLDAFAPGGYTLR.N	948	12.092	0	0	0	0	R.SHQPGT#PSLEHLQLDAFAPGGYTLR.N	948	17.672	0	0	0	0
25799	4	CIC-SBP	R.SHQPGTPS#LEHLQLDAFAPGGYTLR.N	950	5.085	0	0	0	0	R.SHQPGTPS#LEHLQLDAFAPGGYTLR.N	950	7.772	0	0	0	0
25930	4	CIC-SBP	R.SHQPGTPS#LEHLQLDAFAPGGYTLR.N	950	24.243	0	0	0	0	R.SHQPGTPS#LEHLQLDAFAPGGYTLR.N	950	7.772	0	0	0	0
26454	4	CIC-SBP	R.SHQPGTPS#LEHLQLDAFAPGGYTLR.N	950	0	0	0	0	0	R.SHQPGTPS#LEHLQLDAFAPGGYTLR.N	950	0	0	0	0	0
26942	4	CIC-SBP	R.SHQPGTPS#LEHLQLDAFAPGGYTLR.N	950	5.085	0	0	0	0	R.SHQPGTPS#LEHLQLDAFAPGGYTLR.N	950	0	0	0	0	0
27025	4	CIC-SBP	R.SHQPGTPS#LEHLQLDAFAPGGYTLR.N	950	0	0	0	0	0	R.SHQPGTPS#LEHLQLDAFAPGGYTLR.N	950	0	0	0	0	0
27034	4	CIC-SBP	R.SHQPGTPS#LEHLQLDAFAPGGYTLR.N	950	0	0	0	0	0	R.SHQPGTPS#LEHLQLDAFAPGGYTLR.N	950	0	0	0	0	0
27310	4	CIC-SBP	R.SHQPGTPS#LEHLQLDAFAPGGYTLR.N	950	0	0	0	0	0	R.SHQPGTPS#LEHLQLDAFAPGGYTLR.N	950	0	0	0	0	0
27413	4	CIC-SBP	R.SHQPGTPS#LEHLQLDAFAPGGYTLR.N	950	13.38	0	0	0	0	R.SHQPGTPS#LEHLQLDAFAPGGYTLR.N	950	3.327	0	0	0	0
27507	4	CIC-SBP	R.SHQPGTPS#LEHLQLDAFAPGGYTLR.N	950	5.085	0	0	0	0	R.SHQPGTPS#LEHLQLDAFAPGGYTLR.N	950	7.772	0	0	0	0
27515	3	CIC-SBP	R.SHQPGTPS#LEHLQLDAFAPGGYTLR.N	950	5.085	0	0	0	0	R.SHQPGTPS#LEHLQLDAFAPGGYTLR.N	950	7.772	0	0	0	0
27620	3	CIC-SBP	R.SHQPGTPS#LEHLQLDAFAPGGYTLR.N	950	5.085	0	0	0	0	R.SHQPGTPS#LEHLQLDAFAPGGYTLR.N	950	7.772	0	0	0	0
27675	3	CIC-SBP	R.SHQPGTPS#LEHLQLDAFAPGGYTLR.N	950	5.085	0	0	0	0	R.SHQPGTPS#LEHLQLDAFAPGGYTLR.N	950	7.772	0	0	0	0
27716	3	CIC-SBP	R.SHQPGTPS#LEHLQLDAFAPGGYTLR.N	950	0	0	0	0	0	R.SHQPGTPS#LEHLQLDAFAPGGYTLR.N	950	0	0	0	0	0
28085	4	CIC-SBP	R.SHQPGTPS#LEHLQLDAFAPGGYTLR.N	950	13.38	0	0	0	0	R.SHQPGTPS#LEHLQLDAFAPGGYTLR.N	950	19.046	0	0	0	0
28175	4	CIC-SBP	R.SHQPGTPS#LEHLQLDAFAPGGYTLR.N	950	0	0	0	0	0	R.SHQPGTPS#LEHLQLDAFAPGGYTLR.N	950	0	0	0	0	0
28228	3	CIC-SBP	R.SHQPGTPS#LEHLQLDAFAPGGYTLR.N	950	5.085	0	0	0	0	R.SHQPGTPS#LEHLQLDAFAPGGYTLR.N	950	7.772	0	0	0	0
28274	4	CIC-SBP	R.SHQPGTPS#LEHLQLDAFAPGGYTLR.N	950	5.085	0	0	0	0	R.SHQPGT#PSLEHLQLDAFAPGGYTLR.N	948	0	0	0	0	0
28458	4	CIC-SBP	R.SHQPGTPS#LEHLQLDAFAPGGYTLR.N	950	0	0	0	0	0	R.SHQPGTPS#LEHLQLDAFAPGGYTLR.N	950	0	0	0	0	0
28553	4	CIC-SBP	R.SHQPGTPS#LEHLQLDAFAPGGYTLR.N	950	5.085	0	0	0	0	R.SHQPGTPS#LEHLQLDAFAPGGYTLR.N	950	7.772	0	0	0	0
28561	3	CIC-SBP	R.SHQPGTPS#LEHLQLDAFAPGGYTLR.N	950	13.38	0	0	0	0	R.SHQPGTPS#LEHLQLDAFAPGGYTLR.N	950	19.046	0	0	0	0
28644	4	CIC-SBP	R.SHQPGTPS#LEHLQLDAFAPGGYTLR.N	950	5.085	0	0	0	0	R.SHQPGTPS#LEHLQLDAFAPGGYTLR.N	950	7.772	0	0	0	0
28787	3	CIC-SBP	R.SHQPGTPS#LEHLQLDAFAPGGYTLR.N	950	5.085	0	0	0	0	R.SHQPGTPS#LEHLQLDAFAPGGYTLR.N	950	7.772	0	0	0	0
28837	4	CIC-SBP	R.SHQPGTPS#LEHLQLDAFAPGGYTLR.N	950	0	0	0	0	0	R.SHQPGTPS#LEHLQLDAFAPGGYTLR.N	950	0	0	0	0	0
28929	3	CIC-SBP	R.SHQPGTPS#LEHLQLDAFAPGGYTLR.N	950	5.085	0	0	0	0	R.SHQPGTPS#LEHLQLDAFAPGGYTLR.N	950	7.772	0	0	0	0
28976	4	CIC-SBP	R.SHQPGTPS#LEHLQLDAFAPGGYTLR.N	950	1.866	0	0	0	0	R.S#HQPGTPSLEHLQLDAFAPGGYTLR.N	943	3.572	0	0	0	0
29080	3	CIC-SBP	R.SHQPGTPS#LEHLQLDAFAPGGYTLR.N	950	5.085	0	0	0	0	R.SHQPGTPS#LEHLQLDAFAPGGYTLR.N	950	7.772	0	0	0	0
29159	4	CIC-SBP	R.SHQPGTPS#LEHLQLDAFAPGGYTLR.N	950	0	0	0	0	0	R.SHQPGTPS#LEHLQLDAFAPGGYTLR.N	950	0	0	0	0	0
29210	3	CIC-SBP	R.SHQPGTPS#LEHLQLDAFAPGGYTLR.N	950	5.085	0	0	0	0	R.SHQPGTPS#LEHLQLDAFAPGGYTLR.N	950	7.772	0	0	0	0
29248	4	CIC-SBP	R.SHQPGTPS#LEHLQLDAFAPGGYTLR.N	950	5.085	0	0	0	0	R.SHQPGTPS#LEHLQLDAFAPGGYTLR.N	950	7.772	0	0	0	0
29309	3	CIC-SBP	R.SHQPGTPS#LEHLQLDAFAPGGYTLR.N	950	13.38	0	0	0	0	R.SHQPGT#PSLEHLQLDAFAPGGYTLR.N	948	17.672	0	0	0	0
29381	3	CIC-SBP	R.SHQPGTPS#LEHLQLDAFAPGGYTLR.N	950	5.085	0	0	0	0	R.SHQPGTPS#LEHLQLDAFAPGGYTLR.N	950	7.772	0	0	0	0
29458	4	CIC-SBP	R.SHQPGTPS#LEHLQLDAFAPGGYTLR.N	950	0	0	0	0	0	R.SHQPGTPS#LEHLQLDAFAPGGYTLR.N	950	0	0	0	0	0
29558	4	CIC-SBP	R.SHQPGTPS#LEHLQLDAFAPGGYTLR.N	950	5.085	0	0	0	0	R.SHQPGTPS#LEHLQLDAFAPGGYTLR.N	950	7.772	0	0	0	0
29764	4	CIC-SBP	R.SHQPGTPS#LEHLQLDAFAPGGYTLR.N	950	1.866	0	0	0	0	R.SHQPGTPS#LEHLQLDAFAPGGYTLR.N	950	7.772	0	0	0	0
30256	4	CIC-SBP	R.SHQPGTPS#LEHLQLDAFAPGGYTLR.N	950	5.085	0	0	0	0	R.SHQPGTPS#LEHLQLDAFAPGGYTLR.N	950	7.772	0	0	0	0
30534	3	CIC-SBP	R.SHQPGTPS#LEHLQLDAFAPGGYTLR.N	950	0	0	0	0	0	R.SHQPGTPS#LEHLQLDAFAPGGYTLR.N	950	0	0	0	0	0
30545	4	CIC-SBP	R.SHQPGTPS#LEHLQLDAFAPGGYTLR.N	950	1.866	0	0	0	0	R.SHQPGTPS#LEHLQLDAFAPGGYTLR.N	950	6.891	0	0	0	0
30546	3	CIC-SBP	R.SHQPGTPS#LEHLQLDAFAPGGYTLR.N	950	5.085	0	0	0	0	R.SHQPGTPS#LEHLQLDAFAPGGYTLR.N	950	7.772	0	0	0	0
30654	3	CIC-SBP	R.SHQPGTPS#LEHLQLDAFAPGGYTLR.N	950	5.085	0	0	0	0	R.SHQPGTPS#LEHLQLDAFAPGGYTLR.N	950	7.772	0	0	0	0
30720	4	CIC-SBP	R.SHQPGTPS#LEHLQLDAFAPGGYTLR.N	950	5.085	0	0	0	0	R.SHQPGTPS#LEHLQLDAFAPGGYTLR.N	950	7.772	0	0	0	0
30791	4	CIC-SBP	R.SHQPGTPS#LEHLQLDAFAPGGYTLR.N	950	0	0	0	0	0	R.SHQPGTPS#LEHLQLDAFAPGGYTLR.N	950	0	0	0	0	0
30807	3	CIC-SBP	R.SHQPGTPS#LEHLQLDAFAPGGYTLR.N	950	5.085	0	0	0	0	R.SHQPGTPS#LEHLQLDAFAPGGYTLR.N	950	7.772	0	0	0	0
30860	3	CIC-SBP	R.SHQPGTPS#LEHLQLDAFAPGGYTLR.N	950	13.38	0	0	0	0	R.SHQPGTPS#LEHLQLDAFAPGGYTLR.N	950	19.046	0	0	0	0
30925	3	CIC-SBP	R.SHQPGTPS#LEHLQLDAFAPGGYTLR.N	950	5.085	0	0	0	0	R.SHQPGTPS#LEHLQLDAFAPGGYTLR.N	950	7.772	0	0	0	0
30927	4	CIC-SBP	R.SHQPGTPS#LEHLQLDAFAPGGYTLR.N	950	5.085	0	0	0	0	R.SHQPGTPS#LEHLQLDAFAPGGYTLR.N	950	7.772	0	0	0	0
30945	4	CIC-SBP	R.SHQPGTPS#LEHLQLDAFAPGGYTLR.N	950	5.085	0	0	0	0	R.SHQPGTPS#LEHLQLDAFAPGGYTLR.N	950	7.772	0	0	0	0
31028	4	CIC-SBP	R.SHQPGTPS#LEHLQLDAFAPGGYTLR.N	950	0	0	0	0	0	R.SHQPGTPS#LEHLQLDAFAPGGYTLR.N	950	0	0	0	0	0
31030	3	CIC-SBP	R.SHQPGTPS#LEHLQLDAFAPGGYTLR.N	950	5.085	0	0	0	0	R.SHQPGT#PSLEHLQLDAFAPGGYTLR.N	948	7.167	0	0	0	0
31110	4	CIC-SBP	R.SHQPGTPS#LEHLQLDAFAPGGYTLR.N	950	0	0	0	0	0	R.SHQPGTPS#LEHLQLDAFAPGGYTLR.N	950	0	0	0	0	0
31117	3	CIC-SBP	R.SHQPGTPS#LEHLQLDAFAPGGYTLR.N	950	5.085	0	0	0	0	R.SHQPGTPS#LEHLQLDAFAPGGYTLR.N	950	7.772	0	0	0	0
31156	3	CIC-SBP	R.SHQPGTPS#LEHLQLDAFAPGGYTLR.N	950	5.085	0	0	0	0	R.SHQPGTPS#LEHLQLDAFAPGGYTLR.N	950	7.772	0	0	0	0
31200	3	CIC-SBP	R.SHQPGTPS#LEHLQLDAFAPGGYTLR.N	950	13.38	0	0	0	0	R.SHQPGTPS#LEHLQLDAFAPGGYTLR.N	950	7.772	0	0	0	0
31232	3	CIC-SBP	R.SHQPGTPS#LEHLQLDAFAPGGYTLR.N	950	5.085	0	0	0	0	R.SHQPGTPS#LEHLQLDAFAPGGYTLR.N	950	7.772	0	0	0	0
31323	3	CIC-SBP	R.SHQPGTPS#LEHLQLDAFAPGGYTLR.N	950	5.085	0	0	0	0	R.SHQPGTPS#LEHLQLDAFAPGGYTLR.N	950	7.772	0	0	0	0
31365	4	CIC-SBP	R.SHQPGTPS#LEHLQLDAFAPGGYTLR.N	950	0	0	0	0	0	R.SHQPGTPS#LEHLQLDAFAPGGYTLR.N	950	0	0	0	0	0
31468	4	CIC-SBP	R.SHQPGTPS#LEHLQLDAFAPGGYTLR.N	950	1.866	0	0	0	0	R.SHQPGTPS#LEHLQLDAFAPGGYTLR.N	950	0	0	0	0	0
31498	4	CIC-SBP	R.SHQPGTPS#LEHLQLDAFAPGGYTLR.N	950	5.085	0	0	0	0	R.SHQPGTPS#LEHLQLDAFAPGGYTLR.N	950	7.772	0	0	0	0
31669	4	CIC-SBP	R.SHQPGTPS#LEHLQLDAFAPGGYTLR.N	950	1.866	0	0	0	0	R.SHQPGTPS#LEHLQLDAFAPGGYTLR.N	950	3.934	0	0	0	0
31757	4	CIC-SBP	R.SHQPGTPS#LEHLQLDAFAPGGYTLR.N	950	5.085	0	0	0	0	R.SHQPGTPS#LEHLQLDAFAPGGYTLR.N	950	0	0	0	0	0
31781	4	CIC-SBP	R.SHQPGTPS#LEHLQLDAFAPGGYTLR.N	950	5.659	0	0	0	0	R.SHQPGTPS#LEHLQLDAFAPGGYTLR.N	950	0	0	0	0	0
31858	4	CIC-SBP	R.SHQPGTPS#LEHLQLDAFAPGGYTLR.N	950	0	0	0	0	0	R.SHQPGTPS#LEHLQLDAFAPGGYTLR.N	950	0	0	0	0	0
31907	4	CIC-SBP	R.SHQPGTPS#LEHLQLDAFAPGGYTLR.N	950	0	0	0	0	0	R.SHQPGTPS#LEHLQLDAFAPGGYTLR.N	950	0	0	0	0	0
31930	4	CIC-SBP	R.SHQPGTPS#LEHLQLDAFAPGGYTLR.N	950	5.085	0	0	0	0	R.SHQPGTPS#LEHLQLDAFAPGGYTLR.N	950	7.772	0	0	0	0
32040	4	CIC-SBP	R.SHQPGTPS#LEHLQLDAFAPGGYTLR.N	950	0	0	0	0	0	R.SHQPGTPS#LEHLQLDAFAPGGYTLR.N	950	0	0	0	0	0
32067	4	CIC-SBP	R.SHQPGTPS#LEHLQLDAFAPGGYTLR.N	950	0	0	0	0	0	R.SHQPGTPS#LEHLQLDAFAPGGYTLR.N	950	0	0	0	0	0
32571	3	CIC-SBP	R.SHQPGTPS#LEHLQLDAFAPGGYTLR.N	950	5.085	0	0	0	0	R.SHQPGTPS#LEHLQLDAFAPGGYTLR.N	950	7.772	0	0	0	0
32593	3	CIC-SBP	R.SHQPGTPS#LEHLQLDAFAPGGYTLR.N	950	5.085	0	0	0	0	R.SHQPGTPSLEHLQLDAFAPGGY#TLR.N	964	0	0	0	0	0
26637	4	CIC-SBP	R.SHQPGTPSLEHLQLDAFAPGGY#TLR.N	964	0	0	0	0	0	R.SHQPGTPSLEHLQLDAFAPGGY#TLR.N	964	0	0	0	0	0
23321	5	CIC-SBP	R.NHNGLS#S#LPPPVSAQPTM*LLHGYPPSHGVEPPARSPSYK.S	973	3.479	974	3.479	0	0	R.NHNGLS#S#LPPPVSAQPTM*LLHGYPPSHGVEPPARSPSYK.S	973	6.122	974	6.122	0	0
22890	4	CIC-SBP	R.NHNGLSSLPPPVS#AQPTM*LLHGYPPSHGVEPPARSPSYK.S	980	1.197	0	0	0	0	R.NHNGLSSLPPPVS#AQPTM*LLHGYPPSHGVEPPARSPSYK.S	980	1.701	0	0	0	0
23496	4	CIC-SBP	R.NHNGLSSLPPPVS#AQPTM*LLHGYPPSHGVEPPAR.S	980	2.576	0	0	0	0	R.NHNGLSSLPPPVS#AQPTM*LLHGYPPSHGVEPPAR.S	980	4.855	0	0	0	0
23597	4	CIC-SBP	R.NHNGLSSLPPPVS#AQPTM*LLHGYPPSHGVEPPAR.S	980	7.413	0	0	0	0	R.NHNGLSSLPPPVSAQPT#M*LLHGYPPSHGVEPPAR.S	984	0	0	0	0	0
22931	5	CIC-SBP	R.NHNGLSSLPPPVSAQPT#M*LLHGYPPSHGVEPPARSPSYK.S	984	3.922	0	0	0	0	R.NHNGLSSLPPPVSAQPT#M*LLHGYPPSHGVEPPARSPSYK.S	984	2.226	0	0	0	0
23712	4	CIC-SBP	R.NHNGLSSLPPPVSAQPT#M*LLHGYPPSHGVEPPAR.S	984	2.806	0	0	0	0	R.NHNGLSSLPPPVS#AQPTM*LLHGYPPSHGVEPPAR.S	980	4.855	0	0	0	0
22802	5	CIC-SBP	R.NHNGLSSLPPPVSAQPTM*LLHGY#PPSHGVEPPARSPSYK.S	990	0.738	0	0	0	0	R.NHNGLSSLPPPVSAQPTM*LLHGY#PPSHGVEPPARSPSYK.S	990	2.412	0	0	0	0
23283	5	CIC-SBP	R.NHNGLSSLPPPVSAQPTM*LLHGY#PPS#HGVEPPARSPSYK.S	990	1.318	993	2.124	0	0	R.NHNGLSSLPPPVSAQPTM*LLHGY#PPS#HGVEPPARSPSYK.S	990	4.566	993	7.128	0	0
23504	5	CIC-SBP	R.NHNGLSSLPPPVSAQPTM*LLHGY#PPS#HGVEPPARSPSYK.S	990	0	993	1.964	0	0	R.NHNGLSSLPPPVS#AQPTM*LLHGYPPSHGVEPPARS#PSYK.S	980	0	1002	8.5	0	0
15713	3	CIC-SBP	K.S#MPST#PKSATYLM*SAPPER.G	1007	12.092	1011	0	0	0	K.SMPS#T#PKSATYLM*SAPPER.G	1010	19.477	1011	5.807	0	0
1206	2	CIC-SBP	K.SM*PS#TPK.S	1010	0	0	0	0	0	K.SM*PS#TPK.S	1010	0	0	0	0	0
2175	2	CIC-SBP	K.SM*PS#TPK.S	1010	0	0	0	0	0	K.SM*PS#TPK.S	1010	0	0	0	0	0
11731	3	CIC-SBP	K.SM*PS#TPKS#ATYLM*SAPPER.G	1010	0	1014	4.085	0	0	K.SM*PS#TPKS#ATYLM*SAPPER.G	1010	0	1014	5.141	0	0
11858	3	CIC-SBP	K.SM*PS#TPKS#ATYLM*SAPPER.G	1010	0	1014	0	0	0	K.SM*PS#TPKS#ATYLM*SAPPER.G	1010	0	1014	0	0	0
11891	3	CIC-SBP	K.SM*PS#TPKSATYLM*SAPPER.G	1010	17.009	0	0	0	0	K.SM*PS#TPKSATYLM*SAPPER.G	1010	4.137	0	0	0	0
12025	3	CIC-SBP	K.SM*PS#TPKSATYLM*SAPPER.G	1010	12.092	0	0	0	0	K.SM*PSTPKS#ATYLM*SAPPER.G	1014	0	0	0	0	0
12089	3	CIC-SBP	K.SM*PS#TPKS#ATYLM*SAPPER.G	1010	17.009	1014	2.806	0	0	K.SM*PS#TPKSAT#YLM*SAPPER.G	1010	5.141	1016	0	0	0
12120	2	CIC-SBP	K.SM*PS#TPKS#ATYLM*SAPPER.G	1010	0	1014	5.085	0	0	K.SM*PS#TPKS#ATYLM*SAPPER.G	1010	0	1014	7.772	0	0
12320	3	CIC-SBP	K.SM*PS#TPKS#ATYLM*SAPPER.G	1010	17.009	1014	2.806	0	0	K.SM*PST#PKSAT#YLM*SAPPER.G	1011	9.404	1016	0	0	0
12382	2	CIC-SBP	K.SM*PS#TPKS#ATYLM*SAPPER.G	1010	0	1014	6.591	0	0	K.SM*PS#TPKS#ATYLM*SAPPER.G	1010	0	1014	7.772	0	0
12437	3	CIC-SBP	K.SM*PS#TPKS#ATYLM*SAPPER.G	1010	6.591	1014	2.806	0	0	K.SM*PST#PKSAT#YLM*SAPPER.G	1011	9.404	1016	0	0	0
12517	2	CIC-SBP	K.SM*PS#TPKS#ATYLM*SAPPER.G	1010	0	1014	30.835	0	0	K.SM*PS#TPKS#ATYLM*SAPPER.G	1010	0	1014	39.765	0	0
12662	3	CIC-SBP	K.SM*PS#TPKS#ATYLM*SAPPER.G	1010	6.591	1014	0	0	0	K.SM*PS#TPKS#ATYLM*SAPPER.G	1010	0	1014	0	0	0
12775	3	CIC-SBP	K.SM*PS#TPKS#ATYLM*SAPPER.G	1010	6.591	1014	4.085	0	0	K.SM*PST#PKSAT#YLM*SAPPER.G	1011	9.404	1016	0	0	0
12891	3	CIC-SBP	K.SM*PS#TPKS#ATYLM*SAPPER.G	1010	6.591	1014	2.806	0	0	K.SM*PS#TPKS#ATYLM*SAPPER.G	1010	10.873	1014	5.141	0	0
13120	3	CIC-SBP	K.SM*PS#TPKS#ATYLM*SAPPER.G	1010	13.38	1014	0	0	0	K.SM*PS#TPKS#ATYLM*SAPPER.G	1010	7.772	1014	0	0	0
13236	3	CIC-SBP	K.SM*PS#TPKS#ATYLM*SAPPER.G	1010	30.835	1014	11.015	0	0	K.SM*PS#TPKS#ATYLM*SAPPER.G	1010	0	1014	13.129	0	0
13352	3	CIC-SBP	K.SM*PS#TPKS#ATYLM*SAPPER.G	1010	17.009	1014	7.971	0	0	K.SM*PS#TPKS#ATYLM*SAPPER.G	1010	7.925	1014	0	0	0
13413	3	CIC-SBP	K.SM*PS#TPKSATYLM*SAPPER.G	1010	6.591	0	0	0	0	K.SM*PS#TPKSATYLM*SAPPER.G	1010	9.404	0	0	0	0
13466	3	CIC-SBP	K.SM*PS#TPKS#ATYLM*SAPPER.G	1010	17.009	1014	0	0	0	K.SM*PS#TPKS#ATYLM*SAPPER.G	1010	0	1014	0	0	0
13580	3	CIC-SBP	K.SM*PS#TPKS#ATYLM*SAPPER.G	1010	6.591	1014	0	0	0	K.SM*PS#TPKS#ATYLM*SAPPER.G	1010	9.404	1014	0	0	0
13810	3	CIC-SBP	K.SM*PS#TPKS#ATYLM*SAPPER.G	1010	17.009	1014	0	0	0	K.SM*PS#TPKS#ATYLM*SAPPER.G	1010	9.404	1014	0	0	0
13928	3	CIC-SBP	K.SM*PS#TPKS#ATYLM*SAPPER.G	1010	17.009	1014	12.79	0	0	K.SM*PS#TPKS#ATYLM*SAPPER.G	1010	9.404	1014	5.141	0	0
14270	3	CIC-SBP	K.SM*PS#TPKSAT#YLM*SAPPER.G	1010	2.806	1016	0	0	0	K.SM*PS#TPKSAT#YLM*SAPPER.G	1010	5.141	1016	0	0	0
14386	3	CIC-SBP	K.SM*PS#T#PKSATYLM*SAPPER.G	1010	2.017	1011	0	0	0	K.SM*PSTPKSAT#Y#LM*SAPPER.G	1016	0	1017	2.412	0	0
14508	3	CIC-SBP	K.SM*PS#TPKS#ATYLM*SAPPER.G	1010	17.009	1014	7.971	0	0	K.SM*PS#TPKS#ATYLM*SAPPER.G	1010	9.404	1014	5.141	0	0
14873	3	CIC-SBP	K.SM*PS#TPKSAT#YLM*SAPPER.G	1010	2.806	1016	0	0	0	K.SM*PS#TPKSAT#YLM*SAPPER.G	1010	6.65	1016	9.404	0	0
14995	3	CIC-SBP	K.SM*PS#TPKS#ATYLM*SAPPER.G	1010	17.009	1014	2.806	0	0	K.SM*PS#TPKS#ATYLM*SAPPER.G	1010	9.404	1014	10.873	0	0
15287	3	CIC-SBP	K.SM*PS#TPKSATYLM*S#APPER.G	1010	17.009	1020	11.721	0	0	K.SM*PS#TPKSAT#YLM*SAPPER.G	1010	4.137	1016	10.873	0	0
15402	3	CIC-SBP	K.SM*PS#T#PKSATYLM*SAPPER.G	1010	11.721	1011	7.971	0	0	K.SM*PS#T#PKSATYLM*SAPPER.G	1010	10.873	1011	5.141	0	0
15517	3	CIC-SBP	K.SM*PS#TPKSAT#YLM*SAPPER.G	1010	7.971	1016	0	0	0	K.SM*PS#T#PKSATYLM*SAPPER.G	1010	2.852	1011	0	0	0
15581	3	CIC-SBP	K.SM*PS#TPKSATYLM*SAPPER.G	1010	6.591	0	0	0	0	K.SM*PS#TPKSATYLM*SAPPER.G	1010	0	0	0	0	0
15634	3	CIC-SBP	K.SM*PS#TPKS#ATYLM*SAPPER.G	1010	6.591	1014	0	0	0	K.SM*PS#TPKS#ATYLM*SAPPER.G	1010	0	1014	0	0	0
15716	3	CIC-SBP	K.SM*PS#TPKSATYLM*SAPPER.G	1010	6.591	0	0	0	0	K.SM*PS#TPKSATYLM*SAPPER.G	1010	0	0	0	0	0
15750	3	CIC-SBP	K.SM*PS#T#PKSATYLM*SAPPER.G	1010	6.039	1011	2.806	0	0	K.SM*PS#T#PKSATYLM*SAPPER.G	1010	10.873	1011	5.141	0	0
15860	3	CIC-SBP	K.SM*PS#T#PKSATYLM*SAPPER.G	1010	6.294	1011	6.294	0	0	K.SM*PSTPKSAT#Y#LM*SAPPER.G	1016	6.888	1017	6.888	0	0
16093	3	CIC-SBP	K.SM*PS#TPKS#ATYLM*SAPPER.G	1010	6.591	1014	7.971	0	0	K.SM*PS#T#PKSATYLM*SAPPER.G	1010	4.137	1011	0	0	0
16207	3	CIC-SBP	K.SM*PS#T#PKSATYLM*SAPPER.G	1010	10.752	1011	2.806	0	0	K.SM*PSTPKSAT#Y#LM*SAPPER.G	1016	3.408	1017	6.888	0	0
16261	3	CIC-SBP	K.SMPS#T#PKSATYLM*SAPPER.G	1010	5.085	1011	3.359	0	0	K.SMPSTPKSAT#Y#LM*SAPPER.G	1016	6.65	1017	2.733	0	0
16328	3	CIC-SBP	K.SM*PS#TPKS#ATYLM*SAPPER.G	1010	6.294	1014	2.806	0	0	K.SM*PS#T#PKSATYLM*SAPPER.G	1010	7.772	1011	5.141	0	0
16469	3	CIC-SBP	K.SM*PS#TPKSAT#YLM*SAPPER.G	1010	13.38	1016	0	0	0	K.SM*PS#TPKSAT#YLM*SAPPER.G	1010	6.65	1016	0	0	0
16649	3	CIC-SBP	K.SM*PS#TPKSATY#LM*SAPPER.G	1010	5.31	1017	2.806	0	0	K.SM*PS#TPKSAT#YLM*SAPPER.G	1010	4.595	1016	0	0	0
16770	3	CIC-SBP	K.SM*PS#TPKSAT#YLM*SAPPER.G	1010	0	1016	0	0	0	K.SM*PST#PKSATY#LM*SAPPER.G	1011	0	1017	0	0	0
32621	3	CIC-SBP	K.SM*PS#TPKS#ATYLM*SAPPER.G	1010	6.591	1014	0	0	0	K.SM*PS#TPKS#ATYLM*SAPPER.G	1010	9.404	1014	0	0	0
32652	3	CIC-SBP	K.SM*PS#TPKSATY#LM*S#APPER.G	1010	6.591	1017	0	1020	7.756	K.SM*PS#TPKS#AT#YLM*SAPPER.G	1010	9.404	1014	4.855	1016	3.408
11764	2	CIC-SBP	K.SM*PST#PKS#ATYLM*SAPPER.G	1011	9.34	1014	30.835	0	0	K.SM*PST#PKS#ATYLM*SAPPER.G	1011	12.284	1014	39.765	0	0
11973	3	CIC-SBP	K.SM*PST#PKS#ATYLM*SAPPER.G	1011	7.971	1014	0	0	0	K.SM*PSTPKS#AT#YLM*SAPPER.G	1014	5.141	1016	3.408	0	0
12247	3	CIC-SBP	K.SM*PST#PKSAT#YLM*S#APPER.G	1011	7.413	1016	3.696	1020	32.892	K.SM*PST#PKSAT#YLM*S#APPER.G	1011	4.855	1016	0	1020	22.086
13697	3	CIC-SBP	K.SM*PST#PKSAT#YLM*SAPPER.G	1011	6.591	1016	0	0	0	K.SM*PST#PKSAT#YLM*SAPPER.G	1011	4.137	1016	0	0	0
14041	3	CIC-SBP	K.SM*PST#PKSAT#YLM*SAPPER.G	1011	6.591	1016	0	0	0	K.SM*PST#PKSAT#YLM*SAPPER.G	1011	9.404	1016	0	0	0
14154	3	CIC-SBP	K.SM*PST#PKS#ATYLM*SAPPER.G	1011	17.009	1014	4.085	0	0	K.SM*PST#PKSAT#YLM*SAPPER.G	1011	22.851	1016	0	0	0
14765	3	CIC-SBP	K.SM*PST#PKSATY#LM*SAPPER.G	1011	0	1017	0	0	0	K.SM*PS#TPKSAT#YLM*SAPPER.G	1010	0	1016	0	0	0
15105	3	CIC-SBP	K.SM*PST#PKS#ATYLM*SAPPER.G	1011	6.591	1014	6.039	0	0	K.SM*PST#PKS#ATYLM*SAPPER.G	1011	9.404	1014	4.137	0	0
15976	3	CIC-SBP	K.SM*PST#PKSAT#YLM*SAPPER.G	1011	2.806	1016	0	0	0	K.SM*PSTPKSAT#Y#LM*SAPPER.G	1016	7.925	1017	7.925	0	0
16126	3	CIC-SBP	K.SMPST#PKS#ATYLM*SAPPER.G	1011	0	1014	6.454	0	0	K.SMPST#PKS#ATYLM*SAPPER.G	1011	0	1014	4.356	0	0
10975	2	CIC-SBP	K.S#ATYLM*SAPPER.G	1014	7.71	0	0	0	0	K.S#ATYLM*SAPPER.G	1014	10.589	0	0	0	0
13690	3	CIC-SBP	K.SM*PSTPKS#ATYLM*SAPPER.G	1014	0	0	0	0	0	K.SM*PS#TPKSATYLM*SAPPER.G	1010	9.404	0	0	0	0
16635	3	CIC-SBP	K.SM*PSTPKS#AT#YLM*SAPPER.G	1014	7.971	1016	1.115	0	0	K.SM*PS#TPKSAT#YLM*SAPPER.G	1010	0	1016	0	0	0
11107	2	CIC-SBP	K.SAT#YLM*SAPPER.G	1016	0	0	0	0	0	K.SAT#YLM*SAPPER.G	1016	0	0	0	0	0
11231	2	CIC-SBP	K.SAT#YLM*SAPPER.G	1016	31.275	0	0	0	0	K.SAT#YLM*SAPPER.G	1016	42.886	0	0	0	0
11875	3	CIC-SBP	K.SM*PSTPKSAT#YLM*SAPPER.G	1016	6.591	0	0	0	0	K.SM*PS#TPKSATYLM*SAPPER.G	1010	4.137	0	0	0	0
14627	3	CIC-SBP	K.SM*PSTPKSAT#Y#LM*SAPPER.G	1016	0	1017	0.845	0	0	K.SM*PSTPKSAT#Y#LM*SAPPER.G	1016	0	1017	0	0	0
15675	3	CIC-SBP	K.SMPSTPKSAT#Y#LM*SAPPER.G	1016	2.949	1017	2.949	0	0	K.SMPSTPKSAT#Y#LM*SAPPER.G	1016	7.646	1017	7.646	0	0
32607	3	CIC-SBP	K.SM*PSTPKSAT#Y#LM*SAPPER.G	1016	11.721	1017	15.007	0	0	K.SM*PSTPKSAT#Y#LM*SAPPER.G	1016	0	1017	0	0	0
12207	3	CIC-SBP	K.SM*PSTPKSATY#LM*S#APPER.G	1017	15.1	1020	27.121	0	0	K.SM*PSTPKSAT#Y#LM*SAPPER.G	1016	3.408	1017	2.412	0	0
12547	3	CIC-SBP	K.SM*PSTPKSATY#LM*S#APPER.G	1017	18.978	1020	18.805	0	0	K.SM*PST#PKSAT#YLM*SAPPER.G	1011	2.852	1016	0	0	0
13006	3	CIC-SBP	K.SM*PSTPKSATY#LM*S#APPER.G	1017	7.756	1020	7.756	0	0	K.SM*PST#PKS#ATYLM*SAPPER.G	1011	10.326	1014	7.925	0	0
32630	3	CIC-SBP	K.SMPSTPKSATY#LM*S#APPER.G	1017	0	1020	1.627	0	0	K.SMPS#T#PKSATYLM*SAPPER.G	1010	4.705	1011	4.705	0	0
10291	2	CIC-SBP	K.SATYLM*S#APPER.G	1020	37.54	0	0	0	0	K.SATYLM*S#APPER.G	1020	49.365	0	0	0	0
10405	2	CIC-SBP	K.SATYLM*S#APPER.G	1020	37.54	0	0	0	0	K.SATYLM*S#APPER.G	1020	49.365	0	0	0	0
10520	2	CIC-SBP	K.SATYLM*S#APPER.G	1020	53.534	0	0	0	0	K.SATYLM*S#APPER.G	1020	49.365	0	0	0	0
10644	2	CIC-SBP	K.SATYLM*S#APPER.G	1020	13.38	0	0	0	0	K.SATYLM*S#APPER.G	1020	19.046	0	0	0	0
11369	2	CIC-SBP	K.SATYLM*S#APPER.G	1020	24.243	0	0	0	0	K.SATYLM*S#APPER.G	1020	32.972	0	0	0	0
11504	2	CIC-SBP	K.SATYLM*S#APPER.G	1020	13.38	0	0	0	0	K.SATYLM*S#APPER.G	1020	19.046	0	0	0	0
11636	2	CIC-SBP	K.SATYLM*S#APPER.G	1020	37.54	0	0	0	0	K.SATYLM*S#APPER.G	1020	32.972	0	0	0	0
11748	2	CIC-SBP	K.SATYLM*S#APPER.G	1020	37.54	0	0	0	0	K.SATYLM*S#APPER.G	1020	49.365	0	0	0	0
11860	2	CIC-SBP	K.SATYLM*S#APPER.G	1020	24.243	0	0	0	0	K.SATYLM*S#APPER.G	1020	32.972	0	0	0	0
11976	2	CIC-SBP	K.SATYLM*S#APPER.G	1020	53.534	0	0	0	0	K.SATYLM*S#APPER.G	1020	68.472	0	0	0	0
12090	2	CIC-SBP	K.SATYLM*S#APPER.G	1020	53.534	0	0	0	0	K.SATYLM*S#APPER.G	1020	68.472	0	0	0	0
12205	2	CIC-SBP	K.SATYLM*S#APPER.G	1020	37.54	0	0	0	0	K.SATYLM*S#APPER.G	1020	49.365	0	0	0	0
12364	2	CIC-SBP	K.SATYLM*S#APPER.G	1020	59.298	0	0	0	0	K.SATYLM*S#APPER.G	1020	77.127	0	0	0	0
12482	2	CIC-SBP	K.SATYLM*S#APPER.G	1020	24.243	0	0	0	0	K.SATYLM*S#APPER.G	1020	7.772	0	0	0	0
12622	2	CIC-SBP	K.SATYLM*S#APPER.G	1020	24.243	0	0	0	0	K.SATYLM*S#APPER.G	1020	32.972	0	0	0	0
12733	2	CIC-SBP	K.SATYLM*S#APPER.G	1020	31.275	0	0	0	0	K.SATYLM*S#APPER.G	1020	42.886	0	0	0	0
12851	2	CIC-SBP	K.SATYLM*S#APPER.G	1020	37.54	0	0	0	0	K.SATYLM*S#APPER.G	1020	49.365	0	0	0	0
12902	2	CIC-SBP	K.SATYLM*S#APPER.G	1020	24.243	0	0	0	0	K.SATYLM*S#APPER.G	1020	32.972	0	0	0	0
12965	2	CIC-SBP	K.SATYLM*S#APPER.G	1020	31.275	0	0	0	0	K.SATYLM*S#APPER.G	1020	42.886	0	0	0	0
13130	2	CIC-SBP	K.SATYLM*S#APPER.G	1020	13.38	0	0	0	0	K.SATYLM*S#APPER.G	1020	19.046	0	0	0	0
24778	3	CIC-SBP	R.GMDGGM*SGCASAAAS#GGDESDIDADGQQFILAPTPAQLGR.A	1040	1.197	0	0	0	0	R.GMDGGM*SGCASAAAS#GGDESDIDADGQQFILAPTPAQLGR.A	1040	0	0	0	0	0
24349	4	CIC-SBP	R.GM*DGGM*SGCASAAASGGDESDIDADGQQFILAPT#PAQLGR.A	1059	25.014	0	0	0	0	R.GM*DGGM*SGCASAAASGGDESDIDADGQQFILAPT#PAQLGR.A	1059	20.857	0	0	0	0
24450	4	CIC-SBP	R.GM*DGGM*SGCASAAASGGDESDIDADGQQFILAPT#PAQLGR.A	1059	38.238	0	0	0	0	R.GM*DGGM*SGCASAAASGGDESDIDADGQQFILAPT#PAQLGR.A	1059	45.077	0	0	0	0
24482	4	CIC-SBP	R.GM*DGGM*SGCASAAASGGDESDIDADGQQFILAPT#PAQLGR.A	1059	45.653	0	0	0	0	R.GM*DGGM*SGCASAAASGGDESDIDADGQQFILAPT#PAQLGR.A	1059	45.077	0	0	0	0
25124	3	CIC-SBP	R.GM*DGGM*SGCASAAASGGDESDIDADGQQFILAPT#PAQLGR.A	1059	9.953	0	0	0	0	R.GM*DGGM*SGCASAAASGGDESDIDADGQQFILAPT#PAQLGR.A	1059	14.353	0	0	0	0
14727	3	CIC-SBP	K.NLS#QSKSESNVSFGANLGASNGQHISR.K	1075	6.591	0	0	0	0	K.NLS#QSKSESNVSFGANLGASNGQHISR.K	1075	9.404	0	0	0	0
14778	3	CIC-SBP	K.NLS#QSKSESNVSFGANLGASNGQHISR.K	1075	6.591	0	0	0	0	K.NLS#QSKSESNVSFGANLGASNGQHISR.K	1075	9.404	0	0	0	0
14492	3	CIC-SBP	K.NLSQSKS#ESNVSFGANLGASNGQHISR.K	1079	4.54	0	0	0	0	K.NLSQSKS#ESNVSFGANLGASNGQHISR.K	1079	0	0	0	0	0
14510	3	CIC-SBP	K.NLSQSKSES#NVSFGANLGASNGQHISR.K	1081	4.54	0	0	0	0	K.NLSQSKSES#NVSFGANLGASNGQHISR.K	1081	0	0	0	0	0
7139	3	CIC-SBP	K.S#PM*KGAPGSTAAALKK.K	1162	43.442	0	0	0	0	K.S#PM*KGAPGSTAAALKK.K	1162	56.729	0	0	0	0
8214	2	CIC-SBP	K.S#PM*KGAPGSTAAALK.K	1162	19.846	0	0	0	0	K.S#PM*KGAPGSTAAALK.K	1162	20.282	0	0	0	0
8243	2	CIC-SBP	K.S#PM*KGAPGSTAAALK.K	1162	28.529	0	0	0	0	K.S#PM*KGAPGSTAAALK.K	1162	42.464	0	0	0	0
8552	2	CIC-SBP	K.S#PM*KGAPGSTAAALK.K	1162	28.529	0	0	0	0	K.S#PM*KGAPGSTAAALK.K	1162	42.464	0	0	0	0
8652	2	CIC-SBP	K.S#PM*KGAPGSTAAALK.K	1162	28.529	0	0	0	0	K.S#PM*KGAPGSTAAALK.K	1162	30.718	0	0	0	0
8764	2	CIC-SBP	K.S#PM*KGAPGSTAAALK.K	1162	19.846	0	0	0	0	K.S#PM*KGAPGSTAAALK.K	1162	20.282	0	0	0	0
8900	2	CIC-SBP	K.S#PM*KGAPGSTAAALK.K	1162	12.431	0	0	0	0	K.S#PM*KGAPGSTAAALK.K	1162	20.282	0	0	0	0
7577	2	CIC-SBP	K.GAPGS#TAAALKK.K	1170	9.34	0	0	0	0	K.GAPGS#TAAALKK.K	1170	12.284	0	0	0	0
8761	2	CIC-SBP	K.GAPGS#TAAALK.K	1170	24.437	0	0	0	0	K.GAPGS#TAAALK.K	1170	30.458	0	0	0	0
8894	2	CIC-SBP	K.GAPGS#TAAALK.K	1170	9.34	0	0	0	0	K.GAPGS#TAAALK.K	1170	12.284	0	0	0	0
6858	2	CIC-SBP	K.GAPGST#AAALKK.K	1171	0	0	0	0	0	K.GAPGST#AAALKK.K	1171	0	0	0	0	0
6866	2	CIC-SBP	K.GAPGST#AAALKK.K	1171	0	0	0	0	0	K.GAPGST#AAALKK.K	1171	0	0	0	0	0
6982	2	CIC-SBP	K.GAPGST#AAALKK.K	1171	0	0	0	0	0	K.GAPGST#AAALKK.K	1171	0	0	0	0	0
7919	2	CIC-SBP	K.GAPGST#AAALK.K	1171	9.34	0	0	0	0	K.GAPGST#AAALK.K	1171	12.284	0	0	0	0
8028	2	CIC-SBP	K.GAPGST#AAALK.K	1171	9.34	0	0	0	0	K.GAPGST#AAALK.K	1171	12.284	0	0	0	0
21638	3	CIC-SBP	K.ALPQFQPEDCQS#PSAIAVPSS#PR.V	1209	3.359	1218	0	0	0	K.ALPQFQPEDCQS#PSAIAVPSS#PR.V	1209	5.807	1218	0	0	0
21764	3	CIC-SBP	K.ALPQFQPEDCQS#PSAIAVPS#SPR.V	1209	0	1217	0	0	0	K.ALPQFQPEDCQS#PSAIAVPS#SPR.V	1209	0	1217	0	0	0
21883	3	CIC-SBP	K.ALPQFQPEDCQS#PSAIAVPS#SPR.V	1209	0	1217	0	0	0	K.ALPQFQPEDCQS#PSAIAVPS#SPR.V	1209	0	1217	0	0	0
22001	3	CIC-SBP	K.ALPQFQPEDCQS#PSAIAVPSS#PR.V	1209	4.085	1218	9.34	0	0	K.ALPQFQPEDCQS#PSAIAVPSS#PR.V	1209	6.65	1218	12.284	0	0
22011	2	CIC-SBP	K.ALPQFQPEDCQS#PSAIAVPSSPR.V	1209	6.591	0	0	0	0	K.ALPQFQPEDCQS#PSAIAVPSSPR.V	1209	9.404	0	0	0	0
22181	3	CIC-SBP	K.ALPQFQPEDCQS#PSAIAVPSS#PR.V	1209	3.359	1218	0	0	0	K.ALPQFQPEDCQS#PSAIAVPSS#PR.V	1209	5.807	1218	0	0	0
22241	3	CIC-SBP	K.ALPQFQPEDCQS#PSAIAVPS#SPR.V	1209	11.015	1217	0	0	0	K.ALPQFQPEDCQS#PSAIAVPS#SPR.V	1209	6.65	1217	0	0	0
22476	3	CIC-SBP	K.ALPQFQPEDCQS#PSAIAVPSSPR.V	1209	4.085	0	0	0	0	K.ALPQFQPEDCQS#PSAIAVPSSPR.V	1209	6.65	0	0	0	0
32602	3	CIC-SBP	K.ALPQFQPEDCQS#PSAIAVPS#SPR.V	1209	4.085	1217	0	0	0	K.ALPQFQPEDCQS#PSAIAVPS#SPR.V	1209	6.65	1217	0	0	0
21869	3	CIC-SBP	K.ALPQFQPEDCQSPS#AIAVPSSPR.V	1211	11.015	0	0	0	0	K.ALPQFQPEDCQSPS#AIAVPSSPR.V	1211	16.509	0	0	0	0
22124	3	CIC-SBP	K.ALPQFQPEDCQSPS#AIAVPSSPR.V	1211	14.669	0	0	0	0	K.ALPQFQPEDCQSPS#AIAVPSSPR.V	1211	16.203	0	0	0	0
22359	3	CIC-SBP	K.ALPQFQPEDCQSPS#AIAVPSSPR.V	1211	4.085	0	0	0	0	K.ALPQFQPEDCQSPS#AIAVPSSPR.V	1211	6.65	0	0	0	0
22426	3	CIC-SBP	K.ALPQFQPEDCQSPS#AIAVPSSPR.V	1211	4.085	0	0	0	0	K.ALPQFQPEDCQSPS#AIAVPSSPR.V	1211	6.65	0	0	0	0
32558	3	CIC-SBP	K.ALPQFQPEDCQSPS#AIAVPSSPR.V	1211	4.085	0	0	0	0	K.ALPQFQPEDCQSPS#AIAVPSSPR.V	1211	6.65	0	0	0	0
32620	3	CIC-SBP	K.ALPQFQPEDCQSPS#AIAVPS#SPR.V	1211	4.085	1217	9.34	0	0	K.ALPQFQPEDCQSPS#AIAVPS#SPR.V	1211	6.65	1217	12.284	0	0
22000	3	CIC-SBP	K.ALPQFQPEDCQSPSAIAVPS#SPR.V	1217	0	0	0	0	0	K.ALPQFQPEDCQSPSAIAVPS#SPR.V	1217	0	0	0	0	0
22237	3	CIC-SBP	K.ALPQFQPEDCQSPSAIAVPS#SPR.V	1217	0	0	0	0	0	K.ALPQFQPEDCQSPSAIAVPS#SPR.V	1217	0	0	0	0	0
2955	2	CIC-SBP	R.KKNT#APPPVQK.L	1231	1000	0	0	0	0	R.KKNT#APPPVQK.L	1231	1000	0	0	0	0
3511	2	CIC-SBP	R.KKNT#APPPVQK.L	1231	1000	0	0	0	0	R.KKNT#APPPVQK.L	1231	1000	0	0	0	0
3904	2	CIC-SBP	R.KKNT#APPPVQK.L	1231	1000	0	0	0	0	R.KKNT#APPPVQK.L	1231	1000	0	0	0	0
3946	2	CIC-SBP	R.KKNT#APPPVQK.L	1231	1000	0	0	0	0	R.KKNT#APPPVQK.L	1231	1000	0	0	0	0
4036	2	CIC-SBP	R.KKNT#APPPVQK.L	1231	1000	0	0	0	0	R.KKNT#APPPVQK.L	1231	1000	0	0	0	0
4126	2	CIC-SBP	R.KKNT#APPPVQK.L	1231	1000	0	0	0	0	R.KKNT#APPPVQK.L	1231	1000	0	0	0	0
4222	2	CIC-SBP	R.KKNT#APPPVQK.L	1231	1000	0	0	0	0	R.KKNT#APPPVQK.L	1231	1000	0	0	0	0
4335	2	CIC-SBP	R.KKNT#APPPVQK.L	1231	1000	0	0	0	0	R.KKNT#APPPVQK.L	1231	1000	0	0	0	0
4476	2	CIC-SBP	R.KKNT#APPPVQK.L	1231	1000	0	0	0	0	R.KKNT#APPPVQK.L	1231	1000	0	0	0	0
4557	2	CIC-SBP	R.KKNT#APPPVQK.L	1231	1000	0	0	0	0	R.KKNT#APPPVQK.L	1231	1000	0	0	0	0
4747	2	CIC-SBP	R.KKNT#APPPVQK.L	1231	1000	0	0	0	0	R.KKNT#APPPVQK.L	1231	1000	0	0	0	0
4849	2	CIC-SBP	R.KKNT#APPPVQK.L	1231	1000	0	0	0	0	R.KKNT#APPPVQK.L	1231	1000	0	0	0	0
4927	2	CIC-SBP	K.KNT#APPPVQK.L	1231	1000	0	0	0	0	K.KNT#APPPVQK.L	1231	1000	0	0	0	0
4960	2	CIC-SBP	R.KKNT#APPPVQK.L	1231	1000	0	0	0	0	R.KKNT#APPPVQK.L	1231	1000	0	0	0	0
5051	2	CIC-SBP	K.KNT#APPPVQK.L	1231	1000	0	0	0	0	K.KNT#APPPVQK.L	1231	1000	0	0	0	0
5137	2	CIC-SBP	K.KNT#APPPVQK.L	1231	1000	0	0	0	0	K.KNT#APPPVQK.L	1231	1000	0	0	0	0
5210	2	CIC-SBP	K.KNT#APPPVQK.L	1231	1000	0	0	0	0	K.KNT#APPPVQK.L	1231	1000	0	0	0	0
5275	2	CIC-SBP	K.KNT#APPPVQK.L	1231	1000	0	0	0	0	K.KNT#APPPVQK.L	1231	1000	0	0	0	0
5336	2	CIC-SBP	K.KNT#APPPVQK.L	1231	1000	0	0	0	0	K.KNT#APPPVQK.L	1231	1000	0	0	0	0
5392	2	CIC-SBP	K.KNT#APPPVQK.L	1231	1000	0	0	0	0	K.KNT#APPPVQK.L	1231	1000	0	0	0	0
5411	2	CIC-SBP	K.KNT#APPPVQK.L	1231	1000	0	0	0	0	K.KNT#APPPVQK.L	1231	1000	0	0	0	0
5454	2	CIC-SBP	K.KNT#APPPVQK.L	1231	1000	0	0	0	0	K.KNT#APPPVQK.L	1231	1000	0	0	0	0
5516	2	CIC-SBP	K.KNT#APPPVQK.L	1231	1000	0	0	0	0	K.KNT#APPPVQK.L	1231	1000	0	0	0	0
5532	2	CIC-SBP	K.KNT#APPPVQK.L	1231	1000	0	0	0	0	K.KNT#APPPVQK.L	1231	1000	0	0	0	0
5575	2	CIC-SBP	K.KNT#APPPVQK.L	1231	1000	0	0	0	0	K.KNT#APPPVQK.L	1231	1000	0	0	0	0
5638	2	CIC-SBP	K.KNT#APPPVQK.L	1231	1000	0	0	0	0	K.KNT#APPPVQK.L	1231	1000	0	0	0	0
5712	2	CIC-SBP	K.KNT#APPPVQK.L	1231	1000	0	0	0	0	K.KNT#APPPVQK.L	1231	1000	0	0	0	0
5780	2	CIC-SBP	K.KNT#APPPVQK.L	1231	1000	0	0	0	0	K.KNT#APPPVQK.L	1231	1000	0	0	0	0
5844	2	CIC-SBP	K.KNT#APPPVQK.L	1231	1000	0	0	0	0	K.KNT#APPPVQK.L	1231	1000	0	0	0	0
5910	2	CIC-SBP	K.KNT#APPPVQK.L	1231	1000	0	0	0	0	K.KNT#APPPVQK.L	1231	1000	0	0	0	0
5979	2	CIC-SBP	K.KNT#APPPVQK.L	1231	1000	0	0	0	0	K.KNT#APPPVQK.L	1231	1000	0	0	0	0
6056	2	CIC-SBP	K.KNT#APPPVQK.L	1231	1000	0	0	0	0	K.KNT#APPPVQK.L	1231	1000	0	0	0	0
6133	2	CIC-SBP	K.KNT#APPPVQK.L	1231	1000	0	0	0	0	K.KNT#APPPVQK.L	1231	1000	0	0	0	0
6224	2	CIC-SBP	K.KNT#APPPVQK.L	1231	1000	0	0	0	0	K.KNT#APPPVQK.L	1231	1000	0	0	0	0
6281	2	CIC-SBP	K.KNT#APPPVQK.L	1231	1000	0	0	0	0	K.KNT#APPPVQK.L	1231	1000	0	0	0	0
6327	2	CIC-SBP	K.KNT#APPPVQK.L	1231	1000	0	0	0	0	K.KNT#APPPVQK.L	1231	1000	0	0	0	0
10770	3	CIC-SBP	K.LM*CEDDSIDEPAS#APPT#TTQR.F	1251	16.144	1255	0	0	0	K.LM*CEDDSIDEPAS#APPT#TTQR.F	1251	9.588	1255	0	0	0
11091	3	CIC-SBP	K.LM*CEDDSIDEPAS#APPTTTQR.F	1251	8.913	0	0	0	0	K.LM*CEDDSIDEPAS#APPTTTQR.F	1251	16.203	0	0	0	0
11121	3	CIC-SBP	K.LM*CEDDSIDEPAS#APPTTTQR.F	1251	17.848	0	0	0	0	K.LM*CEDDSIDEPAS#APPTTTQR.F	1251	10.414	0	0	0	0
11261	3	CIC-SBP	K.LM*CEDDSIDEPAS#APPTTTQR.F	1251	11.069	0	0	0	0	K.LM*CEDDSIDEPAS#APPTTTQR.F	1251	18.731	0	0	0	0
11538	2	CIC-SBP	K.LM*CEDDSIDEPAS#APPTTTQR.F	1251	11.015	0	0	0	0	K.LM*CEDDSIDEPAS#APPTTTQR.F	1251	16.509	0	0	0	0
11657	3	CIC-SBP	K.LM*CEDDSIDEPAS#APPTTTQR.F	1251	34.892	0	0	0	0	K.LM*CEDDSIDEPAS#APPTTTQR.F	1251	28.512	0	0	0	0
11922	2	CIC-SBP	K.LM*CEDDSIDEPAS#APPTTTQR.F	1251	11.015	0	0	0	0	K.LM*CEDDSIDEPAS#APPTTTQR.F	1251	16.509	0	0	0	0
12046	3	CIC-SBP	K.LM*CEDDSIDEPAS#APPTTTQR.F	1251	34.892	0	0	0	0	K.LM*CEDDSIDEPAS#APPTTTQR.F	1251	28.512	0	0	0	0
12157	3	CIC-SBP	K.LM*CEDDSIDEPAS#APPTTTQR.F	1251	25.827	0	0	0	0	K.LM*CEDDSIDEPAS#APPTTTQR.F	1251	28.512	0	0	0	0
12204	3	CIC-SBP	K.LM*CEDDSIDEPAS#APPTTTQR.F	1251	34.892	0	0	0	0	K.LM*CEDDSIDEPAS#APPTTTQR.F	1251	51.688	0	0	0	0
12274	3	CIC-SBP	K.LM*CEDDSIDEPAS#APPTTTQR.F	1251	25.827	0	0	0	0	K.LM*CEDDSIDEPAS#APPTTTQR.F	1251	18.731	0	0	0	0
12388	3	CIC-SBP	K.LM*CEDDSIDEPAS#APPTTTQR.F	1251	25.827	0	0	0	0	K.LM*CEDDSIDEPAS#APPTTTQR.F	1251	18.731	0	0	0	0
12506	3	CIC-SBP	K.LM*CEDDSIDEPAS#APPTTTQR.F	1251	17.848	0	0	0	0	K.LM*CEDDSIDEPAS#APPTTTQR.F	1251	28.512	0	0	0	0
12618	3	CIC-SBP	K.LM*CEDDSIDEPAS#APPTTTQR.F	1251	34.892	0	0	0	0	K.LM*CEDDSIDEPAS#APPTTTQR.F	1251	51.688	0	0	0	0
12645	3	CIC-SBP	K.LM*CEDDSIDEPAS#APPTTTQR.F	1251	34.892	0	0	0	0	K.LM*CEDDSIDEPAS#APPTTTQR.F	1251	42.109	0	0	0	0
12809	2	CIC-SBP	K.LM*CEDDSIDEPAS#APPTTTQR.F	1251	23.624	0	0	0	0	K.LM*CEDDSIDEPAS#APPTTTQR.F	1251	34.81	0	0	0	0
12879	3	CIC-SBP	K.LM*CEDDSIDEPAS#APPTTTQR.F	1251	17.848	0	0	0	0	K.LM*CEDDSIDEPAS#APPTTTQR.F	1251	18.731	0	0	0	0
13019	3	CIC-SBP	K.LM*CEDDSIDEPAS#APPTTTQR.F	1251	17.848	0	0	0	0	K.LM*CEDDSIDEPAS#APPTTTQR.F	1251	28.512	0	0	0	0
13039	3	CIC-SBP	K.LM*CEDDSIDEPAS#APPTTTQR.F	1251	11.069	0	0	0	0	K.LM*CEDDSIDEPAS#APPTTTQR.F	1251	18.731	0	0	0	0
13132	3	CIC-SBP	K.LM*CEDDSIDEPAS#APPTTTQR.F	1251	47.743	0	0	0	0	K.LM*CEDDSIDEPAS#APPTTTQR.F	1251	39.542	0	0	0	0
11413	3	CIC-SBP	K.LM*CEDDSIDEPASAPPT#TTQR.F	1255	6.591	0	0	0	0	K.LM*CEDDSIDEPASAPPT#TTQR.F	1255	9.404	0	0	0	0
12735	3	CIC-SBP	K.LM*CEDDSIDEPASAPPTT#TQR.F	1256	0	0	0	0	0	K.LM*CEDDSIDEPAS#APPTTTQR.F	1251	28.512	0	0	0	0
5240	2	CIC-SBP	K.ELES#SDQTGRSPR.T	1274	0	0	0	0	0	K.ELES#SDQTGRSPR.T	1274	0	0	0	0	0
9365	4	CIC-SBP	K.ELES#S#DQT#GRSPRTPKTPLQSAR.S	1274	15.819	1275	12.531	1278	12.531	K.ELES#SDQTGRS#PRTPKT#PLQSAR.S	1274	4.356	1281	0	1287	10.326
26040	3	CIC-SBP	R.FFGPDFNNELKELES#SDQTGRSPR.T	1274	0	0	0	0	0	R.FFGPDFNNELKELES#SDQTGRSPR.T	1274	0	0	0	0	0
8945	3	CIC-SBP	K.ELESS#DQTGRSPRT#PKT#PLQSAR.S	1275	9.34	1284	7.971	1287	3.359	K.ELESS#DQTGRSPRT#PKT#PLQSAR.S	1275	12.284	1284	13.129	1287	5.807
5157	2	CIC-SBP	K.ELESSDQT#GRSPR.T	1278	0	0	0	0	0	K.ELESSDQT#GRSPR.T	1278	0	0	0	0	0
9184	3	CIC-SBP	K.ELESSDQT#GRSPRT#PKT#PLQSAR.S	1278	3.359	1284	4.16	1287	9.296	K.ELESS#DQTGRS#PRTPKT#PLQSAR.S	1275	3.113	1281	0	1287	8.532
9738	3	CIC-SBP	K.ELESSDQT#GRS#PRTPKT#PLQSAR.S	1278	3.701	1281	3.701	1287	2.806	K.ELESSDQTGRS#PRTPKT#PLQS#AR.S	1281	3.113	1287	10.376	1291	10.376
4630	2	CIC-SBP	K.ELESSDQTGRS#PR.T	1281	5.085	0	0	0	0	K.ELESSDQTGRS#PR.T	1281	0	0	0	0	0
4850	2	CIC-SBP	K.ELESSDQTGRS#PR.T	1281	13.38	0	0	0	0	K.ELESSDQTGRS#PR.T	1281	19.046	0	0	0	0
4957	2	CIC-SBP	K.ELESSDQTGRS#PR.T	1281	13.38	0	0	0	0	K.ELESSDQTGRS#PR.T	1281	19.046	0	0	0	0
5458	2	CIC-SBP	K.ELESSDQTGRS#PR.T	1281	5.085	0	0	0	0	K.ELESSDQTGRS#PR.T	1281	7.772	0	0	0	0
7250	3	CIC-SBP	R.S#PRTPKT#PLQSAR.S	1281	3.359	1287	18.805	0	0	R.S#PRTPKT#PLQSAR.S	1281	5.807	1287	10.873	0	0
8817	3	CIC-SBP	K.ELESSDQTGRS#PRT#PKT#PLQSAR.S	1281	8.463	1284	18.335	1287	3.359	K.ELESSDQTGRS#PRT#PKT#PLQSAR.S	1281	3.113	1284	10.905	1287	6.033
26135	3	CIC-SBP	R.FFGPDFNNELKELESSDQTGRS#PR.T	1281	4.085	0	0	0	0	R.FFGPDFNNELKELESSDQTGRS#PR.T	1281	6.65	0	0	0	0
7362	3	CIC-SBP	R.SPRT#PKT#PLQSAR.S	1284	10.095	1287	18.805	0	0	R.SPRT#PKT#PLQSAR.S	1284	15.504	1287	19.477	0	0
6662	3	CIC-SBP	R.TPKT#PLQSAR.S	1287	28.934	0	0	0	0	R.TPKT#PLQSAR.S	1287	15.504	0	0	0	0
6771	3	CIC-SBP	R.TPKT#PLQSAR.S	1287	18.603	0	0	0	0	R.TPKT#PLQSAR.S	1287	27.034	0	0	0	0
6887	3	CIC-SBP	R.TPKT#PLQSAR.S	1287	18.603	0	0	0	0	R.TPKT#PLQSAR.S	1287	27.034	0	0	0	0
6926	2	CIC-SBP	R.TPKT#PLQS#AR.S	1287	14.966	1291	42.565	0	0	R.TPKT#PLQS#AR.S	1287	20.72	1291	59.818	0	0
7006	3	CIC-SBP	R.TPKT#PLQSAR.S	1287	18.603	0	0	0	0	R.TPKT#PLQSAR.S	1287	27.034	0	0	0	0
7039	2	CIC-SBP	R.TPKT#PLQS#AR.S	1287	14.966	1291	31.769	0	0	R.TPKT#PLQS#AR.S	1287	20.72	1291	45.925	0	0
7271	2	CIC-SBP	R.TPKT#PLQS#AR.S	1287	0	1291	2.576	0	0	R.TPKT#PLQS#AR.S	1287	0	1291	4.855	0	0
30036	3	CIC-SBP	R.SLVLQLFAEHGNFPT#AQATM*AFQSK.H	1324	2.185	0	0	0	0	R.SLVLQLFAEHGNFPTAQAT#M*AFQSK.H	1328	4.137	0	0	0	0

## Sheet: run4-control
ScanF	z	Reference	ModScore Peptide_A	Site 1 Position_A	Site 1 Score_A	Site 2 Position_A	Site 2 Score_A	Site 3 Position_A	Site 3 Score_A	ModScore Peptide_B	Site 1 Position_B	Site 1 Score_B	Site 2 Position_B	Site 2 Score_B	Site 3 Position_B	Site 3 Score_B
17815	4	CIC-SBP	R.S#ATPSY#TSPVNHAGAS#PLNAIAHSPVNVSATHR.Q	26	0	31	0.645	41	0.905	R.SAT#PS#YTSPVNHAGAS#PLNAIAHSPVNVSATHR.Q	28	2.057	30	2.057	41	2.057
18833	3	CIC-SBP	R.S#ATPSYTS#PVNHAGASPLNAIAHSPVNVSATHR.Q	26	0	33	6.603	0	0	R.SAT#PSYTSPVNHAGAS#PLNAIAHSPVNVSATHR.Q	28	0	41	7.646	0	0
19049	4	CIC-SBP	R.SAT#PSYTSPVNHAGASPLNAIAHS#PVNVS#ATHR.Q	28	0	49	4.416	54	0	R.S#ATPSYTSPVNHAGASPLNAIAHS#PVNVS#ATHR.Q	26	0	49	12.942	54	0
17800	4	CIC-SBP	R.SAT#PSYTS#PVNHAGASPLNAIAHS#PVNVSATHR.Q	28	3.065	33	3.065	49	13.378	R.SAT#PS#YTSPVNHAGASPLNAIAHS#PVNVSATHR.Q	28	0	30	0	49	16.203
17894	4	CIC-SBP	R.SATPSY#TSPVNHAGASPLNAIAHSPVNVSATHR.Q	31	0	0	0	0	0	R.SATPSY#TSPVNHAGASPLNAIAHSPVNVSATHR.Q	31	7.772	0	0	0	0
18397	4	CIC-SBP	R.SATPSY#TSPVNHAGAS#PLNAIAHSPVNVSATHR.Q	31	0	41	10.849	0	0	R.SATPSYT#SPVNHAGAS#PLNAIAHSPVNVSATHR.Q	32	0	41	6.441	0	0
17076	4	CIC-SBP	R.SATPSY#TSPVNHAGAS#PLNAIAHS#PVNVSATHR.Q	31	0	41	3.119	49	1.383	R.SATPSY#TSPVNHAGAS#PLNAIAHS#PVNVSATHR.Q	31	0	41	2.513	49	3.256
17333	4	CIC-SBP	R.SATPSY#TSPVNHAGAS#PLNAIAHSPVNVS#ATHR.Q	31	0	41	0.905	54	0	R.SATPSY#TSPVNHAGAS#PLNAIAHSPVNVS#ATHR.Q	31	0	41	2.513	54	0
17305	4	CIC-SBP	R.SATPSYT#SPVNHAGASPLNAIAHS#PVNVSATHR.Q	32	3.696	49	0.845	0	0	R.SATPSYTSPVNHAGAS#PLNAIAHS#PVNVSATHR.Q	41	10.326	49	4.978	0	0
17903	4	CIC-SBP	R.SATPSYTSPVNHAGAS#PLNAIAHSPVNVSATHR.Q	41	2.499	0	0	0	0	R.SATPSY#TSPVNHAGASPLNAIAHSPVNVSATHR.Q	31	0	0	0	0	0
17190	4	CIC-SBP	R.SATPSYTSPVNHAGAS#PLNAIAHS#PVNVSATHR.Q	41	12.79	49	2.185	0	0	R.SATPSYTSPVNHAGAS#PLNAIAHS#PVNVSATHR.Q	41	12.213	49	4.356	0	0
17629	4	CIC-SBP	R.SATPSYTSPVNHAGAS#PLNAIAHSPVNVSATHR.Q	41	2.499	0	0	0	0	R.SATPSYTSPVNHAGAS#PLNAIAHSPVNVSATHR.Q	41	0	0	0	0	0
17987	3	CIC-SBP	R.SATPSYTSPVNHAGAS#PLNAIAHSPVNVSATHR.Q	41	2.949	0	0	0	0	R.SATPSYTSPVNHAGAS#PLNAIAHSPVNVSATHR.Q	41	6.888	0	0	0	0
16408	4	CIC-SBP	R.SATPSYTSPVNHAGASPLNAIAHS#PVNVSATHR.Q	49	6.001	0	0	0	0	R.SATPSYTSPVNHAGASPLNAIAHS#PVNVSATHR.Q	49	12.576	0	0	0	0
17610	4	CIC-SBP	R.SATPSYTSPVNHAGASPLNAIAHS#PVNVSATHR.Q	49	4.691	0	0	0	0	R.SATPSYTSPVNHAGAS#PLNAIAHSPVNVSATHR.Q	41	2.412	0	0	0	0
16481	3	CIC-SBP	R.SATPSYTSPVNHAGASPLNAIAHS#PVNVSATHR.Q	49	2.79	0	0	0	0	R.SATPSYTSPVNHAGASPLNAIAHS#PVNVSATHR.Q	49	2.317	0	0	0	0
9562	3	CIC-SBP	R.SQS#LSALQQQQQQQQQAGAAGTAAGQPANKK.I	461	9.34	0	0	0	0	R.SQS#LSALQQQQQQQQQAGAAGTAAGQPANKK.I	461	12.284	0	0	0	0
8648	4	CIC-SBP	R.RSQSLS#ALQQQQQQQQQAGAAGTAAGQPANKK.I	463	0	0	0	0	0	R.RSQSLS#ALQQQQQQQQQAGAAGTAAGQPANKK.I	463	0	0	0	0	0
4758	2	CIC-SBP	R.RKS#STSTATPGGK.A	567	0	0	0	0	0	R.RKS#STSTATPGGK.A	567	0	0	0	0	0
16030	3	CIC-SBP	K.NELPS#DEDEQMLVVEEEQQQQTVKK.I	664	38.399	0	0	0	0	K.NELPS#DEDEQMLVVEEEQQQQTVKK.I	664	42.568	0	0	0	0
17265	3	CIC-SBP	K.NELPS#DEDEQMLVVEEEQQQQTVK.K	664	75.102	0	0	0	0	K.NELPS#DEDEQMLVVEEEQQQQTVK.K	664	88.552	0	0	0	0
13905	3	CIC-SBP	K.NELPS#DEDEQM*LVVEEEQQQQTVKK.I	664	16.579	0	0	0	0	K.NELPS#DEDEQM*LVVEEEQQQQTVKK.I	664	10.165	0	0	0	0
14141	3	CIC-SBP	K.NELPS#DEDEQM*LVVEEEQQQQTVKK.I	664	5.724	0	0	0	0	K.NELPS#DEDEQM*LVVEEEQQQQTVKK.I	664	10.165	0	0	0	0
14251	3	CIC-SBP	K.NELPS#DEDEQM*LVVEEEQQQQTVKK.I	664	16.579	0	0	0	0	K.NELPS#DEDEQM*LVVEEEQQQQTVKK.I	664	21.093	0	0	0	0
14445	3	CIC-SBP	K.NELPS#DEDEQM*LVVEEEQQQQTVKK.I	664	12.377	0	0	0	0	K.NELPS#DEDEQM*LVVEEEQQQQTVKK.I	664	10.165	0	0	0	0
14530	3	CIC-SBP	K.NELPS#DEDEQM*LVVEEEQQQQTVKK.I	664	21.314	0	0	0	0	K.NELPS#DEDEQM*LVVEEEQQQQTVKK.I	664	21.093	0	0	0	0
14609	3	CIC-SBP	K.NELPS#DEDEQM*LVVEEEQQQQTVKK.I	664	16.579	0	0	0	0	K.NELPS#DEDEQM*LVVEEEQQQQTVKK.I	664	10.165	0	0	0	0
14645	3	CIC-SBP	K.NELPS#DEDEQM*LVVEEEQQQQTVKK.I	664	12.377	0	0	0	0	K.NELPS#DEDEQM*LVVEEEQQQQTVKK.I	664	15.238	0	0	0	0
14989	3	CIC-SBP	K.NELPS#DEDEQM*LVVEEEQQQQTVK.K	664	59.294	0	0	0	0	K.NELPS#DEDEQM*LVVEEEQQQQTVK.K	664	68.83	0	0	0	0
15099	3	CIC-SBP	K.NELPS#DEDEQM*LVVEEEQQQQTVK.K	664	16.579	0	0	0	0	K.NELPS#DEDEQM*LVVEEEQQQQTVK.K	664	27.643	0	0	0	0
15217	3	CIC-SBP	K.NELPS#DEDEQM*LVVEEEQQQQTVK.K	664	32.252	0	0	0	0	K.NELPS#DEDEQM*LVVEEEQQQQTVK.K	664	59.607	0	0	0	0
15239	3	CIC-SBP	K.NELPS#DEDEQM*LVVEEEQQQQTVK.K	664	26.548	0	0	0	0	K.NELPS#DEDEQM*LVVEEEQQQQTVK.K	664	15.238	0	0	0	0
15330	3	CIC-SBP	K.NELPS#DEDEQM*LVVEEEQQQQTVK.K	664	38.399	0	0	0	0	K.NELPS#DEDEQM*LVVEEEQQQQTVK.K	664	59.607	0	0	0	0
15446	3	CIC-SBP	K.NELPS#DEDEQM*LVVEEEQQQQTVK.K	664	26.548	0	0	0	0	K.NELPS#DEDEQM*LVVEEEQQQQTVK.K	664	42.568	0	0	0	0
15557	3	CIC-SBP	K.NELPS#DEDEQM*LVVEEEQQQQTVK.K	664	32.252	0	0	0	0	K.NELPS#DEDEQM*LVVEEEQQQQTVK.K	664	50.843	0	0	0	0
15673	3	CIC-SBP	K.NELPS#DEDEQM*LVVEEEQQQQTVK.K	664	51.939	0	0	0	0	K.NELPS#DEDEQM*LVVEEEQQQQTVK.K	664	42.568	0	0	0	0
15788	3	CIC-SBP	K.NELPS#DEDEQM*LVVEEEQQQQTVK.K	664	16.579	0	0	0	0	K.NELPS#DEDEQM*LVVEEEQQQQTVK.K	664	21.093	0	0	0	0
15904	3	CIC-SBP	K.NELPS#DEDEQM*LVVEEEQQQQTVK.K	664	5.724	0	0	0	0	K.NELPS#DEDEQM*LVVEEEQQQQTVK.K	664	5.981	0	0	0	0
16020	3	CIC-SBP	K.NELPS#DEDEQM*LVVEEEQQQQTVK.K	664	26.548	0	0	0	0	K.NELPS#DEDEQM*LVVEEEQQQQTVK.K	664	50.843	0	0	0	0
16138	3	CIC-SBP	K.NELPS#DEDEQM*LVVEEEQQQQTVK.K	664	16.579	0	0	0	0	K.NELPS#DEDEQM*LVVEEEQQQQTVK.K	664	10.165	0	0	0	0
16255	3	CIC-SBP	K.NELPS#DEDEQM*LVVEEEQQQQTVK.K	664	44.968	0	0	0	0	K.NELPS#DEDEQM*LVVEEEQQQQTVK.K	664	42.568	0	0	0	0
16469	3	CIC-SBP	K.NELPS#DEDEQM*LVVEEEQQQQTVK.K	664	12.377	0	0	0	0	K.NELPS#DEDEQM*LVVEEEQQQQTVK.K	664	21.093	0	0	0	0
16509	3	CIC-SBP	K.NELPS#DEDEQM*LVVEEEQQQQTVK.K	664	38.399	0	0	0	0	K.NELPS#DEDEQM*LVVEEEQQQQTVK.K	664	34.82	0	0	0	0
16667	3	CIC-SBP	K.NELPS#DEDEQM*LVVEEEQQQQTVK.K	664	75.102	0	0	0	0	K.NELPS#DEDEQM*LVVEEEQQQQTVK.K	664	99.011	0	0	0	0
16785	3	CIC-SBP	K.NELPS#DEDEQM*LVVEEEQQQQTVK.K	664	12.377	0	0	0	0	K.NELPS#DEDEQM*LVVEEEQQQQTVK.K	664	21.093	0	0	0	0
17631	3	CIC-SBP	K.LMKNELPS#DEDEQMLVVEEEQQQQTVK.K	664	55.899	0	0	0	0	K.LMKNELPS#DEDEQMLVVEEEQQQQTVK.K	664	72.496	0	0	0	0
14629	3	CIC-SBP	K.LMKNELPS#DEDEQM*LVVEEEQQQQTVKK.I	664	23.398	0	0	0	0	K.LMKNELPS#DEDEQM*LVVEEEQQQQTVKK.I	664	29.491	0	0	0	0
15650	3	CIC-SBP	K.LMKNELPS#DEDEQM*LVVEEEQQQQTVK.K	664	18.321	0	0	0	0	K.LMKNELPS#DEDEQM*LVVEEEQQQQTVK.K	664	29.491	0	0	0	0
15670	4	CIC-SBP	K.LMKNELPS#DEDEQM*LVVEEEQQQQTVK.K	664	46.704	0	0	0	0	K.LMKNELPS#DEDEQM*LVVEEEQQQQTVK.K	664	70.622	0	0	0	0
15761	3	CIC-SBP	K.LMKNELPS#DEDEQM*LVVEEEQQQQTVK.K	664	41.577	0	0	0	0	K.LMKNELPS#DEDEQM*LVVEEEQQQQTVK.K	664	37.013	0	0	0	0
15844	3	CIC-SBP	K.LMKNELPS#DEDEQM*LVVEEEQQQQTVK.K	664	35.054	0	0	0	0	K.LMKNELPS#DEDEQM*LVVEEEQQQQTVK.K	664	37.013	0	0	0	0
15981	3	CIC-SBP	K.LMKNELPS#DEDEQM*LVVEEEQQQQTVK.K	664	18.321	0	0	0	0	K.LMKNELPS#DEDEQM*LVVEEEQQQQTVK.K	664	29.491	0	0	0	0
16114	3	CIC-SBP	K.LMKNELPS#DEDEQM*LVVEEEQQQQTVK.K	664	13.791	0	0	0	0	K.LMKNELPS#DEDEQM*LVVEEEQQQQTVK.K	664	22.606	0	0	0	0
16145	3	CIC-SBP	K.LMKNELPS#DEDEQM*LVVEEEQQQQTVK.K	664	55.899	0	0	0	0	K.LMKNELPS#DEDEQM*LVVEEEQQQQTVK.K	664	72.496	0	0	0	0
16449	3	CIC-SBP	K.LMKNELPS#DEDEQM*LVVEEEQQQQTVK.K	664	23.398	0	0	0	0	K.LMKNELPS#DEDEQM*LVVEEEQQQQTVK.K	664	16.427	0	0	0	0
15452	4	CIC-SBP	K.LM*KNELPS#DEDEQMLVVEEEQQQQTVKK.I	664	28.351	0	0	0	0	K.LM*KNELPS#DEDEQMLVVEEEQQQQTVKK.I	664	36.445	0	0	0	0
16005	3	CIC-SBP	K.LM*KNELPS#DEDEQMLVVEEEQQQQTVK.K	664	23.398	0	0	0	0	K.LM*KNELPS#DEDEQMLVVEEEQQQQTVK.K	664	22.606	0	0	0	0
16615	3	CIC-SBP	K.LM*KNELPS#DEDEQMLVVEEEQQQQTVK.K	664	23.398	0	0	0	0	K.LM*KNELPS#DEDEQMLVVEEEQQQQTVK.K	664	45.115	0	0	0	0
13583	3	CIC-SBP	K.LM*KNELPS#DEDEQM*LVVEEEQQQQTVKK.I	664	9.847	0	0	0	0	K.LM*KNELPS#DEDEQM*LVVEEEQQQQTVKK.I	664	11.044	0	0	0	0
13742	4	CIC-SBP	K.LM*KNELPS#DEDEQM*LVVEEEQQQQTVKK.I	664	13.421	0	0	0	0	K.LM*KNELPS#DEDEQM*LVVEEEQQQQTVKK.I	664	3.061	0	0	0	0
13858	4	CIC-SBP	K.LM*KNELPS#DEDEQM*LVVEEEQQQQTVKK.I	664	17.867	0	0	0	0	K.LM*KNELPS#DEDEQM*LVVEEEQQQQTVKK.I	664	36.445	0	0	0	0
13976	4	CIC-SBP	K.LM*KNELPS#DEDEQM*LVVEEEQQQQTVKK.I	664	17.867	0	0	0	0	K.LM*KNELPS#DEDEQM*LVVEEEQQQQTVKK.I	664	3.061	0	0	0	0
14197	3	CIC-SBP	K.LM*KNELPS#DEDEQM*LVVEEEQQQQTVKK.I	664	6.533	0	0	0	0	K.LM*KNELPS#DEDEQM*LVVEEEQQQQTVKK.I	664	16.427	0	0	0	0
14594	3	CIC-SBP	K.LM*KNELPS#DEDEQM*LVVEEEQQQQTVK.K	664	63.662	0	0	0	0	K.LM*KNELPS#DEDEQM*LVVEEEQQQQTVK.K	664	62.891	0	0	0	0
14709	3	CIC-SBP	K.LM*KNELPS#DEDEQM*LVVEEEQQQQTVK.K	664	28.986	0	0	0	0	K.LM*KNELPS#DEDEQM*LVVEEEQQQQTVK.K	664	29.491	0	0	0	0
14825	3	CIC-SBP	K.LM*KNELPS#DEDEQM*LVVEEEQQQQTVK.K	664	35.054	0	0	0	0	K.LM*KNELPS#DEDEQM*LVVEEEQQQQTVK.K	664	45.115	0	0	0	0
14846	4	CIC-SBP	K.LM*KNELPS#DEDEQM*LVVEEEQQQQTVK.K	664	9.279	0	0	0	0	K.LM*KNELPS#DEDEQM*LVVEEEQQQQTVK.K	664	21.831	0	0	0	0
14886	4	CIC-SBP	K.LM*KNELPS#DEDEQM*LVVEEEQQQQTVK.K	664	46.704	0	0	0	0	K.LM*KNELPS#DEDEQM*LVVEEEQQQQTVK.K	664	61.212	0	0	0	0
14940	3	CIC-SBP	K.LM*KNELPS#DEDEQM*LVVEEEQQQQTVK.K	664	28.986	0	0	0	0	K.LM*KNELPS#DEDEQM*LVVEEEQQQQTVK.K	664	29.491	0	0	0	0
15056	3	CIC-SBP	K.LM*KNELPS#DEDEQM*LVVEEEQQQQTVK.K	664	35.054	0	0	0	0	K.LM*KNELPS#DEDEQM*LVVEEEQQQQTVK.K	664	53.754	0	0	0	0
15136	4	CIC-SBP	K.LM*KNELPS#DEDEQM*LVVEEEQQQQTVK.K	664	22.327	0	0	0	0	K.LM*KNELPS#DEDEQM*LVVEEEQQQQTVK.K	664	21.831	0	0	0	0
15172	3	CIC-SBP	K.LM*KNELPS#DEDEQM*LVVEEEQQQQTVK.K	664	48.532	0	0	0	0	K.LM*KNELPS#DEDEQM*LVVEEEQQQQTVK.K	664	45.115	0	0	0	0
15285	3	CIC-SBP	K.LM*KNELPS#DEDEQM*LVVEEEQQQQTVK.K	664	13.791	0	0	0	0	K.LM*KNELPS#DEDEQM*LVVEEEQQQQTVK.K	664	22.606	0	0	0	0
15401	3	CIC-SBP	K.LM*KNELPS#DEDEQM*LVVEEEQQQQTVK.K	664	18.321	0	0	0	0	K.LM*KNELPS#DEDEQM*LVVEEEQQQQTVK.K	664	37.013	0	0	0	0
15583	3	CIC-SBP	K.LM*KNELPS#DEDEQM*LVVEEEQQQQTVK.K	664	48.532	0	0	0	0	K.LM*KNELPS#DEDEQM*LVVEEEQQQQTVK.K	664	72.496	0	0	0	0
15705	3	CIC-SBP	K.LM*KNELPS#DEDEQM*LVVEEEQQQQTVK.K	664	55.899	0	0	0	0	K.LM*KNELPS#DEDEQM*LVVEEEQQQQTVK.K	664	53.754	0	0	0	0
15818	3	CIC-SBP	K.LM*KNELPS#DEDEQM*LVVEEEQQQQTVK.K	664	23.398	0	0	0	0	K.LM*KNELPS#DEDEQM*LVVEEEQQQQTVK.K	664	45.115	0	0	0	0
15956	3	CIC-SBP	K.LM*KNELPS#DEDEQM*LVVEEEQQQQTVK.K	664	13.791	0	0	0	0	K.LM*KNELPS#DEDEQM*LVVEEEQQQQTVK.K	664	29.491	0	0	0	0
16068	3	CIC-SBP	K.LM*KNELPS#DEDEQM*LVVEEEQQQQTVK.K	664	23.398	0	0	0	0	K.LM*KNELPS#DEDEQM*LVVEEEQQQQTVK.K	664	29.491	0	0	0	0
16141	3	CIC-SBP	K.LM*KNELPS#DEDEQM*LVVEEEQQQQTVK.K	664	48.532	0	0	0	0	K.LM*KNELPS#DEDEQM*LVVEEEQQQQTVK.K	664	29.491	0	0	0	0
16184	3	CIC-SBP	K.LM*KNELPS#DEDEQM*LVVEEEQQQQTVK.K	664	23.398	0	0	0	0	K.LM*KNELPS#DEDEQM*LVVEEEQQQQTVK.K	664	37.013	0	0	0	0
16260	3	CIC-SBP	K.LM*KNELPS#DEDEQM*LVVEEEQQQQTVK.K	664	71.806	0	0	0	0	K.LM*KNELPS#DEDEQM*LVVEEEQQQQTVK.K	664	62.891	0	0	0	0
16303	3	CIC-SBP	K.LM*KNELPS#DEDEQM*LVVEEEQQQQTVK.K	664	18.321	0	0	0	0	K.LM*KNELPS#DEDEQM*LVVEEEQQQQTVK.K	664	37.013	0	0	0	0
16376	3	CIC-SBP	K.LM*KNELPS#DEDEQM*LVVEEEQQQQTVK.K	664	28.986	0	0	0	0	K.LM*KNELPS#DEDEQM*LVVEEEQQQQTVK.K	664	37.013	0	0	0	0
16487	3	CIC-SBP	K.LM*KNELPS#DEDEQM*LVVEEEQQQQTVK.K	664	13.791	0	0	0	0	K.LM*KNELPS#DEDEQM*LVVEEEQQQQTVK.K	664	16.427	0	0	0	0
16544	3	CIC-SBP	K.LM*KNELPS#DEDEQM*LVVEEEQQQQTVK.K	664	23.398	0	0	0	0	K.LM*KNELPS#DEDEQM*LVVEEEQQQQTVK.K	664	37.013	0	0	0	0
14026	3	CIC-SBP	K.NELPSDEDEQM*LVVEEEQQQQT#VKK.I	681	3.612	0	0	0	0	K.NELPSDEDEQM*LVVEEEQQQQT#VKK.I	681	6.267	0	0	0	0
14487	3	CIC-SBP	K.NELPSDEDEQM*LVVEEEQQQQT#VKK.I	681	9.279	0	0	0	0	K.NELPSDEDEQM*LVVEEEQQQQT#VKK.I	681	15.818	0	0	0	0
14830	3	CIC-SBP	K.NELPSDEDEQM*LVVEEEQQQQT#VK.K	681	12.715	0	0	0	0	K.NELPSDEDEQM*LVVEEEQQQQT#VK.K	681	10.376	0	0	0	0
11401	3	CIC-SBP	R.VNDS#DM*DDTPFDYRK.Q	696	22.492	0	0	0	0	R.VNDS#DM*DDTPFDYRK.Q	696	25.737	0	0	0	0
10506	3	CIC-SBP	R.ERVNDS#DM*DDTPFDYRK.Q	696	29.376	0	0	0	0	R.ERVNDS#DM*DDTPFDYRK.Q	696	16.203	0	0	0	0
10759	2	CIC-SBP	K.SMPIS#PK.G	796	12.092	0	0	0	0	K.SMPIS#PK.G	796	17.672	0	0	0	0
10178	4	CIC-SBP	K.SM*PIS#PKGSGGKPEDAGSLQAHIK.Q	796	2.017	0	0	0	0	K.SM*PIS#PKGSGGKPEDAGSLQAHIK.Q	796	4.137	0	0	0	0
10884	4	CIC-SBP	K.SM*PIS#PKGS#GGKPEDAGSLQAHIK.Q	796	20.167	800	12.058	0	0	K.SM*PIS#PKGS#GGKPEDAGSLQAHIK.Q	796	6.891	800	5.316	0	0
6840	2	CIC-SBP	K.SM*PIS#PK.G	796	12.092	0	0	0	0	K.SM*PIS#PK.G	796	17.672	0	0	0	0
6939	2	CIC-SBP	K.SM*PIS#PK.G	796	34.073	0	0	0	0	K.SM*PIS#PK.G	796	45.791	0	0	0	0
7050	2	CIC-SBP	K.SM*PIS#PK.G	796	34.073	0	0	0	0	K.SM*PIS#PK.G	796	45.791	0	0	0	0
7332	2	CIC-SBP	K.SM*PIS#PK.G	796	34.073	0	0	0	0	K.SM*PIS#PK.G	796	45.791	0	0	0	0
7478	2	CIC-SBP	K.SM*PIS#PK.G	796	12.092	0	0	0	0	K.SM*PIS#PK.G	796	17.672	0	0	0	0
7588	2	CIC-SBP	K.SM*PIS#PK.G	796	22.011	0	0	0	0	K.SM*PIS#PK.G	796	30.64	0	0	0	0
8214	3	CIC-SBP	K.QEDIKQEPPSPY#K.L	827	11.015	0	0	0	0	K.QEDIKQEPPSPY#K.L	827	6.65	0	0	0	0
16966	4	CIC-SBP	R.AAHQACVPSS#PAGMGLGHAANIATPPASAPAQIMGGGPASQK.M	896	0	0	0	0	0	R.AAHQACVPSS#PAGMGLGHAANIATPPASAPAQIMGGGPASQK.M	896	0	0	0	0	0
11652	4	CIC-SBP	R.KNLS#QSKSESNVSFGANLGASNGQHISR.K	1075	7.971	0	0	0	0	R.KNLS#QSKSESNVSFGANLGASNGQHISR.K	1075	19.046	0	0	0	0
20309	5	CIC-SBP	R.KLHSPT#MM*ESSSPIIGHVNSSNLSSALPTPTSSTTTPNSDEQLPLTPTTSSSNSNLNQQQPK.S	1105	0	0	0	0	0	R.KLHSPT#MM*ESSSPIIGHVNSSNLSSALPTPTSSTTTPNSDEQLPLTPTTSSSNSNLNQQQPK.S	1105	0	0	0	0	0
21765	5	CIC-SBP	R.KLHSPTMMESSSPIIGHVNSS#NLSSALPTPTSS#TTTPNSDEQLPLTPTTSSSNSNLNQQQPK.S	1120	0	1132	0	0	0	R.KLHSPTMMESSSPIIGHVNSSNLSSALPTPTSS#TTT#PNSDEQLPLTPTTSSSNSNLNQQQPK.S	1132	0	1135	0	0	0
19768	5	CIC-SBP	R.KLHSPTM*M*ESSSPIIGHVNSSNLSS#ALPTPTSSTTTPNSDEQLPLTPTTSSSNSNLNQQQPK.S	1124	0	0	0	0	0	R.KLHSPTM*M*ESSSPIIGHVNSSNLSS#ALPTPTSSTTTPNSDEQLPLTPTTSSSNSNLNQQQPK.S	1124	0	0	0	0	0
21659	5	CIC-SBP	R.KLHSPTMMESSSPIIGHVNSSNLSSALPT#PTSSTTTPNSDEQLPLTPTT#SSSNSNLNQQQPK.S	1128	7.971	1148	9.34	0	0	R.KLHSPTMMESSSPIIGHVNSSNLSSALPTPTS#STTTPNSDEQLPLT#PTTSSSNSNLNQQQPK.S	1131	0	1145	7.772	0	0
10004	2	CIC-SBP	K.S#PMKGAPGSTAAALK.K	1162	28.529	0	0	0	0	K.S#PMKGAPGSTAAALK.K	1162	30.718	0	0	0	0
6993	3	CIC-SBP	K.S#PM*KGAPGSTAAALKK.K	1162	20.999	0	0	0	0	K.S#PM*KGAPGSTAAALKK.K	1162	27.329	0	0	0	0
7109	3	CIC-SBP	K.S#PM*KGAPGSTAAALKK.K	1162	5.725	0	0	0	0	K.S#PM*KGAPGSTAAALKK.K	1162	6.441	0	0	0	0
7176	3	CIC-SBP	K.S#PM*KGAPGSTAAALKK.K	1162	9.888	0	0	0	0	K.S#PM*KGAPGSTAAALKK.K	1162	19.243	0	0	0	0
8069	2	CIC-SBP	K.S#PM*KGAPGSTAAALK.K	1162	38.371	0	0	0	0	K.S#PM*KGAPGSTAAALK.K	1162	42.464	0	0	0	0
8186	2	CIC-SBP	K.S#PM*KGAPGSTAAALK.K	1162	28.529	0	0	0	0	K.S#PM*KGAPGSTAAALK.K	1162	42.464	0	0	0	0
8272	2	CIC-SBP	K.S#PM*KGAPGSTAAALK.K	1162	19.846	0	0	0	0	K.S#PM*KGAPGSTAAALK.K	1162	30.718	0	0	0	0
8341	2	CIC-SBP	K.S#PM*KGAPGSTAAALK.K	1162	19.846	0	0	0	0	K.S#PM*KGAPGSTAAALK.K	1162	30.718	0	0	0	0
8376	2	CIC-SBP	K.S#PM*KGAPGSTAAALK.K	1162	25.827	0	0	0	0	K.S#PM*KGAPGSTAAALK.K	1162	28.512	0	0	0	0
8649	2	CIC-SBP	K.S#PM*KGAPGSTAAALK.K	1162	38.371	0	0	0	0	K.S#PM*KGAPGSTAAALK.K	1162	42.464	0	0	0	0
8806	2	CIC-SBP	K.S#PM*KGAPGSTAAALK.K	1162	28.529	0	0	0	0	K.S#PM*KGAPGSTAAALK.K	1162	42.464	0	0	0	0
8362	3	CIC-SBP	K.SPMKGAPGS#TAAALKK.K	1170	21.746	0	0	0	0	K.S#PMKGAPGSTAAALKK.K	1162	36.334	0	0	0	0
7208	3	CIC-SBP	K.KKNDEMNNS#VLKQVDFEKKYK.A	1185	6.893	0	0	0	0	K.KKNDEMNNS#VLKQVDFEKKYK.A	1185	9.533	0	0	0	0
13687	3	CIC-SBP	K.KKNDEMNNS#VLKQVDFEK.K	1185	1000	0	0	0	0	K.KKNDEMNNS#VLKQVDFEK.K	1185	1000	0	0	0	0
21714	3	CIC-SBP	R.FFGPDFNNELKELES#SDQTGRSPR.T	1274	0	0	0	0	0	R.FFGPDFNNELKELESSDQT#GRSPR.T	1278	0	0	0	0	0
9213	4	CIC-SBP	K.ELESSDQTGRS#PRT#PKTPLQSAR.S	1281	2.806	1284	3.701	0	0	K.ELESSDQTGRS#PRT#PKTPLQSAR.S	1281	5.154	1284	2.852	0	0
4931	2	CIC-SBP	K.ELESSDQTGRS#PR.T	1281	24.243	0	0	0	0	K.ELESSDQTGRS#PR.T	1281	32.972	0	0	0	0
5010	2	CIC-SBP	K.ELESSDQTGRS#PR.T	1281	5.085	0	0	0	0	K.ELESSDQTGRS#PR.T	1281	7.772	0	0	0	0
6889	2	CIC-SBP	R.TPKT#PLQSAR.S	1287	20.167	0	0	0	0	R.TPKT#PLQSAR.S	1287	28.697	0	0	0	0

## Sheet: run4-phos
ScanF	z	Reference	ModScore Peptide_A	Site 1 Position_A	Site 1 Score_A	Site 2 Position_A	Site 2 Score_A	Site 3 Position_A	Site 3 Score_A	ModScore Peptide_B	Site 1 Position_B	Site 1 Score_B	Site 2 Position_B	Site 2 Score_B	Site 3 Position_B	Site 3 Score_B
26714	2	CIC-SBP	K.LYLQCLLS#LSSSR.S	20	17.009	0	0	0	0	K.LYLQCLLS#LSSSR.S	20	22.851	0	0	0	0
27148	2	CIC-SBP	K.LYLQCLLSLSS#SR.S	23	0	0	0	0	0	K.LYLQCLLSLSS#SR.S	23	0	0	0	0	0
17261	3	CIC-SBP	R.S#ATPSYTSPVNHAGASPLNAIAHSPVNVSATHR.Q	26	0	0	0	0	0	R.S#ATPSYTSPVNHAGASPLNAIAHSPVNVSATHR.Q	26	0	0	0	0	0
18124	4	CIC-SBP	R.S#ATPSYTSPVNHAGAS#PLNAIAHSPVNVS#ATHR.Q	26	10.095	41	0.905	54	6.454	R.SATPSY#TSPVNHAGAS#PLNAIAHS#PVNVSATHR.Q	31	0	41	13.353	49	8.863
18160	4	CIC-SBP	R.S#ATPSYTSPVNHAGAS#PLNAIAHSPVNVSATHR.Q	26	0	41	0.738	0	0	R.SAT#PSYTSPVNHAGAS#PLNAIAHSPVNVSATHR.Q	28	0	41	7.128	0	0
18484	4	CIC-SBP	R.S#ATPSYTSPVNHAGAS#PLNAIAHS#PVNVSATHR.Q	26	0	41	3.701	49	1.8	R.SAT#PSYTSPVNHAGAS#PLNAIAHSPVNVS#ATHR.Q	28	3.934	41	2.317	54	4.356
18254	4	CIC-SBP	R.S#ATPSYTSPVNHAGASPLNAIAHS#PVNVS#ATHR.Q	26	0	49	2.949	54	0	R.SAT#PSYTSPVNHAGASPLNAIAHSPVNVS#AT#HR.Q	28	0	54	3.519	56	3.519
20025	3	CIC-SBP	R.S#ATPSYTSPVNHAGAS#PLNAIAHS#PVNVSATHR.Q	26	0	41	11.421	49	11.421	R.SATPSYTS#PVNHAGAS#PLNAIAHS#PVNVSATHR.Q	33	0	41	10.165	49	11.044
18339	3	CIC-SBP	R.SAT#PSYTSPVNHAGAS#PLNAIAHSPVNVSATHR.Q	28	0	41	2.013	0	0	R.SATPS#YTSPVNHAGAS#PLNAIAHSPVNVSATHR.Q	30	0	41	7.128	0	0
19766	4	CIC-SBP	R.SAT#PSYTSPVNHAGAS#PLNAIAHSPVNVSATHR.Q	28	0	41	1.908	0	0	R.SAT#PSYTSPVNHAGAS#PLNAIAHSPVNVSATHR.Q	28	0	41	13.353	0	0
19134	4	CIC-SBP	R.SAT#PSYTSPVNHAGASPLNAIAHS#PVNVSAT#HR.Q	28	0	49	9.716	56	5.75	R.SAT#PSY#TS#PVNHAGASPLNAIAHSPVNVSATHR.Q	28	0	31	0	33	0
18792	5	CIC-SBP	R.SAT#PSYTSPVNHAGASPLNAIAHSPVNVSATHR.Q	28	0	0	0	0	0	R.SAT#PSYTSPVNHAGASPLNAIAHSPVNVSATHR.Q	28	0	0	0	0	0
18758	5	CIC-SBP	R.SAT#PS#YTSPVNHAGASPLNAIAHS#PVNVSATHR.Q	28	0	30	10.468	49	6.454	R.SAT#PS#YTSPVNHAGASPLNAIAHS#PVNVSATHR.Q	28	0	30	10.589	49	11.368
18785	5	CIC-SBP	R.SAT#PS#YTSPVNHAGASPLNAIAHS#PVNVSATHR.Q	28	0	30	0	49	2.241	R.SAT#PSYTS#PVNHAGASPLNAIAHS#PVNVSATHR.Q	28	0	33	6.202	49	4.356
17596	3	CIC-SBP	R.SATPS#YTSPVNHAGASPLNAIAHS#PVNVSATHR.Q	30	0	49	13.208	0	0	R.SATPS#YTSPVNHAGASPLNAIAHS#PVNVSATHR.Q	30	0	49	6.888	0	0
19386	3	CIC-SBP	R.SATPS#YTSPVNHAGAS#PLNAIAHSPVNVSATHR.Q	30	5.75	41	3.494	0	0	R.SATPSYTS#PVNHAGAS#PLNAIAHSPVNVSATHR.Q	33	0	41	2.412	0	0
17410	4	CIC-SBP	R.SATPSY#TSPVNHAGASPLNAIAHS#PVNVSATHR.Q	31	4.085	49	9.911	0	0	R.SATPSYTSPVNHAGAS#PLNAIAHS#PVNVSATHR.Q	41	6.441	49	18.829	0	0
19366	3	CIC-SBP	R.SATPSY#TSPVNHAGAS#PLNAIAHSPVNVSATHR.Q	31	9.34	41	2.949	0	0	R.SATPSY#TSPVNHAGAS#PLNAIAHSPVNVSATHR.Q	31	0	41	0	0	0
18920	4	CIC-SBP	R.SATPSY#TSPVNHAGASPLNAIAHSPVNVSATHR.Q	31	0	0	0	0	0	R.SATPSY#TSPVNHAGASPLNAIAHSPVNVSATHR.Q	31	0	0	0	0	0
19074	4	CIC-SBP	R.SATPSY#TSPVNHAGASPLNAIAHSPVNVSATHR.Q	31	0	0	0	0	0	R.SATPSYTSPVNHAGAS#PLNAIAHSPVNVSATHR.Q	41	0	0	0	0	0
17930	4	CIC-SBP	R.SATPSYT#SPVNHAGAS#PLNAIAHS#PVNVSATHR.Q	32	0	41	1.115	49	4.359	R.SATPSYT#SPVNHAGAS#PLNAIAHS#PVNVSATHR.Q	32	0	41	2.852	49	18.035
18905	4	CIC-SBP	R.SATPSYT#S#PVNHAGASPLNAIAHSPVNVS#ATHR.Q	32	0	33	14.845	54	1.728	R.S#ATPSYTSPVNHAGASPLNAIAHSPVNVS#AT#HR.Q	26	0	54	12.555	56	12.023
17433	4	CIC-SBP	R.SATPSYTSPVNHAGAS#PLNAIAHSPVNVSATHR.Q	41	0.845	0	0	0	0	R.SATPSYTSPVNHAGAS#PLNAIAHSPVNVSATHR.Q	41	2.412	0	0	0	0
17127	4	CIC-SBP	R.SATPSYTSPVNHAGAS#PLNAIAHSPVNVSATHR.Q	41	2.949	0	0	0	0	R.SATPSYTSPVNHAGAS#PLNAIAHSPVNVSATHR.Q	41	2.412	0	0	0	0
18588	3	CIC-SBP	R.SATPSYTSPVNHAGAS#PLNAIAHSPVNVSATHR.Q	41	2.949	0	0	0	0	R.SATPSYTSPVNHAGAS#PLNAIAHSPVNVSATHR.Q	41	6.888	0	0	0	0
17540	4	CIC-SBP	R.SATPSYTSPVNHAGASPLNAIAHS#PVNVS#ATHR.Q	49	4.988	54	6.591	0	0	R.SATPSYTSPVNHAGASPLNAIAHS#PVNVS#ATHR.Q	49	9.588	54	9.404	0	0
18804	4	CIC-SBP	R.SATPSYTSPVNHAGASPLNAIAHS#PVNVSATHR.Q	49	5.36	0	0	0	0	R.SATPSYTSPVNHAGASPLNAIAHS#PVNVSATHR.Q	49	5.71	0	0	0	0
17537	3	CIC-SBP	R.SATPSYTSPVNHAGASPLNAIAHSPVNVS#AT#HR.Q	54	16.265	56	4.988	0	0	R.SATPSYTSPVNHAGAS#PLNAIAHS#PVNVSATHR.Q	41	7.128	49	19.211	0	0
22918	3	CIC-SBP	R.QNFFT#PIANQSQQQQQQQPVAVPLDSK.W	63	16.144	0	0	0	0	R.QNFFT#PIANQSQQQQQQQPVAVPLDSK.W	63	17.386	0	0	0	0
22330	3	CIC-SBP	R.QNFFT#PIANQSQQQQQQQPVAVPLDSK.W	63	31.935	0	0	0	0	R.QNFFT#PIANQSQQQQQQQPVAVPLDSK.W	63	37.021	0	0	0	0
22452	3	CIC-SBP	R.QNFFT#PIANQSQQQQQQQPVAVPLDSK.W	63	4.988	0	0	0	0	R.QNFFT#PIANQSQQQQQQQPVAVPLDSK.W	63	3.572	0	0	0	0
22137	3	CIC-SBP	R.QNFFTPIANQS#QQQQQQQPVAVPLDSK.W	69	16.144	0	0	0	0	R.QNFFTPIANQS#QQQQQQQPVAVPLDSK.W	69	3.572	0	0	0	0
14966	2	CIC-SBP	K.NGY#NAPWFK.L	284	1000	0	0	0	0	K.NGY#NAPWFK.L	284	1000	0	0	0	0
15080	2	CIC-SBP	K.NGY#NAPWFK.L	284	1000	0	0	0	0	K.NGY#NAPWFK.L	284	1000	0	0	0	0
15309	2	CIC-SBP	K.NGY#NAPWFK.L	284	1000	0	0	0	0	K.NGY#NAPWFK.L	284	1000	0	0	0	0
15541	2	CIC-SBP	K.NGY#NAPWFK.L	284	1000	0	0	0	0	K.NGY#NAPWFK.L	284	1000	0	0	0	0
15776	2	CIC-SBP	K.NGY#NAPWFK.L	284	1000	0	0	0	0	K.NGY#NAPWFK.L	284	1000	0	0	0	0
16557	2	CIC-SBP	K.NGY#NAPWFK.L	284	1000	0	0	0	0	K.NGY#NAPWFK.L	284	1000	0	0	0	0
16787	2	CIC-SBP	K.NGY#NAPWFK.L	284	1000	0	0	0	0	K.NGY#NAPWFK.L	284	1000	0	0	0	0
17091	2	CIC-SBP	K.NGY#NAPWFK.L	284	1000	0	0	0	0	K.NGY#NAPWFK.L	284	1000	0	0	0	0
17789	2	CIC-SBP	K.NGY#NAPWFK.L	284	1000	0	0	0	0	K.NGY#NAPWFK.L	284	1000	0	0	0	0
15014	2	CIC-SBP	K.LLPHMT#PMSK.A	296	24.243	0	0	0	0	K.LLPHMT#PMSK.A	296	32.972	0	0	0	0
15037	2	CIC-SBP	K.LLPHMT#PMSK.A	296	5.085	0	0	0	0	K.LLPHMT#PMSK.A	296	7.772	0	0	0	0
8121	3	CIC-SBP	K.LLPHM*T#PM*SK.A	296	8.594	0	0	0	0	K.LLPHM*TPM*S#K.A	299	13.129	0	0	0	0
9799	2	CIC-SBP	K.LLPHM*T#PMSK.A	296	13.38	0	0	0	0	K.LLPHM*T#PMSK.A	296	19.046	0	0	0	0
11031	2	CIC-SBP	K.LLPHM*T#PM*SK.A	296	13.38	0	0	0	0	K.LLPHM*T#PM*SK.A	296	19.046	0	0	0	0
11121	2	CIC-SBP	K.LLPHM*T#PM*SK.A	296	5.085	0	0	0	0	K.LLPHM*T#PM*SK.A	296	7.772	0	0	0	0
11514	2	CIC-SBP	K.LLPHM*T#PM*SK.A	296	13.38	0	0	0	0	K.LLPHM*T#PM*SK.A	296	19.046	0	0	0	0
11583	2	CIC-SBP	K.LLPHM*T#PM*SK.A	296	13.38	0	0	0	0	K.LLPHM*T#PM*SK.A	296	19.046	0	0	0	0
7906	2	CIC-SBP	K.LLPHM*T#PM*SK.A	296	5.085	0	0	0	0	K.LLPHM*T#PM*SK.A	296	7.772	0	0	0	0
8019	3	CIC-SBP	K.LLPHM*T#PM*SK.A	296	8.594	0	0	0	0	K.LLPHM*T#PM*SK.A	296	13.835	0	0	0	0
8536	2	CIC-SBP	K.LLPHM*T#PM*SK.A	296	24.243	0	0	0	0	K.LLPHM*T#PM*SK.A	296	32.972	0	0	0	0
8649	2	CIC-SBP	K.LLPHM*T#PM*SK.A	296	13.38	0	0	0	0	K.LLPHM*T#PM*SK.A	296	19.046	0	0	0	0
8868	2	CIC-SBP	K.LLPHM*T#PM*SK.A	296	24.243	0	0	0	0	K.LLPHM*T#PM*SK.A	296	32.972	0	0	0	0
8888	2	CIC-SBP	K.LLPHM*T#PM*SK.A	296	37.54	0	0	0	0	K.LLPHM*T#PM*SK.A	296	49.365	0	0	0	0
9345	2	CIC-SBP	K.LLPHM*T#PM*SK.A	296	24.243	0	0	0	0	K.LLPHM*T#PM*SK.A	296	19.046	0	0	0	0
12451	3	CIC-SBP	K.LLPHMTPM*S#K.A	299	2.806	0	0	0	0	K.LLPHMTPM*S#K.A	299	5.141	0	0	0	0
8762	2	CIC-SBP	K.LLPHM*TPM*S#K.A	299	13.38	0	0	0	0	K.LLPHM*TPM*S#K.A	299	19.046	0	0	0	0
15132	4	CIC-SBP	R.QKQQQEEPDDQLDDDVFET#TTPGISANSKK.Q	410	7.71	0	0	0	0	R.QKQQQEEPDDQLDDDVFET#TTPGISANSKK.Q	410	10.589	0	0	0	0
16080	4	CIC-SBP	R.QKQQQEEPDDQLDDDVFET#TTPGISANSKK.Q	410	0	0	0	0	0	R.QKQQQEEPDDQLDDDVFET#TTPGISANSKK.Q	410	0	0	0	0	0
16601	3	CIC-SBP	R.QKQQQEEPDDQLDDDVFET#TTPGISANSK.K	410	0	0	0	0	0	R.QKQQQEEPDDQLDDDVFET#TTPGISANSK.K	410	0	0	0	0	0
17187	4	CIC-SBP	R.QKQQQEEPDDQLDDDVFET#TTPGISANSK.K	410	0	0	0	0	0	R.QKQQQEEPDDQLDDDVFET#TTPGISANSK.K	410	0	0	0	0	0
15934	4	CIC-SBP	R.QKQQQEEPDDQLDDDVFET#TTPGISANSKK.Q	410	0	0	0	0	0	R.QKQQQEEPDDQLDDDVFET#TTPGISANSKK.Q	410	0	0	0	0	0
16888	3	CIC-SBP	R.QKQQQEEPDDQLDDDVFET#TTPGISANSK.K	410	7.71	0	0	0	0	R.QKQQQEEPDDQLDDDVFET#TTPGISANSK.K	410	10.589	0	0	0	0
17139	4	CIC-SBP	K.QQQEEPDDQLDDDVFET#TTPGISANSKK.Q	410	0	0	0	0	0	K.QQQEEPDDQLDDDVFET#TTPGISANSKK.Q	410	0	0	0	0	0
17116	3	CIC-SBP	K.QQQEEPDDQLDDDVFET#TTPGIS#ANSKK.Q	410	7.71	416	0	0	0	K.QQQEEPDDQLDDDVFET#TTPGIS#ANSKK.Q	410	0	416	0	0	0
17330	3	CIC-SBP	K.QQQEEPDDQLDDDVFET#TTPGISANSK.K	410	7.71	0	0	0	0	K.QQQEEPDDQLDDDVFET#TTPGISANSK.K	410	0	0	0	0	0
15948	3	CIC-SBP	R.QKQQQEEPDDQLDDDVFETT#TPGISANSKK.Q	411	0	0	0	0	0	R.QKQQQEEPDDQLDDDVFETT#TPGISANSKK.Q	411	0	0	0	0	0
16405	3	CIC-SBP	R.QKQQQEEPDDQLDDDVFETT#TPGISANSK.K	411	0	0	0	0	0	R.QKQQQEEPDDQLDDDVFETT#TPGISANSK.K	411	0	0	0	0	0
17120	3	CIC-SBP	R.QKQQQEEPDDQLDDDVFETT#TPGIS#ANSK.K	411	0	416	11.069	0	0	R.QKQQQEEPDDQLDDDVFETT#TPGIS#ANSK.K	411	0	416	6.65	0	0
16176	3	CIC-SBP	R.QKQQQEEPDDQLDDDVFETTT#PGISANSK.K	412	7.71	0	0	0	0	R.QKQQQEEPDDQLDDDVFETTT#PGISANSK.K	412	0	0	0	0	0
16415	3	CIC-SBP	R.QKQQQEEPDDQLDDDVFETTT#PGISANSK.K	412	5.085	0	0	0	0	R.QKQQQEEPDDQLDDDVFETTT#PGISANSK.K	412	7.772	0	0	0	0
16589	3	CIC-SBP	R.QKQQQEEPDDQLDDDVFETTT#PGISANSK.K	412	5.085	0	0	0	0	R.QKQQQEEPDDQLDDDVFETTT#PGISANSK.K	412	7.772	0	0	0	0
16751	3	CIC-SBP	R.QKQQQEEPDDQLDDDVFETTT#PGISANSK.K	412	5.085	0	0	0	0	R.QKQQQEEPDDQLDDDVFETTT#PGISANSK.K	412	11.368	0	0	0	0
17026	3	CIC-SBP	R.QKQQQEEPDDQLDDDVFETTT#PGISANSK.K	412	5.085	0	0	0	0	R.QKQQQEEPDDQLDDDVFETTT#PGISANSK.K	412	7.772	0	0	0	0
17148	3	CIC-SBP	R.QKQQQEEPDDQLDDDVFETTT#PGISANSK.K	412	0	0	0	0	0	R.QKQQQEEPDDQLDDDVFETTT#PGISANSK.K	412	0	0	0	0	0
17126	3	CIC-SBP	K.QQQEEPDDQLDDDVFETTT#PGISANSKK.Q	412	5.085	0	0	0	0	K.QQQEEPDDQLDDDVFETTT#PGISANSKK.Q	412	7.772	0	0	0	0
17232	3	CIC-SBP	K.QQQEEPDDQLDDDVFETTT#PGISANSK.K	412	2.017	0	0	0	0	K.QQQEEPDDQLDDDVFETTT#PGISANSK.K	412	4.137	0	0	0	0
17689	3	CIC-SBP	K.QQQEEPDDQLDDDVFETTT#PGISANSK.K	412	5.085	0	0	0	0	K.QQQEEPDDQLDDDVFET#TTPGISANSK.K	410	10.589	0	0	0	0
18138	3	CIC-SBP	K.QQQEEPDDQLDDDVFETTT#PGISANSK.K	412	5.085	0	0	0	0	K.QQQEEPDDQLDDDVFETTT#PGISANSK.K	412	7.772	0	0	0	0
16219	3	CIC-SBP	R.QKQQQEEPDDQLDDDVFETTTPGIS#ANSK.K	416	0	0	0	0	0	R.QKQQQEEPDDQLDDDVFETTTPGIS#ANSK.K	416	0	0	0	0	0
6875	2	CIC-SBP	R.LPT#HNSNIR.K	430	53.534	0	0	0	0	R.LPT#HNSNIR.K	430	68.472	0	0	0	0
6990	2	CIC-SBP	R.LPT#HNSNIR.K	430	13.38	0	0	0	0	R.LPT#HNSNIR.K	430	19.046	0	0	0	0
6574	3	CIC-SBP	R.KLEECHDDGAAGAPAT#SAAK.R	452	0	0	0	0	0	R.KLEECHDDGAAGAPAT#SAAK.R	452	0	0	0	0	0
6769	3	CIC-SBP	R.KLEECHDDGAAGAPATS#AAK.R	453	6.591	0	0	0	0	R.KLEECHDDGAAGAPAT#SAAK.R	452	0	0	0	0	0
9135	4	CIC-SBP	K.RRS#QS#LSALQQQQQQQQQAGAAGTAAGQPANK.K	459	0	461	0	0	0	K.RRS#QS#LSALQQQQQQQQQAGAAGTAAGQPANK.K	459	0	461	0	0	0
8237	4	CIC-SBP	K.RRS#QSLSALQQQQQQQQQAGAAGTAAGQPANKK.I	459	0	0	0	0	0	K.RRS#QSLSALQQQQQQQQQAGAAGTAAGQPANKK.I	459	0	0	0	0	0
8521	4	CIC-SBP	K.RRS#QSLS#ALQQQQQQQQQAGAAGTAAGQPANKK.I	459	0	463	0	0	0	K.RRS#QSLS#ALQQQQQQQQQAGAAGTAAGQPANKK.I	459	0	463	0	0	0
8541	4	CIC-SBP	K.RRS#QS#LSALQQQQQQQQQAGAAGTAAGQPANKK.I	459	16.062	461	5.085	0	0	K.RRS#QS#LSALQQQQQQQQQAGAAGTAAGQPANKK.I	459	13.835	461	0	0	0
9432	3	CIC-SBP	R.SQS#LSALQQQQQQQQQAGAAGTAAGQPANKK.I	461	0	0	0	0	0	R.SQS#LSALQQQQQQQQQAGAAGTAAGQPANKK.I	461	0	0	0	0	0
9716	3	CIC-SBP	R.SQS#LSALQQQQQQQQQAGAAGTAAGQPANKK.I	461	9.34	0	0	0	0	R.SQS#LSALQQQQQQQQQAGAAGTAAGQPANKK.I	461	12.284	0	0	0	0
9839	3	CIC-SBP	R.SQS#LSALQQQQQQQQQAGAAGTAAGQPANKK.I	461	0	0	0	0	0	R.SQS#LSALQQQQQQQQQAGAAGTAAGQPANKK.I	461	0	0	0	0	0
10645	3	CIC-SBP	R.SQS#LSALQQQQQQQQQAGAAGTAAGQPANK.K	461	0	0	0	0	0	R.SQS#LSALQQQQQQQQQAGAAGTAAGQPANK.K	461	0	0	0	0	0
10555	3	CIC-SBP	R.SQS#LSALQQQQQQQQQAGAAGTAAGQPANK.K	461	0	0	0	0	0	R.SQS#LSALQQQQQQQQQAGAAGTAAGQPANK.K	461	0	0	0	0	0
10842	3	CIC-SBP	R.SQS#LSALQQQQQQQQQAGAAGTAAGQPANK.K	461	0	0	0	0	0	R.SQSLS#ALQQQQQQQQQAGAAGTAAGQPANK.K	463	0	0	0	0	0
8786	5	CIC-SBP	R.RSQS#LSALQQQQQQQQQAGAAGTAAGQPANKK.I	461	0	0	0	0	0	R.RSQS#LSALQQQQQQQQQAGAAGTAAGQPANKK.I	461	0	0	0	0	0
9713	3	CIC-SBP	K.RRSQS#LS#ALQQQQQQQQQAGAAGTAAGQPANK.K	461	6.591	463	17.25	0	0	K.RRSQS#LS#ALQQQQQQQQQAGAAGTAAGQPANK.K	461	0	463	5.807	0	0
10247	4	CIC-SBP	R.SQSLS#ALQQQQQQQQQAGAAGTAAGQPANKK.I	463	17.009	0	0	0	0	R.SQSLS#ALQQQQQQQQQAGAAGTAAGQPANKK.I	463	9.404	0	0	0	0
11067	3	CIC-SBP	R.SQSLS#ALQQQQQQQQQAGAAGTAAGQPANK.K	463	6.591	0	0	0	0	R.SQSLS#ALQQQQQQQQQAGAAGTAAGQPANK.K	463	0	0	0	0	0
8865	4	CIC-SBP	R.RSQSLS#ALQQQQQQQQQAGAAGTAAGQPANKK.I	463	5.75	0	0	0	0	R.RSQSLS#ALQQQQQQQQQAGAAGTAAGQPANKK.I	463	0	0	0	0	0
9531	3	CIC-SBP	R.RSQSLS#ALQQQQQQQQQAGAAGTAAGQPANK.K	463	6.591	0	0	0	0	R.RSQSLS#ALQQQQQQQQQAGAAGTAAGQPANK.K	463	9.404	0	0	0	0
8940	4	CIC-SBP	K.RRSQSLS#ALQQQQQQQQQAGAAGTAAGQPANK.K	463	5.085	0	0	0	0	K.RRSQSLS#ALQQQQQQQQQAGAAGTAAGQPANK.K	463	7.772	0	0	0	0
9387	3	CIC-SBP	R.SQSLSALQQQQQQQQQAGAAGT#AAGQPANKK.I	480	17.425	0	0	0	0	R.SQSLSALQQQQQQQQQAGAAGT#AAGQPANKK.I	480	35.891	0	0	0	0
10143	3	CIC-SBP	R.SQSLSALQQQQQQQQQAGAAGT#AAGQPANK.K	480	27.133	0	0	0	0	R.SQSLSALQQQQQQQQQAGAAGT#AAGQPANK.K	480	28.089	0	0	0	0
28987	3	CIC-SBP	R.TVS#KILGEWWYALKPEQK.A	521	0	0	0	0	0	R.TVS#KILGEWWYALKPEQK.A	521	0	0	0	0	0
24041	2	CIC-SBP	K.KHPNQDNRTVS#K.I	521	0	0	0	0	0	K.KHPNQDNRTVS#K.I	521	0	0	0	0	0
9515	2	CIC-SBP	K.AQYHELAS#SVK.D	544	9.34	0	0	0	0	K.AQYHELAS#SVK.D	544	12.284	0	0	0	0
12368	4	CIC-SBP	K.AQYHELASS#VKDAHFK.L	545	0	0	0	0	0	K.AQYHELASS#VKDAHFK.L	545	0	0	0	0	0
9693	4	CIC-SBP	K.AQYHELASS#VKDAHFK.L	545	0	0	0	0	0	K.AQYHELASS#VKDAHFK.L	545	0	0	0	0	0
3658	2	CIC-SBP	R.RKS#STSTATPGGK.A	567	0	0	0	0	0	R.RKS#STSTATPGGK.A	567	0	0	0	0	0
1320	2	CIC-SBP	R.RKS#ST#STATPGGK.A	567	0	569	9.34	0	0	R.RKS#ST#STATPGGK.A	567	0	569	0	0	0
2073	2	CIC-SBP	R.KS#STSTATPGGK.A	567	0	0	0	0	0	R.KSSTSTAT#PGGK.A	573	5.141	0	0	0	0
5512	2	CIC-SBP	R.KS#STSTATPGGK.A	567	0	0	0	0	0	R.KS#STSTATPGGK.A	567	0	0	0	0	0
2591	2	CIC-SBP	R.KS#S#TSTATPGGK.A	567	0	568	0	0	0	R.KS#S#TSTATPGGK.A	567	0	568	0	0	0
3982	2	CIC-SBP	R.KS#S#TSTATPGGK.A	567	0	568	0	0	0	R.KS#S#TSTATPGGK.A	567	0	568	0	0	0
4477	2	CIC-SBP	R.KS#STS#TATPGGK.A	567	0	570	0	0	0	R.KS#STS#TATPGGK.A	567	0	570	0	0	0
4209	2	CIC-SBP	R.RKSS#TSTATPGGK.A	568	0	0	0	0	0	R.RKSS#TSTATPGGK.A	568	0	0	0	0	0
2710	2	CIC-SBP	R.KSS#TSTATPGGK.A	568	9.34	0	0	0	0	R.KSSTSTAT#PGGK.A	573	14.621	0	0	0	0
5357	2	CIC-SBP	R.KSS#TSTATPGGK.A	568	0	0	0	0	0	R.KSSTSTAT#PGGK.A	573	5.807	0	0	0	0
5459	2	CIC-SBP	R.KSS#TSTATPGGK.A	568	0	0	0	0	0	R.KSS#TSTATPGGK.A	568	0	0	0	0	0
1776	2	CIC-SBP	R.KSS#TSTATPGGK.A	568	9.34	0	0	0	0	R.KSS#TSTATPGGK.A	568	12.284	0	0	0	0
4885	2	CIC-SBP	R.KSS#TSTATPGGK.A	568	9.34	0	0	0	0	R.KSS#TSTATPGGK.A	568	12.284	0	0	0	0
4001	2	CIC-SBP	R.KSS#TSTATPGGK.A	568	6.591	0	0	0	0	R.KSS#TSTATPGGK.A	568	9.404	0	0	0	0
5558	2	CIC-SBP	R.KSS#TSTATPGGK.A	568	9.34	0	0	0	0	R.KSS#TSTATPGGK.A	568	12.284	0	0	0	0
5610	2	CIC-SBP	R.KSS#TSTATPGGK.A	568	0	0	0	0	0	R.KSS#TSTATPGGK.A	568	0	0	0	0	0
3268	2	CIC-SBP	R.KSS#TSTAT#PGGK.A	568	0	573	3.359	0	0	R.KSS#TSTAT#PGGK.A	568	0	573	5.807	0	0
2937	2	CIC-SBP	R.KSS#TS#TATPGGK.A	568	0	570	0	0	0	R.KSS#TS#TATPGGK.A	568	0	570	0	0	0
3909	2	CIC-SBP	R.RKSST#STATPGGK.A	569	9.34	0	0	0	0	R.RKSST#STATPGGK.A	569	12.284	0	0	0	0
4903	2	CIC-SBP	R.RKSST#STATPGGK.A	569	0	0	0	0	0	R.RKSST#STATPGGK.A	569	0	0	0	0	0
1925	2	CIC-SBP	R.KSST#STATPGGK.A	569	0	0	0	0	0	R.KSST#STATPGGK.A	569	0	0	0	0	0
4947	2	CIC-SBP	K.SST#STAT#PGGK.A	569	9.34	573	6.591	0	0	K.SST#STAT#PGGK.A	569	0	573	9.404	0	0
5488	2	CIC-SBP	R.RKSSTS#T#ATPGGK.A	570	13.38	571	13.38	0	0	R.RKSST#ST#ATPGGK.A	569	0	571	0	0	0
2858	2	CIC-SBP	R.KSSTS#TATPGGK.A	570	0	0	0	0	0	R.KSSTS#TATPGGK.A	570	0	0	0	0	0
3008	2	CIC-SBP	R.KSSTS#TATPGGK.A	570	0	0	0	0	0	R.KSSTS#TATPGGK.A	570	0	0	0	0	0
4135	2	CIC-SBP	R.KSSTS#TATPGGK.A	570	17.009	0	0	0	0	R.KSSTS#TATPGGK.A	570	12.284	0	0	0	0
4744	2	CIC-SBP	R.KSSTS#TATPGGK.A	570	0	0	0	0	0	R.KSSTSTAT#PGGK.A	573	7.772	0	0	0	0
4212	2	CIC-SBP	R.KSSTST#ATPGGK.A	571	9.34	0	0	0	0	R.KSSTST#ATPGGK.A	571	19.046	0	0	0	0
3448	2	CIC-SBP	R.KSSTST#ATPGGK.A	571	13.38	0	0	0	0	R.KSSTST#ATPGGK.A	571	19.046	0	0	0	0
1162	2	CIC-SBP	R.KSSTSTAT#PGGK.A	573	6.591	0	0	0	0	R.KSSTSTAT#PGGK.A	573	9.404	0	0	0	0
1251	2	CIC-SBP	R.KSSTSTAT#PGGK.A	573	9.296	0	0	0	0	R.KSSTSTAT#PGGK.A	573	14.621	0	0	0	0
1345	2	CIC-SBP	R.KSSTSTAT#PGGK.A	573	5.085	0	0	0	0	R.KSSTS#TATPGGK.A	570	0	0	0	0	0
1411	2	CIC-SBP	R.KSSTSTAT#PGGK.A	573	17.009	0	0	0	0	R.KSSTSTAT#PGGK.A	573	9.404	0	0	0	0
1488	2	CIC-SBP	R.KSSTSTAT#PGGK.A	573	11.015	0	0	0	0	R.KSSTSTAT#PGGK.A	573	16.509	0	0	0	0
1561	2	CIC-SBP	R.KSSTSTAT#PGGK.A	573	13.38	0	0	0	0	R.KSSTSTAT#PGGK.A	573	19.046	0	0	0	0
1628	2	CIC-SBP	R.KSSTSTAT#PGGK.A	573	3.359	0	0	0	0	R.KSSTSTAT#PGGK.A	573	5.807	0	0	0	0
1703	2	CIC-SBP	R.KSSTSTAT#PGGK.A	573	6.591	0	0	0	0	R.KSSTSTAT#PGGK.A	573	9.404	0	0	0	0
1852	2	CIC-SBP	R.KSSTSTAT#PGGK.A	573	6.591	0	0	0	0	R.KSSTSTAT#PGGK.A	573	14.621	0	0	0	0
2153	2	CIC-SBP	R.KSSTSTAT#PGGK.A	573	5.085	0	0	0	0	R.KSSTSTAT#PGGK.A	573	7.772	0	0	0	0
2231	2	CIC-SBP	R.KSSTSTAT#PGGK.A	573	6.591	0	0	0	0	R.KSSTSTAT#PGGK.A	573	9.404	0	0	0	0
2304	2	CIC-SBP	R.KSSTSTAT#PGGK.A	573	6.591	0	0	0	0	R.KSSTSTAT#PGGK.A	573	9.404	0	0	0	0
2398	2	CIC-SBP	R.KSSTSTAT#PGGK.A	573	0	0	0	0	0	R.KSSTSTAT#PGGK.A	573	0	0	0	0	0
2480	2	CIC-SBP	R.KSSTSTAT#PGGK.A	573	9.296	0	0	0	0	R.KSSTSTAT#PGGK.A	573	14.621	0	0	0	0
2562	2	CIC-SBP	R.KSSTSTAT#PGGK.A	573	6.591	0	0	0	0	R.KSSTSTAT#PGGK.A	573	9.404	0	0	0	0
2636	2	CIC-SBP	R.KSSTSTAT#PGGK.A	573	5.085	0	0	0	0	R.KSSTSTAT#PGGK.A	573	7.772	0	0	0	0
2783	2	CIC-SBP	R.KSSTSTAT#PGGK.A	573	6.591	0	0	0	0	R.KSSTST#ATPGGK.A	571	12.284	0	0	0	0
2931	2	CIC-SBP	R.KSSTSTAT#PGGK.A	573	17.009	0	0	0	0	R.KSSTSTAT#PGGK.A	573	22.851	0	0	0	0
3084	2	CIC-SBP	R.KSSTSTAT#PGGK.A	573	9.296	0	0	0	0	R.KSSTSTAT#PGGK.A	573	14.621	0	0	0	0
3229	2	CIC-SBP	R.KSSTSTAT#PGGK.A	573	6.591	0	0	0	0	R.KSSTSTAT#PGGK.A	573	9.404	0	0	0	0
3303	2	CIC-SBP	R.KSSTSTAT#PGGK.A	573	6.591	0	0	0	0	R.KSSTSTAT#PGGK.A	573	9.404	0	0	0	0
3376	2	CIC-SBP	R.KSSTSTAT#PGGK.A	573	17.009	0	0	0	0	R.KSSTSTAT#PGGK.A	573	22.851	0	0	0	0
3530	2	CIC-SBP	R.KSSTSTAT#PGGK.A	573	6.591	0	0	0	0	R.KSSTSTAT#PGGK.A	573	9.404	0	0	0	0
3684	2	CIC-SBP	R.KSSTSTAT#PGGK.A	573	6.591	0	0	0	0	R.KSSTSTAT#PGGK.A	573	9.404	0	0	0	0
3760	2	CIC-SBP	R.KSSTSTAT#PGGK.A	573	6.591	0	0	0	0	R.KSSTSTAT#PGGK.A	573	9.404	0	0	0	0
3842	2	CIC-SBP	R.KSSTSTAT#PGGK.A	573	17.25	0	0	0	0	R.KSSTSTAT#PGGK.A	573	25.583	0	0	0	0
3922	2	CIC-SBP	R.KSSTSTAT#PGGK.A	573	9.296	0	0	0	0	R.KSSTSTAT#PGGK.A	573	14.621	0	0	0	0
4066	2	CIC-SBP	R.KSSTSTAT#PGGK.A	573	5.085	0	0	0	0	R.KSSTSTAT#PGGK.A	573	7.772	0	0	0	0
4281	2	CIC-SBP	R.KSSTSTAT#PGGK.A	573	6.591	0	0	0	0	R.KSSTSTAT#PGGK.A	573	9.404	0	0	0	0
4433	2	CIC-SBP	R.KSSTSTAT#PGGK.A	573	9.296	0	0	0	0	R.KSSTSTAT#PGGK.A	573	14.621	0	0	0	0
4594	2	CIC-SBP	R.KSSTSTAT#PGGK.A	573	23.624	0	0	0	0	R.KSSTSTAT#PGGK.A	573	34.81	0	0	0	0
4670	2	CIC-SBP	R.KSSTSTAT#PGGK.A	573	6.591	0	0	0	0	R.KSSTSTAT#PGGK.A	573	9.404	0	0	0	0
4816	2	CIC-SBP	R.KSSTSTAT#PGGK.A	573	4.085	0	0	0	0	R.KSSTSTAT#PGGK.A	573	6.65	0	0	0	0
5247	2	CIC-SBP	R.KSSTSTAT#PGGK.A	573	3.359	0	0	0	0	R.KSSTSTAT#PGGK.A	573	5.807	0	0	0	0
5305	2	CIC-SBP	R.KSSTSTAT#PGGK.A	573	7.971	0	0	0	0	R.KSSTSTAT#PGGK.A	573	13.129	0	0	0	0
5411	2	CIC-SBP	R.KSSTSTAT#PGGK.A	573	3.359	0	0	0	0	R.KSSTSTAT#PGGK.A	573	5.807	0	0	0	0
2003	2	CIC-SBP	R.KSSTSTAT#PGGK.A	573	13.38	0	0	0	0	R.KSSTSTAT#PGGK.A	573	19.046	0	0	0	0
3158	2	CIC-SBP	R.KSSTSTAT#PGGK.A	573	6.591	0	0	0	0	R.KSSTSTAT#PGGK.A	573	9.404	0	0	0	0
3606	2	CIC-SBP	R.KSSTSTAT#PGGK.A	573	13.38	0	0	0	0	R.KSSTSTAT#PGGK.A	573	19.046	0	0	0	0
4356	2	CIC-SBP	R.KSSTSTAT#PGGK.A	573	4.085	0	0	0	0	R.KSSTSTAT#PGGK.A	573	6.65	0	0	0	0
4514	2	CIC-SBP	R.KSSTSTAT#PGGK.A	573	9.296	0	0	0	0	R.KSS#TSTATPGGK.A	568	5.807	0	0	0	0
1007	2	CIC-SBP	K.SSTSTAT#PGGK.A	573	13.38	0	0	0	0	K.SSTSTAT#PGGK.A	573	19.046	0	0	0	0
1070	2	CIC-SBP	K.SSTSTAT#PGGK.A	573	6.591	0	0	0	0	K.SSTSTAT#PGGK.A	573	9.404	0	0	0	0
1143	2	CIC-SBP	K.SSTSTAT#PGGK.A	573	6.591	0	0	0	0	K.SSTSTAT#PGGK.A	573	9.404	0	0	0	0
1238	2	CIC-SBP	K.SSTSTAT#PGGK.A	573	13.38	0	0	0	0	K.SSTSTAT#PGGK.A	573	9.404	0	0	0	0
1302	2	CIC-SBP	K.SSTSTAT#PGGK.A	573	6.591	0	0	0	0	K.SSTSTAT#PGGK.A	573	9.404	0	0	0	0
1371	2	CIC-SBP	K.SSTSTAT#PGGK.A	573	6.591	0	0	0	0	K.SSTSTAT#PGGK.A	573	9.404	0	0	0	0
1446	2	CIC-SBP	K.SSTSTAT#PGGK.A	573	6.591	0	0	0	0	K.SSTSTAT#PGGK.A	573	9.404	0	0	0	0
1522	2	CIC-SBP	K.SSTSTAT#PGGK.A	573	6.591	0	0	0	0	K.SSTSTAT#PGGK.A	573	9.404	0	0	0	0
1591	2	CIC-SBP	K.SSTSTAT#PGGK.A	573	6.591	0	0	0	0	K.SSTSTAT#PGGK.A	573	9.404	0	0	0	0
1656	2	CIC-SBP	K.SSTSTAT#PGGK.A	573	6.591	0	0	0	0	K.SSTSTAT#PGGK.A	573	9.404	0	0	0	0
1730	2	CIC-SBP	K.SSTSTAT#PGGK.A	573	6.591	0	0	0	0	K.SSTSTAT#PGGK.A	573	9.404	0	0	0	0
1807	2	CIC-SBP	K.SSTSTAT#PGGK.A	573	6.591	0	0	0	0	K.SSTSTAT#PGGK.A	573	9.404	0	0	0	0
1883	2	CIC-SBP	K.SSTSTAT#PGGK.A	573	6.591	0	0	0	0	K.SSTSTAT#PGGK.A	573	9.404	0	0	0	0
1960	2	CIC-SBP	K.SSTSTAT#PGGK.A	573	6.591	0	0	0	0	K.SSTSTAT#PGGK.A	573	9.404	0	0	0	0
2036	2	CIC-SBP	K.SSTSTAT#PGGK.A	573	6.591	0	0	0	0	K.SSTSTAT#PGGK.A	573	9.404	0	0	0	0
2107	2	CIC-SBP	K.SSTSTAT#PGGK.A	573	6.591	0	0	0	0	K.SSTSTAT#PGGK.A	573	9.404	0	0	0	0
2183	2	CIC-SBP	K.SSTSTAT#PGGK.A	573	6.591	0	0	0	0	K.SSTSTAT#PGGK.A	573	9.404	0	0	0	0
2257	2	CIC-SBP	K.SSTSTAT#PGGK.A	573	6.591	0	0	0	0	K.SSTSTAT#PGGK.A	573	9.404	0	0	0	0
2336	2	CIC-SBP	K.SSTSTAT#PGGK.A	573	6.591	0	0	0	0	K.SSTSTAT#PGGK.A	573	9.404	0	0	0	0
2406	2	CIC-SBP	K.SSTSTAT#PGGK.A	573	6.591	0	0	0	0	K.SSTSTAT#PGGK.A	573	9.404	0	0	0	0
2487	2	CIC-SBP	K.SSTSTAT#PGGK.A	573	6.591	0	0	0	0	K.SSTSTAT#PGGK.A	573	9.404	0	0	0	0
2560	2	CIC-SBP	K.SSTSTAT#PGGK.A	573	6.591	0	0	0	0	K.SSTSTAT#PGGK.A	573	9.404	0	0	0	0
2634	2	CIC-SBP	K.SSTSTAT#PGGK.A	573	6.591	0	0	0	0	K.SSTSTAT#PGGK.A	573	9.404	0	0	0	0
2709	2	CIC-SBP	K.SSTSTAT#PGGK.A	573	6.591	0	0	0	0	K.SSTSTAT#PGGK.A	573	9.404	0	0	0	0
2781	2	CIC-SBP	K.SSTSTAT#PGGK.A	573	6.591	0	0	0	0	K.SSTSTAT#PGGK.A	573	9.404	0	0	0	0
2869	2	CIC-SBP	K.SSTSTAT#PGGK.A	573	6.591	0	0	0	0	K.SSTSTAT#PGGK.A	573	9.404	0	0	0	0
2940	2	CIC-SBP	K.SSTSTAT#PGGK.A	573	6.591	0	0	0	0	K.SSTSTAT#PGGK.A	573	9.404	0	0	0	0
3018	2	CIC-SBP	K.SSTSTAT#PGGK.A	573	6.591	0	0	0	0	K.SSTSTAT#PGGK.A	573	9.404	0	0	0	0
3098	2	CIC-SBP	K.SSTSTAT#PGGK.A	573	6.591	0	0	0	0	K.SSTSTAT#PGGK.A	573	9.404	0	0	0	0
3170	2	CIC-SBP	K.SSTSTAT#PGGK.A	573	6.591	0	0	0	0	K.SSTSTAT#PGGK.A	573	9.404	0	0	0	0
3242	2	CIC-SBP	K.SSTSTAT#PGGK.A	573	6.591	0	0	0	0	K.SSTSTAT#PGGK.A	573	9.404	0	0	0	0
3317	2	CIC-SBP	K.SSTSTAT#PGGK.A	573	6.591	0	0	0	0	K.SSTSTAT#PGGK.A	573	9.404	0	0	0	0
3391	2	CIC-SBP	K.SSTSTAT#PGGK.A	573	6.591	0	0	0	0	K.SSTSTAT#PGGK.A	573	9.404	0	0	0	0
3467	2	CIC-SBP	K.SSTSTAT#PGGK.A	573	6.591	0	0	0	0	K.SSTSTAT#PGGK.A	573	9.404	0	0	0	0
3546	2	CIC-SBP	K.SSTSTAT#PGGK.A	573	6.591	0	0	0	0	K.SSTSTAT#PGGK.A	573	9.404	0	0	0	0
3623	2	CIC-SBP	K.SSTSTAT#PGGK.A	573	6.591	0	0	0	0	K.SSTSTAT#PGGK.A	573	9.404	0	0	0	0
3701	2	CIC-SBP	K.SSTSTAT#PGGK.A	573	6.591	0	0	0	0	K.SSTSTAT#PGGK.A	573	9.404	0	0	0	0
3781	2	CIC-SBP	K.SSTSTAT#PGGK.A	573	6.591	0	0	0	0	K.SSTSTAT#PGGK.A	573	9.404	0	0	0	0
3859	2	CIC-SBP	K.SSTSTAT#PGGK.A	573	6.591	0	0	0	0	K.SSTSTAT#PGGK.A	573	9.404	0	0	0	0
3940	2	CIC-SBP	K.SSTSTAT#PGGK.A	573	6.591	0	0	0	0	K.SSTSTAT#PGGK.A	573	9.404	0	0	0	0
4015	2	CIC-SBP	K.SSTSTAT#PGGK.A	573	6.591	0	0	0	0	K.SSTSTAT#PGGK.A	573	9.404	0	0	0	0
4080	2	CIC-SBP	K.SSTSTAT#PGGK.A	573	6.591	0	0	0	0	K.SSTSTAT#PGGK.A	573	9.404	0	0	0	0
4153	2	CIC-SBP	K.SSTSTAT#PGGK.A	573	6.591	0	0	0	0	K.SSTSTAT#PGGK.A	573	9.404	0	0	0	0
4385	2	CIC-SBP	K.SSTSTAT#PGGK.A	573	6.591	0	0	0	0	K.SSTSTAT#PGGK.A	573	9.404	0	0	0	0
4461	2	CIC-SBP	K.SSTSTAT#PGGK.A	573	6.591	0	0	0	0	K.SSTSTAT#PGGK.A	573	9.404	0	0	0	0
4547	2	CIC-SBP	K.SSTSTAT#PGGK.A	573	6.591	0	0	0	0	K.SSTSTAT#PGGK.A	573	9.404	0	0	0	0
4656	2	CIC-SBP	K.SSTSTAT#PGGK.A	573	6.591	0	0	0	0	K.SSTSTAT#PGGK.A	573	9.404	0	0	0	0
5470	2	CIC-SBP	K.SSTSTAT#PGGK.A	573	6.591	0	0	0	0	K.SSTSTAT#PGGK.A	573	9.404	0	0	0	0
5525	2	CIC-SBP	K.SSTSTAT#PGGK.A	573	6.591	0	0	0	0	K.SSTSTAT#PGGK.A	573	9.404	0	0	0	0
5571	2	CIC-SBP	K.SSTSTAT#PGGK.A	573	6.591	0	0	0	0	K.SSTSTAT#PGGK.A	573	9.404	0	0	0	0
5625	2	CIC-SBP	K.SSTSTAT#PGGK.A	573	6.591	0	0	0	0	K.SSTSTAT#PGGK.A	573	9.404	0	0	0	0
16783	3	CIC-SBP	K.NELPS#DEDEQMLVVEEEQQQQTVKK.I	664	32.252	0	0	0	0	K.NELPS#DEDEQMLVVEEEQQQQTVKK.I	664	42.568	0	0	0	0
18150	3	CIC-SBP	K.NELPS#DEDEQMLVVEEEQQQQTVK.K	664	101.388	0	0	0	0	K.NELPS#DEDEQMLVVEEEQQQQTVK.K	664	121.041	0	0	0	0
18161	3	CIC-SBP	K.NELPS#DEDEQMLVVEEEQQQQTVK.K	664	75.102	0	0	0	0	K.NELPS#DEDEQMLVVEEEQQQQTVK.K	664	88.552	0	0	0	0
14463	3	CIC-SBP	K.NELPS#DEDEQM*LVVEEEQQQQTVKK.I	664	32.252	0	0	0	0	K.NELPS#DEDEQM*LVVEEEQQQQTVKK.I	664	15.238	0	0	0	0
14578	3	CIC-SBP	K.NELPS#DEDEQM*LVVEEEQQQQTVKK.I	664	12.377	0	0	0	0	K.NELPS#DEDEQM*LVVEEEQQQQTVKK.I	664	15.238	0	0	0	0
14681	3	CIC-SBP	K.NELPS#DEDEQM*LVVEEEQQQQTVKK.I	664	12.377	0	0	0	0	K.NELPS#DEDEQM*LVVEEEQQQQTVKK.I	664	21.093	0	0	0	0
14974	3	CIC-SBP	K.NELPS#DEDEQM*LVVEEEQQQQTVKK.I	664	12.377	0	0	0	0	K.NELPS#DEDEQM*LVVEEEQQQQTVKK.I	664	15.238	0	0	0	0
15000	3	CIC-SBP	K.NELPS#DEDEQM*LVVEEEQQQQTVKK.I	664	8.746	0	0	0	0	K.NELPS#DEDEQM*LVVEEEQQQQTVKK.I	664	10.165	0	0	0	0
15166	3	CIC-SBP	K.NELPS#DEDEQM*LVVEEEQQQQTVKK.I	664	8.746	0	0	0	0	K.NELPS#DEDEQM*LVVEEEQQQQTVKK.I	664	21.093	0	0	0	0
15209	3	CIC-SBP	K.NELPS#DEDEQM*LVVEEEQQQQTVKK.I	664	26.548	0	0	0	0	K.NELPS#DEDEQM*LVVEEEQQQQTVKK.I	664	34.82	0	0	0	0
15259	3	CIC-SBP	K.NELPS#DEDEQM*LVVEEEQQQQTVKK.I	664	16.579	0	0	0	0	K.NELPS#DEDEQM*LVVEEEQQQQTVKK.I	664	15.238	0	0	0	0
15276	3	CIC-SBP	K.NELPS#DEDEQM*LVVEEEQQQQTVK.K	664	12.377	0	0	0	0	K.NELPS#DEDEQM*LVVEEEQQQQTVK.K	664	21.093	0	0	0	0
15482	3	CIC-SBP	K.NELPS#DEDEQM*LVVEEEQQQQTVK.K	664	21.314	0	0	0	0	K.NELPS#DEDEQM*LVVEEEQQQQTVK.K	664	34.82	0	0	0	0
15655	3	CIC-SBP	K.NELPS#DEDEQM*LVVEEEQQQQTVK.K	664	92.295	0	0	0	0	K.NELPS#DEDEQM*LVVEEEQQQQTVK.K	664	88.552	0	0	0	0
15769	3	CIC-SBP	K.NELPS#DEDEQM*LVVEEEQQQQTVK.K	664	38.399	0	0	0	0	K.NELPS#DEDEQM*LVVEEEQQQQTVK.K	664	42.568	0	0	0	0
15886	3	CIC-SBP	K.NELPS#DEDEQM*LVVEEEQQQQTVK.K	664	26.548	0	0	0	0	K.NELPS#DEDEQM*LVVEEEQQQQTVK.K	664	34.82	0	0	0	0
15999	3	CIC-SBP	K.NELPS#DEDEQM*LVVEEEQQQQTVK.K	664	83.53	0	0	0	0	K.NELPS#DEDEQM*LVVEEEQQQQTVK.K	664	78.486	0	0	0	0
16115	3	CIC-SBP	K.NELPS#DEDEQM*LVVEEEQQQQTVK.K	664	26.548	0	0	0	0	K.NELPS#DEDEQM*LVVEEEQQQQTVK.K	664	27.643	0	0	0	0
16233	3	CIC-SBP	K.NELPS#DEDEQM*LVVEEEQQQQTVK.K	664	16.579	0	0	0	0	K.NELPS#DEDEQM*LVVEEEQQQQTVK.K	664	10.165	0	0	0	0
16349	3	CIC-SBP	K.NELPS#DEDEQM*LVVEEEQQQQTVK.K	664	32.252	0	0	0	0	K.NELPS#DEDEQM*LVVEEEQQQQTVK.K	664	42.568	0	0	0	0
16466	3	CIC-SBP	K.NELPS#DEDEQM*LVVEEEQQQQTVK.K	664	32.252	0	0	0	0	K.NELPS#DEDEQM*LVVEEEQQQQTVK.K	664	34.82	0	0	0	0
16577	3	CIC-SBP	K.NELPS#DEDEQM*LVVEEEQQQQTVK.K	664	12.377	0	0	0	0	K.NELPS#DEDEQM*LVVEEEQQQQTVK.K	664	15.238	0	0	0	0
16694	3	CIC-SBP	K.NELPS#DEDEQM*LVVEEEQQQQTVK.K	664	21.314	0	0	0	0	K.NELPS#DEDEQM*LVVEEEQQQQTVK.K	664	15.238	0	0	0	0
16811	3	CIC-SBP	K.NELPS#DEDEQM*LVVEEEQQQQTVK.K	664	32.252	0	0	0	0	K.NELPS#DEDEQM*LVVEEEQQQQTVK.K	664	50.843	0	0	0	0
16923	3	CIC-SBP	K.NELPS#DEDEQM*LVVEEEQQQQTVK.K	664	32.252	0	0	0	0	K.NELPS#DEDEQM*LVVEEEQQQQTVK.K	664	34.82	0	0	0	0
17046	3	CIC-SBP	K.NELPS#DEDEQM*LVVEEEQQQQTVK.K	664	44.968	0	0	0	0	K.NELPS#DEDEQM*LVVEEEQQQQTVK.K	664	59.607	0	0	0	0
17209	3	CIC-SBP	K.NELPS#DEDEQM*LVVEEEQQQQTVK.K	664	44.968	0	0	0	0	K.NELPS#DEDEQM*LVVEEEQQQQTVK.K	664	68.83	0	0	0	0
17228	3	CIC-SBP	K.NELPS#DEDEQM*LVVEEEQQQQTVK.K	664	38.399	0	0	0	0	K.NELPS#DEDEQM*LVVEEEQQQQTVK.K	664	50.843	0	0	0	0
17360	3	CIC-SBP	K.NELPS#DEDEQM*LVVEEEQQQQTVK.K	664	12.377	0	0	0	0	K.NELPS#DEDEQM*LVVEEEQQQQTVK.K	664	15.238	0	0	0	0
17477	3	CIC-SBP	K.NELPS#DEDEQM*LVVEEEQQQQTVK.K	664	8.746	0	0	0	0	K.NELPSDEDEQM*LVVEEEQQQQT#VK.K	681	6.122	0	0	0	0
17592	3	CIC-SBP	K.NELPS#DEDEQM*LVVEEEQQQQTVK.K	664	67.019	0	0	0	0	K.NELPS#DEDEQM*LVVEEEQQQQTVK.K	664	78.486	0	0	0	0
17692	3	CIC-SBP	K.NELPS#DEDEQM*LVVEEEQQQQTVK.K	664	32.252	0	0	0	0	K.NELPS#DEDEQM*LVVEEEQQQQTVK.K	664	42.568	0	0	0	0
17734	3	CIC-SBP	K.NELPS#DEDEQM*LVVEEEQQQQTVK.K	664	32.252	0	0	0	0	K.NELPS#DEDEQM*LVVEEEQQQQTVK.K	664	27.643	0	0	0	0
17893	3	CIC-SBP	K.NELPS#DEDEQM*LVVEEEQQQQTVK.K	664	32.252	0	0	0	0	K.NELPS#DEDEQM*LVVEEEQQQQTVK.K	664	42.568	0	0	0	0
17992	3	CIC-SBP	K.NELPS#DEDEQM*LVVEEEQQQQTVK.K	664	26.548	0	0	0	0	K.NELPS#DEDEQM*LVVEEEQQQQTVK.K	664	21.093	0	0	0	0
17249	4	CIC-SBP	K.LMKNELPS#DEDEQMLVVEEEQQQQTVKK.I	664	17.867	0	0	0	0	K.LMKNELPS#DEDEQMLVVEEEQQQQTVKK.I	664	16.119	0	0	0	0
17257	3	CIC-SBP	K.LMKNELPS#DEDEQMLVVEEEQQQQTVKK.I	664	48.532	0	0	0	0	K.LMKNELPS#DEDEQMLVVEEEQQQQTVKK.I	664	45.115	0	0	0	0
18529	3	CIC-SBP	K.LMKNELPS#DEDEQMLVVEEEQQQQTVK.K	664	35.054	0	0	0	0	K.LMKNELPS#DEDEQMLVVEEEQQQQTVK.K	664	53.754	0	0	0	0
18655	3	CIC-SBP	K.LMKNELPS#DEDEQMLVVEEEQQQQTVK.K	664	48.532	0	0	0	0	K.LMKNELPS#DEDEQMLVVEEEQQQQTVK.K	664	62.891	0	0	0	0
15265	4	CIC-SBP	K.LMKNELPS#DEDEQM*LVVEEEQQQQTVKK.I	664	22.855	0	0	0	0	K.LMKNELPS#DEDEQM*LVVEEEQQQQTVKK.I	664	29.013	0	0	0	0
16368	3	CIC-SBP	K.LMKNELPS#DEDEQM*LVVEEEQQQQTVK.K	664	23.398	0	0	0	0	K.LMKNELPS#DEDEQM*LVVEEEQQQQTVK.K	664	45.115	0	0	0	0
16384	4	CIC-SBP	K.LMKNELPS#DEDEQM*LVVEEEQQQQTVK.K	664	39.947	0	0	0	0	K.LMKNELPS#DEDEQM*LVVEEEQQQQTVK.K	664	61.212	0	0	0	0
16485	3	CIC-SBP	K.LMKNELPS#DEDEQM*LVVEEEQQQQTVK.K	664	18.321	0	0	0	0	K.LMKNELPS#DEDEQM*LVVEEEQQQQTVK.K	664	29.491	0	0	0	0
16668	3	CIC-SBP	K.LMKNELPS#DEDEQM*LVVEEEQQQQTVK.K	664	23.398	0	0	0	0	K.LMKNELPS#DEDEQM*LVVEEEQQQQTVK.K	664	37.013	0	0	0	0
16994	3	CIC-SBP	K.LMKNELPS#DEDEQM*LVVEEEQQQQTVK.K	664	35.054	0	0	0	0	K.LMKNELPS#DEDEQM*LVVEEEQQQQTVK.K	664	45.115	0	0	0	0
17796	3	CIC-SBP	K.LMKNELPS#DEDEQM*LVVEEEQQQQTVK.K	664	41.577	0	0	0	0	K.LMKNELPS#DEDEQM*LVVEEEQQQQTVK.K	664	62.891	0	0	0	0
14232	4	CIC-SBP	K.LM*KNELPS#DEDEQM*LVVEEEQQQQTVKK.I	664	9.558	0	0	0	0	K.LM*KNELPS#DEDEQM*LVVEEEQQQQTVKK.I	664	10.816	0	0	0	0
16286	4	CIC-SBP	K.LM*KNELPS#DEDEQMLVVEEEQQQQTVKK.I	664	22.855	0	0	0	0	K.LM*KNELPS#DEDEQMLVVEEEQQQQTVKK.I	664	29.013	0	0	0	0
16876	3	CIC-SBP	K.LM*KNELPS#DEDEQMLVVEEEQQQQTVK.K	664	18.321	0	0	0	0	K.LM*KNELPS#DEDEQMLVVEEEQQQQTVK.K	664	22.606	0	0	0	0
16977	3	CIC-SBP	K.LM*KNELPS#DEDEQMLVVEEEQQQQTVK.K	664	28.986	0	0	0	0	K.LM*KNELPS#DEDEQMLVVEEEQQQQTVK.K	664	45.115	0	0	0	0
17114	3	CIC-SBP	K.LM*KNELPS#DEDEQMLVVEEEQQQQTVK.K	664	18.321	0	0	0	0	K.LM*KNELPS#DEDEQMLVVEEEQQQQTVK.K	664	37.013	0	0	0	0
17390	3	CIC-SBP	K.LM*KNELPS#DEDEQMLVVEEEQQQQTVK.K	664	41.577	0	0	0	0	K.LM*KNELPS#DEDEQMLVVEEEQQQQTVK.K	664	62.891	0	0	0	0
17418	3	CIC-SBP	K.LM*KNELPS#DEDEQMLVVEEEQQQQTVK.K	664	55.899	0	0	0	0	K.LM*KNELPS#DEDEQMLVVEEEQQQQTVK.K	664	72.496	0	0	0	0
17612	3	CIC-SBP	K.LM*KNELPS#DEDEQMLVVEEEQQQQTVK.K	664	41.577	0	0	0	0	K.LM*KNELPS#DEDEQMLVVEEEQQQQTVK.K	664	45.115	0	0	0	0
17728	3	CIC-SBP	K.LM*KNELPS#DEDEQMLVVEEEQQQQTVK.K	664	18.321	0	0	0	0	K.LM*KNELPS#DEDEQMLVVEEEQQQQTVK.K	664	16.427	0	0	0	0
17912	3	CIC-SBP	K.LM*KNELPS#DEDEQMLVVEEEQQQQTVK.K	664	71.806	0	0	0	0	K.LM*KNELPS#DEDEQMLVVEEEQQQQTVK.K	664	72.496	0	0	0	0
18028	3	CIC-SBP	K.LM*KNELPS#DEDEQMLVVEEEQQQQTVK.K	664	55.899	0	0	0	0	K.LM*KNELPS#DEDEQMLVVEEEQQQQTVK.K	664	82.543	0	0	0	0
18123	3	CIC-SBP	K.LM*KNELPS#DEDEQMLVVEEEQQQQTVK.K	664	41.577	0	0	0	0	K.LM*KNELPS#DEDEQMLVVEEEQQQQTVK.K	664	53.754	0	0	0	0
18143	3	CIC-SBP	K.LM*KNELPS#DEDEQMLVVEEEQQQQTVK.K	664	41.577	0	0	0	0	K.LM*KNELPS#DEDEQMLVVEEEQQQQTVK.K	664	53.754	0	0	0	0
18191	3	CIC-SBP	K.LM*KNELPS#DEDEQMLVVEEEQQQQTVK.K	664	18.321	0	0	0	0	K.LM*KNELPS#DEDEQMLVVEEEQQQQTVK.K	664	29.491	0	0	0	0
18236	3	CIC-SBP	K.LM*KNELPS#DEDEQMLVVEEEQQQQTVK.K	664	35.054	0	0	0	0	K.LM*KNELPS#DEDEQMLVVEEEQQQQTVK.K	664	29.491	0	0	0	0
18261	3	CIC-SBP	K.LM*KNELPS#DEDEQMLVVEEEQQQQTVK.K	664	48.532	0	0	0	0	K.LM*KNELPS#DEDEQMLVVEEEQQQQTVK.K	664	62.891	0	0	0	0
18304	3	CIC-SBP	K.LM*KNELPS#DEDEQMLVVEEEQQQQTVK.K	664	48.532	0	0	0	0	K.LM*KNELPS#DEDEQMLVVEEEQQQQTVK.K	664	53.754	0	0	0	0
14113	4	CIC-SBP	K.LM*KNELPS#DEDEQM*LVVEEEQQQQTVKK.I	664	17.867	0	0	0	0	K.LM*KNELPS#DEDEQM*LVVEEEQQQQTVKK.I	664	22.214	0	0	0	0
15217	3	CIC-SBP	K.LM*KNELPS#DEDEQM*LVVEEEQQQQTVK.K	664	28.986	0	0	0	0	K.LM*KNELPS#DEDEQM*LVVEEEQQQQTVK.K	664	45.115	0	0	0	0
15333	3	CIC-SBP	K.LM*KNELPS#DEDEQM*LVVEEEQQQQTVK.K	664	28.986	0	0	0	0	K.LM*KNELPS#DEDEQM*LVVEEEQQQQTVK.K	664	37.013	0	0	0	0
15471	3	CIC-SBP	K.LM*KNELPS#DEDEQM*LVVEEEQQQQTVK.K	664	28.986	0	0	0	0	K.LM*KNELPS#DEDEQM*LVVEEEQQQQTVK.K	664	37.013	0	0	0	0
15608	3	CIC-SBP	K.LM*KNELPS#DEDEQM*LVVEEEQQQQTVK.K	664	6.533	0	0	0	0	K.LM*KNELPS#DEDEQM*LVVEEEQQQQTVK.K	664	11.044	0	0	0	0
15667	4	CIC-SBP	K.LM*KNELPS#DEDEQM*LVVEEEQQQQTVK.K	664	9.279	0	0	0	0	K.LM*KNELPS#DEDEQM*LVVEEEQQQQTVK.K	664	15.818	0	0	0	0
15727	3	CIC-SBP	K.LM*KNELPS#DEDEQM*LVVEEEQQQQTVK.K	664	41.577	0	0	0	0	K.LM*KNELPS#DEDEQM*LVVEEEQQQQTVK.K	664	37.013	0	0	0	0
15841	3	CIC-SBP	K.LM*KNELPS#DEDEQM*LVVEEEQQQQTVK.K	664	18.321	0	0	0	0	K.LM*KNELPS#DEDEQM*LVVEEEQQQQTVK.K	664	37.013	0	0	0	0
15957	3	CIC-SBP	K.LM*KNELPS#DEDEQM*LVVEEEQQQQTVK.K	664	23.398	0	0	0	0	K.LM*KNELPS#DEDEQM*LVVEEEQQQQTVK.K	664	22.606	0	0	0	0
16073	3	CIC-SBP	K.LM*KNELPS#DEDEQM*LVVEEEQQQQTVK.K	664	23.398	0	0	0	0	K.LM*KNELPS#DEDEQM*LVVEEEQQQQTVK.K	664	45.115	0	0	0	0
16193	3	CIC-SBP	K.LM*KNELPS#DEDEQM*LVVEEEQQQQTVK.K	664	18.321	0	0	0	0	K.LM*KNELPS#DEDEQM*LVVEEEQQQQTVK.K	664	37.013	0	0	0	0
16325	3	CIC-SBP	K.LM*KNELPS#DEDEQM*LVVEEEQQQQTVK.K	664	35.054	0	0	0	0	K.LM*KNELPS#DEDEQM*LVVEEEQQQQTVK.K	664	45.115	0	0	0	0
16447	3	CIC-SBP	K.LM*KNELPS#DEDEQM*LVVEEEQQQQTVK.K	664	41.577	0	0	0	0	K.LM*KNELPS#DEDEQM*LVVEEEQQQQTVK.K	664	29.491	0	0	0	0
16582	3	CIC-SBP	K.LM*KNELPS#DEDEQM*LVVEEEQQQQTVK.K	664	28.986	0	0	0	0	K.LM*KNELPS#DEDEQM*LVVEEEQQQQTVK.K	664	45.115	0	0	0	0
16725	3	CIC-SBP	K.LM*KNELPS#DEDEQM*LVVEEEQQQQTVK.K	664	13.791	0	0	0	0	K.LM*KNELPS#DEDEQM*LVVEEEQQQQTVK.K	664	16.427	0	0	0	0
16853	3	CIC-SBP	K.LM*KNELPS#DEDEQM*LVVEEEQQQQTVK.K	664	28.986	0	0	0	0	K.LM*KNELPS#DEDEQM*LVVEEEQQQQTVK.K	664	22.606	0	0	0	0
16975	3	CIC-SBP	K.LM*KNELPS#DEDEQM*LVVEEEQQQQTVK.K	664	48.532	0	0	0	0	K.LM*KNELPS#DEDEQM*LVVEEEQQQQTVK.K	664	53.754	0	0	0	0
16356	3	CIC-SBP	K.NELPSDEDEQMLVVEEEQQQQT#VKK.I	681	16.996	0	0	0	0	K.NELPSDEDEQMLVVEEEQQQQT#VKK.I	681	21.458	0	0	0	0
15119	3	CIC-SBP	K.NELPSDEDEQM*LVVEEEQQQQT#VKK.I	681	3.612	0	0	0	0	K.NELPSDEDEQM*LVVEEEQQQQT#VKK.I	681	10.593	0	0	0	0
15322	3	CIC-SBP	K.NELPSDEDEQM*LVVEEEQQQQT#VKK.I	681	3.612	0	0	0	0	K.NELPSDEDEQM*LVVEEEQQQQT#VKK.I	681	2.978	0	0	0	0
15348	3	CIC-SBP	K.NELPSDEDEQM*LVVEEEQQQQT#VKK.I	681	3.612	0	0	0	0	K.NELPS#DEDEQM*LVVEEEQQQQTVKK.I	664	10.165	0	0	0	0
14822	4	CIC-SBP	K.LM*KNELPSDEDEQM*LVVEEEQQQQT#VKK.I	681	6.32	0	0	0	0	K.LM*KNELPS#DEDEQM*LVVEEEQQQQTVKK.I	664	10.816	0	0	0	0
11634	3	CIC-SBP	R.VNDS#DM*DDTPFDYRK.Q	696	39.663	0	0	0	0	R.VNDS#DM*DDTPFDYRK.Q	696	47.067	0	0	0	0
10668	3	CIC-SBP	R.ERVNDS#DM*DDTPFDYRK.Q	696	29.376	0	0	0	0	R.ERVNDS#DM*DDTPFDYRK.Q	696	34.808	0	0	0	0
12045	3	CIC-SBP	R.VNDSDMDDT#PFDYRK.Q	701	27.121	0	0	0	0	R.VNDSDMDDT#PFDYRK.Q	701	40.946	0	0	0	0
14076	2	CIC-SBP	R.VNDSDMDDT#PFDYR.K	701	59.298	0	0	0	0	R.VNDSDMDDT#PFDYR.K	701	58.992	0	0	0	0
9936	3	CIC-SBP	R.VNDSDM*DDT#PFDYRK.Q	701	11.721	0	0	0	0	R.VNDSDM*DDT#PFDYRK.Q	701	10.873	0	0	0	0
10110	3	CIC-SBP	R.VNDSDM*DDT#PFDYRK.Q	701	11.721	0	0	0	0	R.VNDSDM*DDT#PFDYRK.Q	701	10.873	0	0	0	0
10233	2	CIC-SBP	R.VNDSDM*DDT#PFDYRK.Q	701	31.275	0	0	0	0	R.VNDSDM*DDT#PFDYRK.Q	701	42.886	0	0	0	0
10354	3	CIC-SBP	R.VNDSDM*DDT#PFDYRK.Q	701	18.805	0	0	0	0	R.VNDSDM*DDT#PFDYRK.Q	701	19.477	0	0	0	0
10473	3	CIC-SBP	R.VNDSDM*DDT#PFDYRK.Q	701	18.805	0	0	0	0	R.VNDSDM*DDT#PFDYRK.Q	701	29.573	0	0	0	0
10613	3	CIC-SBP	R.VNDSDM*DDT#PFDYRK.Q	701	27.121	0	0	0	0	R.VNDSDM*DDT#PFDYRK.Q	701	9.214	0	0	0	0
10841	3	CIC-SBP	R.VNDSDM*DDT#PFDYRK.Q	701	11.721	0	0	0	0	R.VNDSDM*DDT#PFDYRK.Q	701	19.477	0	0	0	0
11049	3	CIC-SBP	R.VNDSDM*DDT#PFDYRK.Q	701	6.039	0	0	0	0	R.VNDSDM*DDT#PFDYRK.Q	701	10.873	0	0	0	0
11165	3	CIC-SBP	R.VNDSDM*DDT#PFDYRK.Q	701	15.381	0	0	0	0	R.VNDSDM*DDT#PFDYRK.Q	701	10.873	0	0	0	0
9994	3	CIC-SBP	R.VNDSDM*DDT#PFDYRK.Q	701	47.045	0	0	0	0	R.VNDSDM*DDT#PFDYRK.Q	701	53.466	0	0	0	0
11959	2	CIC-SBP	R.VNDSDM*DDT#PFDYR.K	701	44.278	0	0	0	0	R.VNDSDM*DDT#PFDYR.K	701	58.992	0	0	0	0
11160	3	CIC-SBP	R.ERVNDSDMDDT#PFDYRK.Q	701	36.556	0	0	0	0	R.ERVNDSDMDDT#PFDYRK.Q	701	53.466	0	0	0	0
10055	3	CIC-SBP	R.ERVNDSDM*DDT#PFDYRK.Q	701	47.045	0	0	0	0	R.ERVNDSDM*DDT#PFDYRK.Q	701	53.466	0	0	0	0
10713	3	CIC-SBP	R.ERVNDSDM*DDT#PFDYRK.Q	701	21.528	0	0	0	0	R.ERVNDSDM*DDT#PFDYRK.Q	701	34.808	0	0	0	0
9265	3	CIC-SBP	R.ERVNDSDM*DDT#PFDYRK.Q	701	18.805	0	0	0	0	R.ERVNDSDM*DDT#PFDYRK.Q	701	19.477	0	0	0	0
9388	3	CIC-SBP	R.ERVNDSDM*DDT#PFDYRK.Q	701	36.556	0	0	0	0	R.ERVNDSDM*DDT#PFDYRK.Q	701	40.946	0	0	0	0
9519	3	CIC-SBP	R.ERVNDSDM*DDT#PFDYRK.Q	701	14.669	0	0	0	0	R.ERVNDSDM*DDT#PFDYRK.Q	701	24.923	0	0	0	0
9838	3	CIC-SBP	R.ERVNDSDM*DDT#PFDYRK.Q	701	8.913	0	0	0	0	R.ERVNDSDM*DDT#PFDYRK.Q	701	16.203	0	0	0	0
10722	3	CIC-SBP	R.VNDSDM*DDTPFDY#RK.Q	705	6.039	0	0	0	0	R.VNDSDM*DDTPFDY#RK.Q	705	10.873	0	0	0	0
10791	3	CIC-SBP	R.VNDSDM*DDTPFDY#RK.Q	705	6.039	0	0	0	0	R.VNDSDM*DDT#PFDYRK.Q	701	4.137	0	0	0	0
12154	3	CIC-SBP	R.S#AEEHSTSGANGQAINAPPLSGGER.E	716	7.971	0	0	0	0	R.S#AEEHSTSGANGQAINAPPLSGGER.E	716	5.141	0	0	0	0
11191	3	CIC-SBP	K.QQPEANQRS#AEEHSTSGANGQAINAPPLSGGER.E	716	36.556	0	0	0	0	K.QQPEANQRS#AEEHSTSGANGQAINAPPLSGGER.E	716	19.477	0	0	0	0
15904	4	CIC-SBP	R.SAEEHS#TSGANGQAINAPPLS#GGEREITLKPK.A	721	0	736	4.416	0	0	R.SAEEHS#TSGANGQAINAPPLS#GGEREITLKPK.A	721	0	736	0	0	0
11180	4	CIC-SBP	K.QQPEANQRSAEEHS#TSGANGQAINAPPLSGGER.E	721	6.591	0	0	0	0	K.QQPEANQRSAEEHST#SGANGQAINAPPLSGGER.E	722	0	0	0	0	0
12069	3	CIC-SBP	R.SAEEHST#SGANGQAINAPPLSGGER.E	722	0	0	0	0	0	R.SAEEHST#SGANGQAINAPPLSGGER.E	722	0	0	0	0	0
15912	4	CIC-SBP	R.SAEEHSTS#GANGQAINAPPLS#GGEREITLKPK.A	723	7.71	736	1.383	0	0	R.SAEEHS#TSGANGQAINAPPLSGGEREIT#LKPK.A	721	0	743	0	0	0
15148	4	CIC-SBP	R.SAEEHSTSGANGQAINAPPLS#GGEREITLKPK.A	736	1.383	0	0	0	0	R.SAEEHSTSGANGQAINAPPLS#GGEREITLKPK.A	736	0	0	0	0	0
11079	3	CIC-SBP	R.SAEEHSTSGANGQAINAPPLS#GGER.E	736	83.137	0	0	0	0	R.SAEEHSTSGANGQAINAPPLS#GGER.E	736	95.401	0	0	0	0
25038	4	CIC-SBP	K.AHPVLES#NM*LPYTQM*SIYTQYTSPKNPIGVT#PFQPTGGAFK.S	757	10.468	781	24.222	0	0	K.AHPVLESNM*LPYTQM*S#IYTQYTSPKNPIGVT#PFQPTGGAFK.S	766	7.128	781	16.533	0	0
24283	4	CIC-SBP	K.AHPVLESNM*LPY#TQM*SIYTQYTSPKNPIGVTPFQPTGGAFK.S	762	7.71	0	0	0	0	K.AHPVLESNM*LPYTQM*SIYTQYTS#PKNPIGVTPFQPTGGAFK.S	773	0	0	0	0	0
24854	4	CIC-SBP	K.AHPVLESNM*LPY#TQM*SIYTQYTSPKNPIGVTPFQPTGGAFK.S	762	2.806	0	0	0	0	K.AHPVLESNM*LPY#TQM*SIYTQYTSPKNPIGVTPFQPTGGAFK.S	762	4.356	0	0	0	0
24435	6	CIC-SBP	K.AHPVLESNM*LPY#TQM*SIYTQYTSPKNPIGVTPFQPTGGAFK.S	762	0	0	0	0	0	K.AHPVLESNM*LPY#TQM*SIYTQYTSPKNPIGVTPFQPTGGAFK.S	762	0	0	0	0	0
24781	4	CIC-SBP	K.AHPVLESNM*LPY#TQM*SIYTQYTSPKNPIGVTPFQPTGGAFK.S	762	2.806	0	0	0	0	K.AHPVLESNM*LPY#TQM*SIYTQYTSPKNPIGVTPFQPTGGAFK.S	762	5.141	0	0	0	0
18585	3	CIC-SBP	K.AHPVLESNM*LPYT#QM*SIYTQYTSPK.N	763	0	0	0	0	0	K.AHPVLESNM*LPYT#QM*SIYTQYTSPK.N	763	0	0	0	0	0
24208	4	CIC-SBP	K.AHPVLESNM*LPYTQM*S#IYTQYTSPKNPIGVT#PFQPTGGAFK.S	766	5.75	781	2.124	0	0	K.AHPVLESNM*LPYTQM*SIYTQYT#SPKNPIGVT#PFQPTGGAFK.S	772	0	781	4.356	0	0
24505	4	CIC-SBP	K.AHPVLESNM*LPYTQM*S#IYTQYTSPKNPIGVT#PFQPTGGAFK.S	766	0	781	8.463	0	0	K.AHPVLESNM*LPYT#QM*SIYTQYTSPKNPIGVT#PFQPTGGAFK.S	763	0	781	15.662	0	0
24895	4	CIC-SBP	K.AHPVLESNM*LPYTQM*S#IYTQYTSPKNPIGVTPFQPTGGAFK.S	766	0	0	0	0	0	K.AHPVLESNM*LPYTQM*S#IYTQYTSPKNPIGVTPFQPTGGAFK.S	766	0	0	0	0	0
25813	4	CIC-SBP	K.AHPVLESNMLPYTQM*SIY#TQYTSPKNPIGVTPFQPTGGAFK.S	768	3.359	0	0	0	0	K.AHPVLESNMLPY#TQM*SIYTQYTSPKNPIGVTPFQPTGGAFK.S	762	0	0	0	0	0
25972	4	CIC-SBP	K.AHPVLESNM*LPYTQMSIY#TQYTSPKNPIGVT#PFQPTGGAFK.S	768	3.359	781	14.003	0	0	K.AHPVLESNM*LPY#TQMSIYTQYTSPKNPIGVT#PFQPTGGAFK.S	762	0	781	18.731	0	0
21698	3	CIC-SBP	K.AHPVLESNM*LPYTQMSIY#TQYTSPK.N	768	0	0	0	0	0	K.AHPVLESNM*LPYTQMSIY#TQYTSPK.N	768	0	0	0	0	0
25102	4	CIC-SBP	K.AHPVLESNM*LPYTQM*SIY#TQYTSPKNPIGVTPFQPTGGAFK.S	768	0	0	0	0	0	K.AHPVLESNM*LPYT#QM*SIYTQYTSPKNPIGVTPFQPTGGAFK.S	763	6.202	0	0	0	0
18957	3	CIC-SBP	K.AHPVLESNM*LPYTQM*SIY#TQYTSPK.N	768	0	0	0	0	0	K.AHPVLESNM*LPYTQM*SIY#TQYTSPK.N	768	0	0	0	0	0
25344	4	CIC-SBP	K.AHPVLESNM*LPYTQM*SIY#TQYT#SPKNPIGVTPFQPTGGAFK.S	768	9.34	772	6.591	0	0	K.AHPVLESNM*LPYTQM*SIYT#QYTS#PKNPIGVTPFQPTGGAFK.S	769	0	773	0	0	0
25743	4	CIC-SBP	K.AHPVLESNMLPYTQM*SIYT#QYTSPKNPIGVT#PFQPTGGAFK.S	769	7.413	781	5.725	0	0	K.AHPVLESNMLPYTQM*S#IYTQYTSPKNPIGVT#PFQPTGGAFK.S	766	0	781	2.513	0	0
24271	4	CIC-SBP	K.AHPVLESNM*LPYTQM*SIYT#QYTSPKNPIGVT#PFQPTGGAFK.S	769	0	781	15.007	0	0	K.AHPVLESNM*LPYTQM*SIY#TQYTSPKNPIGVT#PFQPTGGAFK.S	768	0	781	23.146	0	0
24410	4	CIC-SBP	K.AHPVLESNM*LPYTQM*SIYT#QYTSPKNPIGVTPFQPTGGAFK.S	769	0	0	0	0	0	K.AHPVLESNM*LPYTQM*SIYT#QYTSPKNPIGVTPFQPTGGAFK.S	769	0	0	0	0	0
18491	3	CIC-SBP	K.AHPVLESNM*LPYTQM*SIYT#QYTSPK.N	769	0	0	0	0	0	K.AHPVLESNM*LPYTQM*SIYT#QYTSPK.N	769	0	0	0	0	0
25407	4	CIC-SBP	K.AHPVLESNM*LPYTQM*SIYTQY#TSPKNPIGVT#PFQPTGGAFK.S	771	0	781	5.464	0	0	K.AHPVLESNM*LPYTQM*S#IYTQYTSPKNPIGVT#PFQPTGGAFK.S	766	4.595	781	5.659	0	0
25552	4	CIC-SBP	K.AHPVLESNM*LPYTQM*SIYTQY#TSPKNPIGVTPFQPTGGAFK.S	771	0	0	0	0	0	K.AHPVLESNM*LPYTQM*S#IYTQYTSPKNPIGVTPFQPTGGAFK.S	766	0	0	0	0	0
18476	3	CIC-SBP	K.AHPVLESNM*LPYTQM*SIYTQY#TSPK.N	771	0	0	0	0	0	K.AHPVLESNM*LPYTQM*SIYTQY#TSPK.N	771	0	0	0	0	0
25345	4	CIC-SBP	K.AHPVLESNM*LPYTQM*SIYTQYT#SPKNPIGVTPFQPTGGAFK.S	772	0	0	0	0	0	K.AHPVLESNM*LPYTQM*SIYTQYTS#PKNPIGVTPFQPTGGAFK.S	773	2.733	0	0	0	0
27407	4	CIC-SBP	K.AHPVLESNMLPYTQMSIYTQYTS#PKNPIGVTPFQPTGGAFK.S	773	3.494	0	0	0	0	K.AHPVLESNMLPY#TQMSIYTQYTSPKNPIGVTPFQPTGGAFK.S	762	0	0	0	0	0
27386	4	CIC-SBP	K.AHPVLESNMLPYTQMSIYTQYTS#PKNPIGVT#PFQPTGGAFK.S	773	3.359	781	14.062	0	0	K.AHPVLESNMLPYTQMSIY#TQYTSPKNPIGVT#PFQPTGGAFK.S	768	0	781	12.489	0	0
24032	3	CIC-SBP	K.AHPVLESNMLPYTQMSIYTQYTS#PK.N	773	24.437	0	0	0	0	K.AHPVLESNMLPYTQMSIYTQYTS#PK.N	773	12.284	0	0	0	0
24050	3	CIC-SBP	K.AHPVLESNMLPYTQMSIYTQYTS#PK.N	773	17.25	0	0	0	0	K.AHPVLESNMLPYTQMSIYTQYTS#PK.N	773	25.583	0	0	0	0
25792	4	CIC-SBP	K.AHPVLESNMLPYTQM*SIYTQYTS#PKNPIGVTPFQPTGGAFK.S	773	3.696	0	0	0	0	K.AHPVLESNMLPYTQM*SIYTQYTS#PKNPIGVTPFQPTGGAFK.S	773	0	0	0	0	0
21764	3	CIC-SBP	K.AHPVLESNM*LPYTQMSIYTQYTS#PK.N	773	17.009	0	0	0	0	K.AHPVLESNM*LPYTQMSIYTQYTS#PK.N	773	9.404	0	0	0	0
26089	4	CIC-SBP	K.AHPVLESNM*LPYTQMSIYTQYTS#PKNPIGVTPFQPTGGAFK.S	773	2.017	0	0	0	0	K.AHPVLESNM*LPY#TQMSIYTQYTSPKNPIGVTPFQPTGGAFK.S	762	0	0	0	0	0
24191	4	CIC-SBP	K.AHPVLESNM*LPYTQM*SIYTQYTS#PKNPIGVT#PFQPTGGAFK.S	773	0	781	8.913	0	0	K.AHPVLESNM*LPYTQM*SIYTQYTS#PKNPIGVT#PFQPTGGAFK.S	773	0	781	23.146	0	0
24386	4	CIC-SBP	K.AHPVLESNM*LPYTQM*SIYTQYTS#PKNPIGVT#PFQPTGGAFK.S	773	7.71	781	15.007	0	0	K.AHPVLESNM*LPYTQM*SIYT#QYTSPKNPIGVT#PFQPTGGAFK.S	769	0	781	23.146	0	0
24401	5	CIC-SBP	K.AHPVLESNM*LPYTQM*SIYTQYTS#PKNPIGVT#PFQPTGGAFK.S	773	0	781	7.413	0	0	K.AHPVLESNM*LPYTQM*S#IYTQYTSPKNPIGVT#PFQPTGGAFK.S	766	6.891	781	3.421	0	0
24648	4	CIC-SBP	K.AHPVLESNM*LPYTQM*SIYTQYTS#PKNPIGVT#PFQPTGGAFK.S	773	0	781	3.119	0	0	K.AHPVLESNM*LPYTQM*SIYTQYTS#PKNPIGVT#PFQPTGGAFK.S	773	0	781	4.705	0	0
24758	4	CIC-SBP	K.AHPVLESNM*LPYTQM*SIYTQYTS#PKNPIGVT#PFQPTGGAFK.S	773	0	781	11.22	0	0	K.AHPVLESNM*LPY#TQM*SIYTQYTSPKNPIGVT#PFQPTGGAFK.S	762	0	781	10.326	0	0
24874	4	CIC-SBP	K.AHPVLESNM*LPYTQM*SIYTQYTS#PKNPIGVT#PFQPTGGAFK.S	773	6.039	781	7.971	0	0	K.AHPVLESNM*LPYTQM*S#IYTQYTSPKNPIGVT#PFQPTGGAFK.S	766	6.65	781	2.852	0	0
25502	4	CIC-SBP	K.AHPVLESNM*LPYTQM*SIYTQYTS#PKNPIGVT#PFQPTGGAFK.S	773	0	781	13.434	0	0	K.AHPVLESNM*LPYT#QM*SIYTQYTSPKNPIGVT#PFQPTGGAFK.S	763	9.404	781	15.387	0	0
18742	3	CIC-SBP	K.AHPVLESNM*LPYTQM*SIYTQYTS#PK.N	773	0	0	0	0	0	K.AHPVLESNM*LPYTQM*SIYTQYTS#PK.N	773	0	0	0	0	0
24649	4	CIC-SBP	K.AHPVLESNM*LPYTQM*SIYTQYTS#PKNPIGVTPFQPTGGAFK.S	773	0	0	0	0	0	K.AHPVLES#NM*LPYTQM*SIYTQYTSPKNPIGVTPFQPTGGAFK.S	757	0	0	0	0	0
24531	4	CIC-SBP	K.AHPVLESNM*LPYTQM*SIYTQYTS#PKNPIGVTPFQPTGGAFK.S	773	0	0	0	0	0	K.AHPVLESNM*LPYTQM*SIYTQYTS#PKNPIGVTPFQPTGGAFK.S	773	0	0	0	0	0
30402	2	CIC-SBP	K.NPIGVT#PFQPTGGAFK.S	781	9.296	0	0	0	0	K.NPIGVT#PFQPTGGAFK.S	781	14.621	0	0	0	0
30474	2	CIC-SBP	K.NPIGVT#PFQPTGGAFK.S	781	9.296	0	0	0	0	K.NPIGVTPFQPT#GGAFK.S	786	5.807	0	0	0	0
21251	2	CIC-SBP	K.NPIGVT#PFQPTGGAFK.S	781	38.189	0	0	0	0	K.NPIGVT#PFQPTGGAFK.S	781	52.679	0	0	0	0
21366	2	CIC-SBP	K.NPIGVT#PFQPTGGAFK.S	781	26.927	0	0	0	0	K.NPIGVT#PFQPTGGAFK.S	781	38.324	0	0	0	0
28100	2	CIC-SBP	K.NPIGVT#PFQPTGGAFK.S	781	17.25	0	0	0	0	K.NPIGVT#PFQPTGGAFK.S	781	25.583	0	0	0	0
29874	2	CIC-SBP	K.NPIGVT#PFQPTGGAFK.S	781	26.927	0	0	0	0	K.NPIGVT#PFQPTGGAFK.S	781	25.583	0	0	0	0
30125	2	CIC-SBP	K.NPIGVT#PFQPTGGAFK.S	781	17.25	0	0	0	0	K.NPIGVT#PFQPTGGAFK.S	781	25.583	0	0	0	0
30262	2	CIC-SBP	K.NPIGVT#PFQPTGGAFK.S	781	9.296	0	0	0	0	K.NPIGVT#PFQPTGGAFK.S	781	14.621	0	0	0	0
30293	2	CIC-SBP	K.NPIGVT#PFQPTGGAFK.S	781	9.296	0	0	0	0	K.NPIGVT#PFQPTGGAFK.S	781	14.621	0	0	0	0
30497	2	CIC-SBP	K.NPIGVT#PFQPTGGAFK.S	781	9.296	0	0	0	0	K.NPIGVT#PFQPTGGAFK.S	781	14.621	0	0	0	0
30586	2	CIC-SBP	K.NPIGVT#PFQPTGGAFK.S	781	17.25	0	0	0	0	K.NPIGVT#PFQPTGGAFK.S	781	25.583	0	0	0	0
30831	2	CIC-SBP	K.NPIGVT#PFQPTGGAFK.S	781	9.296	0	0	0	0	K.NPIGVT#PFQPTGGAFK.S	781	14.621	0	0	0	0
30868	2	CIC-SBP	K.NPIGVT#PFQPTGGAFK.S	781	9.296	0	0	0	0	K.NPIGVT#PFQPTGGAFK.S	781	14.621	0	0	0	0
30930	2	CIC-SBP	K.NPIGVT#PFQPTGGAFK.S	781	17.25	0	0	0	0	K.NPIGVT#PFQPTGGAFK.S	781	14.621	0	0	0	0
30978	2	CIC-SBP	K.NPIGVT#PFQPTGGAFK.S	781	9.296	0	0	0	0	K.NPIGVT#PFQPTGGAFK.S	781	14.621	0	0	0	0
21089	2	CIC-SBP	K.NPIGVT#PFQPT#GGAFK.S	781	1000	786	1000	0	0	K.NPIGVT#PFQPT#GGAFK.S	781	1000	786	1000	0	0
26179	4	CIC-SBP	K.AHPVLESNMLPYTQMSIYTQYTSPKNPIGVT#PFQPT#GGAFK.S	781	27.149	786	27.149	0	0	K.AHPVLESNMLPYTQMSIYTQYTSPKNPIGVT#PFQPT#GGAFK.S	781	22.232	786	22.232	0	0
25318	4	CIC-SBP	K.AHPVLESNM*LPYTQM*SIYTQYTSPKNPIGVT#PFQPTGGAFK.S	781	2.949	0	0	0	0	K.AHPVLESNM*LPYTQM*S#IYTQYTSPKNPIGVTPFQPTGGAFK.S	766	4.705	0	0	0	0
21702	3	CIC-SBP	K.NPIGVTPFQPT#GGAFK.S	786	60.358	0	0	0	0	K.NPIGVTPFQPT#GGAFK.S	786	72.234	0	0	0	0
28925	2	CIC-SBP	K.NPIGVTPFQPT#GGAFK.S	786	9.296	0	0	0	0	K.NPIGVTPFQPT#GGAFK.S	786	14.621	0	0	0	0
30751	2	CIC-SBP	K.NPIGVTPFQPT#GGAFK.S	786	17.25	0	0	0	0	K.NPIGVTPFQPT#GGAFK.S	786	25.583	0	0	0	0
13449	4	CIC-SBP	K.SMPIS#PKGS#GGKPEDAGSLQAHIK.Q	796	4.085	800	7.649	0	0	K.SMPIS#PKGS#GGKPEDAGSLQAHIK.Q	796	6.65	800	5.316	0	0
10922	2	CIC-SBP	K.SMPIS#PK.G	796	22.011	0	0	0	0	K.SMPIS#PK.G	796	30.64	0	0	0	0
11034	2	CIC-SBP	K.SMPIS#PK.G	796	22.011	0	0	0	0	K.SMPIS#PK.G	796	30.64	0	0	0	0
11100	4	CIC-SBP	K.SM*PIS#PKGS#GGKPEDAGSLQAHIK.Q	796	4.085	800	12.79	0	0	K.SM*PIS#PKGS#GGKPEDAGSLQAHIK.Q	796	6.65	800	22.74	0	0
10081	2	CIC-SBP	K.SM*PIS#PK.G	796	34.073	0	0	0	0	K.SM*PIS#PK.G	796	45.791	0	0	0	0
10196	2	CIC-SBP	K.SM*PIS#PK.G	796	48.315	0	0	0	0	K.SM*PIS#PK.G	796	63.142	0	0	0	0
10313	2	CIC-SBP	K.SM*PIS#PK.G	796	48.315	0	0	0	0	K.SM*PIS#PK.G	796	63.142	0	0	0	0
10442	2	CIC-SBP	K.SM*PIS#PK.G	796	34.073	0	0	0	0	K.SM*PIS#PK.G	796	45.791	0	0	0	0
10560	2	CIC-SBP	K.SM*PIS#PK.G	796	48.315	0	0	0	0	K.SM*PIS#PK.G	796	63.142	0	0	0	0
6736	2	CIC-SBP	K.SM*PIS#PK.G	796	22.011	0	0	0	0	K.SM*PIS#PK.G	796	30.64	0	0	0	0
6843	2	CIC-SBP	K.SM*PIS#PK.G	796	12.092	0	0	0	0	K.SM*PIS#PK.G	796	17.672	0	0	0	0
6941	2	CIC-SBP	K.SM*PIS#PK.G	796	34.073	0	0	0	0	K.SM*PIS#PK.G	796	45.791	0	0	0	0
7049	2	CIC-SBP	K.SM*PIS#PK.G	796	48.315	0	0	0	0	K.SM*PIS#PK.G	796	63.142	0	0	0	0
7161	2	CIC-SBP	K.SM*PIS#PK.G	796	34.073	0	0	0	0	K.SM*PIS#PK.G	796	45.791	0	0	0	0
7293	2	CIC-SBP	K.SM*PIS#PK.G	796	34.073	0	0	0	0	K.SM*PIS#PK.G	796	45.791	0	0	0	0
7398	2	CIC-SBP	K.SM*PIS#PK.G	796	34.073	0	0	0	0	K.SM*PIS#PK.G	796	45.791	0	0	0	0
7496	2	CIC-SBP	K.SM*PIS#PK.G	796	34.073	0	0	0	0	K.SM*PIS#PK.G	796	45.791	0	0	0	0
7609	2	CIC-SBP	K.SM*PIS#PK.G	796	34.073	0	0	0	0	K.SM*PIS#PK.G	796	45.791	0	0	0	0
7718	2	CIC-SBP	K.SM*PIS#PK.G	796	48.315	0	0	0	0	K.SM*PIS#PK.G	796	63.142	0	0	0	0
8300	2	CIC-SBP	K.SM*PIS#PK.G	796	34.073	0	0	0	0	K.SM*PIS#PK.G	796	45.791	0	0	0	0
8411	2	CIC-SBP	K.SM*PIS#PK.G	796	48.315	0	0	0	0	K.SM*PIS#PK.G	796	63.142	0	0	0	0
8515	2	CIC-SBP	K.SM*PIS#PK.G	796	34.073	0	0	0	0	K.SM*PIS#PK.G	796	45.791	0	0	0	0
8624	2	CIC-SBP	K.SM*PIS#PK.G	796	34.073	0	0	0	0	K.SM*PIS#PK.G	796	45.791	0	0	0	0
8735	2	CIC-SBP	K.SM*PIS#PK.G	796	34.073	0	0	0	0	K.SM*PIS#PK.G	796	45.791	0	0	0	0
8848	2	CIC-SBP	K.SM*PIS#PK.G	796	48.315	0	0	0	0	K.SM*PIS#PK.G	796	63.142	0	0	0	0
8962	2	CIC-SBP	K.SM*PIS#PK.G	796	34.073	0	0	0	0	K.SM*PIS#PK.G	796	45.791	0	0	0	0
9073	2	CIC-SBP	K.SM*PIS#PK.G	796	22.011	0	0	0	0	K.SM*PIS#PK.G	796	30.64	0	0	0	0
9193	2	CIC-SBP	K.SM*PIS#PK.G	796	48.315	0	0	0	0	K.SM*PIS#PK.G	796	63.142	0	0	0	0
9311	2	CIC-SBP	K.SM*PIS#PK.G	796	48.315	0	0	0	0	K.SM*PIS#PK.G	796	63.142	0	0	0	0
9441	2	CIC-SBP	K.SM*PIS#PK.G	796	48.315	0	0	0	0	K.SM*PIS#PK.G	796	63.142	0	0	0	0
9601	2	CIC-SBP	K.SM*PIS#PK.G	796	34.073	0	0	0	0	K.SM*PIS#PK.G	796	45.791	0	0	0	0
9739	2	CIC-SBP	K.SM*PIS#PK.G	796	65.089	0	0	0	0	K.SM*PIS#PK.G	796	63.142	0	0	0	0
9851	2	CIC-SBP	K.SM*PIS#PK.G	796	48.315	0	0	0	0	K.SM*PIS#PK.G	796	63.142	0	0	0	0
9967	2	CIC-SBP	K.SM*PIS#PK.G	796	34.073	0	0	0	0	K.SM*PIS#PK.G	796	45.791	0	0	0	0
8879	3	CIC-SBP	K.GSGGKPEDAGS#LQAHIK.Q	809	58.433	0	0	0	0	K.GSGGKPEDAGS#LQAHIK.Q	809	65.305	0	0	0	0
7102	2	CIC-SBP	K.QEPPS#PYK.L	825	6.591	0	0	0	0	K.QEPPS#PYK.L	825	9.404	0	0	0	0
7206	2	CIC-SBP	K.QEPPS#PYK.L	825	0	0	0	0	0	K.QEPPS#PYK.L	825	0	0	0	0	0
7315	2	CIC-SBP	K.QEPPS#PYK.L	825	6.591	0	0	0	0	K.QEPPS#PYK.L	825	9.404	0	0	0	0
7501	2	CIC-SBP	K.QEPPS#PYK.L	825	0	0	0	0	0	K.QEPPS#PYK.L	825	0	0	0	0	0
8298	3	CIC-SBP	K.QEDIKQEPPSPY#K.L	827	4.085	0	0	0	0	K.QEDIKQEPPS#PYK.L	825	6.65	0	0	0	0
8409	3	CIC-SBP	K.QEDIKQEPPSPY#K.L	827	0	0	0	0	0	K.QEDIKQEPPSPY#K.L	827	0	0	0	0	0
8496	3	CIC-SBP	K.QEDIKQEPPSPY#K.L	827	11.015	0	0	0	0	K.QEDIKQEPPSPY#K.L	827	0	0	0	0	0
8519	3	CIC-SBP	K.QEDIKQEPPSPY#K.L	827	4.085	0	0	0	0	K.QEDIKQEPPS#PYK.L	825	6.65	0	0	0	0
8729	3	CIC-SBP	K.QEDIKQEPPSPY#K.L	827	4.085	0	0	0	0	K.QEDIKQEPPS#PYK.L	825	0	0	0	0	0
27237	4	CIC-SBP	K.LNNGSGSASGGGVVSAPPPNSGS#VGAIFNFNVPTATALSQK.Q	851	3.701	0	0	0	0	K.LNNGSGSASGGGVVSAPPPNSGS#VGAIFNFNVPTATALSQK.Q	851	0	0	0	0	0
8951	4	CIC-SBP	K.QFHY#PM*HHPHRSPTDLR.A	873	4.98	0	0	0	0	K.QFHY#PM*HHPHRSPTDLR.A	873	1.979	0	0	0	0
8096	4	CIC-SBP	K.QFHY#PM*HHPHRSPTDLR.A	873	4.98	0	0	0	0	K.QFHY#PM*HHPHRSPTDLR.A	873	5.842	0	0	0	0
6271	2	CIC-SBP	R.S#PTDLR.A	881	17.009	0	0	0	0	R.S#PTDLR.A	881	22.851	0	0	0	0
6804	2	CIC-SBP	R.S#PTDLR.A	881	30.835	0	0	0	0	R.S#PTDLR.A	881	39.765	0	0	0	0
6920	2	CIC-SBP	R.S#PTDLR.A	881	17.009	0	0	0	0	R.S#PTDLR.A	881	22.851	0	0	0	0
8966	4	CIC-SBP	K.QFHYPMHHPHRS#PTDLR.A	881	4.085	0	0	0	0	K.QFHYPMHHPHRS#PTDLR.A	881	6.65	0	0	0	0
6360	2	CIC-SBP	R.SPT#DLR.A	883	19.843	0	0	0	0	R.SPT#DLR.A	883	25.774	0	0	0	0
6523	2	CIC-SBP	R.SPT#DLR.A	883	19.843	0	0	0	0	R.SPT#DLR.A	883	25.774	0	0	0	0
6693	2	CIC-SBP	R.SPT#DLR.A	883	19.843	0	0	0	0	R.SPT#DLR.A	883	25.774	0	0	0	0
16078	4	CIC-SBP	R.AAHQACVPS#SPAGM*GLGHAANIATPPASAPAQIM*GGGPASQK.M	895	0	0	0	0	0	R.AAHQACVPS#SPAGM*GLGHAANIATPPASAPAQIM*GGGPASQK.M	895	0	0	0	0	0
18745	4	CIC-SBP	R.AAHQACVPS#SPAGM*GLGHAANIATPPAS#APAQIMGGGPASQK.M	895	0	914	15.007	0	0	R.AAHQACVPS#SPAGM*GLGHAANIATPPAS#APAQIMGGGPASQK.M	895	0	914	16.744	0	0
19167	4	CIC-SBP	R.AAHQACVPS#S#PAGM*GLGHAANIATPPASAPAQIMGGGPASQK.M	895	17.425	896	17.425	0	0	R.AAHQACVPS#S#PAGM*GLGHAANIATPPASAPAQIMGGGPASQK.M	895	21.831	896	21.831	0	0
16523	4	CIC-SBP	R.AAHQACVPS#SPAGM*GLGHAANIATPPAS#APAQIM*GGGPASQK.M	895	0	914	23.624	0	0	R.AAHQACVPS#SPAGM*GLGHAANIATPPAS#APAQIM*GGGPASQK.M	895	0	914	13.129	0	0
17372	4	CIC-SBP	R.AAHQACVPS#SPAGM*GLGHAANIATPPAS#APAQIM*GGGPASQK.M	895	0	914	33.657	0	0	R.AAHQACVPS#SPAGM*GLGHAANIATPPAS#APAQIM*GGGPASQK.M	895	0	914	34.81	0	0
18253	4	CIC-SBP	R.AAHQACVPS#S#PAGM*GLGHAANIATPPAS#APAQIMGGGPASQK.M	895	2.785	896	3.178	914	18.957	R.AAHQACVPS#S#PAGM*GLGHAANIATPPAS#APAQIMGGGPASQK.M	895	3.944	896	4.304	914	13.129
18681	4	CIC-SBP	R.AAHQACVPS#S#PAGM*GLGHAANIAT#PPASAPAQIMGGGPASQK.M	895	1.88	896	2.142	910	0	R.AAHQACVPS#S#PAGM*GLGHAANIAT#PPASAPAQIMGGGPASQK.M	895	0.9	896	0.997	910	0
18962	4	CIC-SBP	R.AAHQACVPS#S#PAGM*GLGHAANIATPPAS#APAQIMGGGPASQK.M	895	5.266	896	5.906	914	2.241	R.AAHQACVPS#S#PAGM*GLGHAANIATPPAS#APAQIMGGGPASQK.M	895	3.944	896	4.304	914	5.842
18208	4	CIC-SBP	R.AAHQACVPS#SPAGMGLGHAANIATPPASAPAQIM*GGGPASQK.M	895	0	0	0	0	0	R.AAHQACVPS#SPAGMGLGHAANIATPPASAPAQIM*GGGPASQK.M	895	0	0	0	0	0
18621	4	CIC-SBP	R.AAHQACVPS#SPAGM*GLGHAANIATPPASAPAQIMGGGPASQK.M	895	0	0	0	0	0	R.AAHQACVPSSPAGM*GLGHAANIAT#PPASAPAQIMGGGPASQK.M	910	1.106	0	0	0	0
18812	4	CIC-SBP	R.AAHQACVPS#SPAGM*GLGHAANIATPPAS#APAQIMGGGPASQK.M	895	0	914	23.624	0	0	R.AAHQACVPS#SPAGM*GLGHAANIATPPAS#APAQIMGGGPASQK.M	895	0	914	5.141	0	0
18915	4	CIC-SBP	R.AAHQACVPS#SPAGM*GLGHAANIATPPAS#APAQIMGGGPASQK.M	895	0	914	23.624	0	0	R.AAHQACVPS#SPAGM*GLGHAANIATPPAS#APAQIMGGGPASQK.M	895	0	914	17.809	0	0
18939	4	CIC-SBP	R.AAHQACVPS#SPAGM*GLGHAANIATPPAS#APAQIMGGGPASQK.M	895	7.71	914	15.007	0	0	R.AAHQACVPS#SPAGM*GLGHAANIATPPAS#APAQIMGGGPASQK.M	895	10.589	914	5.141	0	0
16070	4	CIC-SBP	R.AAHQACVPS#SPAGM*GLGHAANIATPPAS#APAQIM*GGGPASQK.M	895	0	914	18.957	0	0	R.AAHQACVPS#SPAGM*GLGHAANIATPPAS#APAQIM*GGGPASQK.M	895	0	914	23.146	0	0
15734	4	CIC-SBP	R.AAHQACVPS#SPAGM*GLGHAANIAT#PPASAPAQIM*GGGPASQK.M	895	0	910	7.971	0	0	R.AAHQACVPS#SPAGM*GLGHAANIAT#PPASAPAQIM*GGGPASQK.M	895	0	910	13.129	0	0
18403	4	CIC-SBP	R.AAHQACVPS#S#PAGM*GLGHAANIAT#PPASAPAQIMGGGPASQK.M	895	3.75	896	4.198	910	7.971	R.AAHQACVPS#S#PAGM*GLGHAANIAT#PPASAPAQIMGGGPASQK.M	895	6.417	896	6.891	910	5.141
18934	4	CIC-SBP	R.AAHQACVPS#S#PAGM*GLGHAANIAT#PPASAPAQIMGGGPASQK.M	895	1.88	896	2.142	910	7.971	R.AAHQACVPS#S#PAGM*GLGHAANIATPPAS#APAQIMGGGPASQK.M	895	1.228	896	1.366	914	5.141
15456	4	CIC-SBP	R.AAHQACVPS#SPAGM*GLGHAANIAT#PPAS#APAQIM*GGGPASQK.M	895	0	910	3.178	914	6.981	R.AAHQACVPS#S#PAGM*GLGHAANIATPPAS#APAQIM*GGGPASQK.M	895	1.228	896	1.366	914	5.141
15918	4	CIC-SBP	R.AAHQACVPS#SPAGM*GLGHAANIAT#PPAS#APAQIM*GGGPASQK.M	895	0	910	5.906	914	6.981	R.AAHQACVPS#SPAGM*GLGHAANIAT#PPAS#APAQIM*GGGPASQK.M	895	0	910	4.304	914	3.327
16172	4	CIC-SBP	R.AAHQACVPS#SPAGM*GLGHAANIAT#PPAS#APAQIM*GGGPASQK.M	895	0	910	9.45	914	10.452	R.AAHQACVPS#SPAGM*GLGHAANIAT#PPAS#APAQIM*GGGPASQK.M	895	0	910	8.599	914	6.891
16247	4	CIC-SBP	R.AAHQACVPS#SPAGM*GLGHAANIAT#PPAS#APAQIM*GGGPASQK.M	895	0	910	9.45	914	24.53	R.AAHQACVPS#SPAGM*GLGHAANIAT#PPAS#APAQIM*GGGPASQK.M	895	0	910	8.599	914	11.52
16425	4	CIC-SBP	R.AAHQACVPS#SPAGM*GLGHAANIAT#PPAS#APAQIM*GGGPASQK.M	895	0	910	5.906	914	10.452	R.AAHQACVPS#S#PAGM*GLGHAANIAT#PPASAPAQIM*GGGPASQK.M	895	0.9	896	0.997	910	0
16639	4	CIC-SBP	R.AAHQACVPS#SPAGM*GLGHAANIAT#PPAS#APAQIM*GGGPASQK.M	895	0	910	13.745	914	14.564	R.AAHQACVPS#SPAGM*GLGHAANIAT#PPAS#APAQIM*GGGPASQK.M	895	0	910	20.427	914	17.069
16842	4	CIC-SBP	R.AAHQACVPS#SPAGM*GLGHAANIAT#PPAS#APAQIM*GGGPASQK.M	895	0	910	0.315	914	4.198	R.AAHQACVPS#S#PAGM*GLGHAANIATPPAS#APAQIM*GGGPASQK.M	895	1.228	896	1.366	914	23.146
17353	4	CIC-SBP	R.AAHQACVPS#SPAGM*GLGHAANIAT#PPAS#APAQIM*GGGPASQK.M	895	0	910	5.906	914	6.981	R.AAHQACVPS#SPAGM*GLGHAANIAT#PPAS#APAQIM*GGGPASQK.M	895	0	910	4.304	914	6.891
17508	4	CIC-SBP	R.AAHQACVPS#S#PAGM*GLGHAANIATPPAS#APAQIM*GGGPASQK.M	895	8.534	896	9.45	914	15.007	R.AAHQACVPS#SPAGM*GLGHAANIAT#PPAS#APAQIM*GGGPASQK.M	895	0	910	4.304	914	11.52
20261	4	CIC-SBP	R.AAHQACVPS#S#PAGMGLGHAANIATPPAS#APAQIMGGGPASQK.M	895	24.352	896	26.412	914	15.007	R.AAHQACVPS#S#PAGMGLGHAANIATPPAS#APAQIMGGGPASQK.M	895	20.427	896	21.759	914	13.129
18908	4	CIC-SBP	R.AAHQACVPS#S#PAGMGLGHAANIATPPAS#APAQIM*GGGPASQK.M	895	5.906	896	3.63	914	7.971	R.AAHQACVPS#S#PAGMGLGHAANIATPPAS#APAQIM*GGGPASQK.M	895	8.599	896	9.287	914	0
18584	4	CIC-SBP	R.AAHQACVPS#S#PAGM*GLGHAANIAT#PPASAPAQIMGGGPASQK.M	895	13.421	896	14.564	910	23.624	R.AAHQACVPS#S#PAGM*GLGHAANIATPPAS#APAQIMGGGPASQK.M	895	0	896	0	914	5.141
19160	4	CIC-SBP	R.AAHQACVPS#S#PAGM*GLGHAANIATPPAS#APAQIMGGGPASQK.M	895	8.534	896	9.45	914	15.007	R.AAHQACVPS#S#PAGM*GLGHAANIATPPAS#APAQIMGGGPASQK.M	895	7.975	896	8.599	914	23.146
19525	4	CIC-SBP	R.AAHQACVPS#S#PAGM*GLGHAANIAT#PPASAPAQIMGGGPASQK.M	895	1.88	896	2.142	910	2.806	R.AAHQACVPS#S#PAGM*GLGHAANIATPPAS#APAQIMGGGPASQK.M	895	1.228	896	1.366	914	0
15517	4	CIC-SBP	R.AAHQACVPS#S#PAGM*GLGHAANIAT#PPASAPAQIM*GGGPASQK.M	895	6.32	896	6.981	910	7.971	R.AAHQACVPSS#PAGM*GLGHAANIAT#PPAS#APAQIM*GGGPASQK.M	896	0	910	3.944	914	6.417
16516	4	CIC-SBP	R.AAHQACVPS#S#PAGM*GLGHAANIATPPAS#APAQIM*GGGPASQK.M	895	2.785	896	3.178	914	15.007	R.AAHQACVPS#S#PAGM*GLGHAANIATPPAS#APAQIM*GGGPASQK.M	895	1.228	896	1.366	914	13.129
16936	4	CIC-SBP	R.AAHQACVPS#S#PAGM*GLGHAANIATPPAS#APAQIM*GGGPASQK.M	895	8.534	896	9.45	914	2.806	R.AAHQACVPS#S#PAGM*GLGHAANIATPPAS#APAQIM*GGGPASQK.M	895	7.975	896	8.599	914	5.141
16703	4	CIC-SBP	R.AAHQACVPS#S#PAGM*GLGHAANIAT#PPASAPAQIM*GGGPASQK.M	895	6.32	896	6.981	910	7.971	R.AAHQACVPS#S#PAGM*GLGHAANIAT#PPASAPAQIM*GGGPASQK.M	895	6.417	896	6.891	910	5.141
20645	4	CIC-SBP	R.AAHQACVPSS#PAGMGLGHAANIATPPAS#APAQIMGGGPASQK.M	896	3.472	914	15.007	0	0	R.AAHQACVPSS#PAGMGLGHAANIAT#PPASAPAQIMGGGPASQK.M	896	10.589	910	0	0	0
17726	4	CIC-SBP	R.AAHQACVPSS#PAGMGLGHAANIAT#PPAS#APAQIM*GGGPASQK.M	896	19.843	910	13.745	914	28.351	R.AAHQACVPSS#PAGMGLGHAANIAT#PPAS#APAQIM*GGGPASQK.M	896	0	910	14.03	914	22.214
19830	4	CIC-SBP	R.AAHQACVPSS#PAGM*GLGHAANIATPPASAPAQIMGGGPASQK.M	896	0	0	0	0	0	R.AAHQACVPSS#PAGM*GLGHAANIATPPASAPAQIMGGGPASQK.M	896	0	0	0	0	0
15811	4	CIC-SBP	R.AAHQACVPSS#PAGM*GLGHAANIAT#PPAS#APAQIM*GGGPASQK.M	896	0	910	17.201	914	28.351	R.AAHQACVPSS#PAGM*GLGHAANIAT#PPAS#APAQIM*GGGPASQK.M	896	0	910	7.975	914	22.214
16679	4	CIC-SBP	R.AAHQACVPSS#PAGM*GLGHAANIAT#PPAS#APAQIM*GGGPASQK.M	896	7.71	910	17.201	914	19.607	R.AAHQACVPSS#PAGM*GLGHAANIAT#PPAS#APAQIM*GGGPASQK.M	896	0	910	7.975	914	5.484
17421	4	CIC-SBP	R.AAHQACVPSS#PAGM*GLGHAANIAT#PPAS#APAQIM*GGGPASQK.M	896	0	910	8.534	914	12.497	R.AAHQACVPSS#PAGM*GLGHAANIAT#PPAS#APAQIM*GGGPASQK.M	896	0	910	13.119	914	16.942
18799	4	CIC-SBP	R.AAHQACVPSS#PAGM*GLGHAANIAT#PPAS#APAQIMGGGPASQK.M	896	7.71	910	16.725	914	18.957	R.AAHQACVPS#SPAGM*GLGHAANIAT#PPAS#APAQIMGGGPASQK.M	895	0	910	8.384	914	11.279
16406	4	CIC-SBP	R.AAHQACVPSS#PAGM*GLGHAANIAT#PPAS#APAQIM*GGGPASQK.M	896	7.71	910	17.201	914	28.351	R.AAHQACVPS#S#PAGM*GLGHAANIATPPAS#APAQIM*GGGPASQK.M	895	19.211	896	20.427	914	18.268
17370	4	CIC-SBP	R.AAHQACVPSS#PAGM*GLGHAANIAT#PPAS#APAQIM*GGGPASQK.M	896	7.71	910	17.201	914	22.855	R.AAHQACVPSS#PAGM*GLGHAANIAT#PPAS#APAQIM*GGGPASQK.M	896	10.589	910	26.13	914	22.214
20187	4	CIC-SBP	R.AAHQACVPSS#PAGMGLGHAANIAT#PPAS#APAQIMGGGPASQK.M	896	0	910	5.684	914	9.279	R.AAHQACVPSS#PAGMGLGHAANIAT#PPAS#APAQIMGGGPASQK.M	896	0	910	4.18	914	6.267
18516	4	CIC-SBP	R.AAHQACVPSS#PAGMGLGHAANIAT#PPAS#APAQIM*GGGPASQK.M	896	0	910	5.906	914	12.058	R.AAHQACVPS#S#PAGMGLGHAANIATPPAS#APAQIM*GGGPASQK.M	895	4.304	896	4.705	914	13.129
18822	4	CIC-SBP	R.AAHQACVPSS#PAGMGLGHAANIAT#PPAS#APAQIM*GGGPASQK.M	896	0	910	5.906	914	12.058	R.AAHQACVPSS#PAGMGLGHAANIAT#PPAS#APAQIM*GGGPASQK.M	896	0	910	4.304	914	10.816
18725	4	CIC-SBP	R.AAHQACVPSS#PAGMGLGHAANIAT#PPAS#APAQIM*GGGPASQK.M	896	0	910	5.906	914	13.421	R.AAHQACVPS#S#PAGMGLGHAANIATPPAS#APAQIM*GGGPASQK.M	895	4.304	896	4.705	914	23.146
19028	4	CIC-SBP	R.AAHQACVPSS#PAGM*GLGHAANIAT#PPAS#APAQIMGGGPASQK.M	896	0	910	11.791	914	9.279	R.AAHQACVPS#S#PAGM*GLGHAANIATPPAS#APAQIMGGGPASQK.M	895	3.944	896	4.304	914	5.141
16087	4	CIC-SBP	R.AAHQACVPSS#PAGM*GLGHAANIAT#PPAS#APAQIM*GGGPASQK.M	896	0	910	8.534	914	13.421	R.AAHQACVPSS#PAGM*GLGHAANIAT#PPAS#APAQIM*GGGPASQK.M	896	0	910	19.211	914	29.013
16884	4	CIC-SBP	R.AAHQACVPSS#PAGM*GLGHAANIAT#PPAS#APAQIM*GGGPASQK.M	896	0	910	17.201	914	30.392	R.AAHQACVPSS#PAGM*GLGHAANIAT#PPAS#APAQIM*GGGPASQK.M	896	0	910	26.13	914	32.523
17138	4	CIC-SBP	R.AAHQACVPSS#PAGM*GLGHAANIAT#PPAS#APAQIM*GGGPASQK.M	896	0	910	2.785	914	23.724	R.AAHQACVPSS#PAGM*GLGHAANIAT#PPAS#APAQIM*GGGPASQK.M	896	0	910	1.228	914	3.061
19021	4	CIC-SBP	R.AAHQACVPSSPAGMGLGHAANIAT#PPAS#APAQIM*GGGPASQK.M	910	2.665	914	13.063	0	0	R.AAHQACVPS#SPAGMGLGHAANIATPPAS#APAQIM*GGGPASQK.M	895	0	914	5.842	0	0
16796	4	CIC-SBP	R.AAHQACVPSSPAGM*GLGHAANIAT#PPAS#APAQIM*GGGPASQK.M	910	8.251	914	13.421	0	0	R.AAHQACVPSSPAGM*GLGHAANIAT#PPAS#APAQIM*GGGPASQK.M	910	7.781	914	10.816	0	0
18959	4	CIC-SBP	R.AAHQACVPSSPAGM*GLGHAANIAT#PPAS#APAQIMGGGPASQK.M	910	11.791	914	17.425	0	0	R.AAHQACVPSSPAGM*GLGHAANIAT#PPAS#APAQIMGGGPASQK.M	910	18.457	914	21.831	0	0
20501	4	CIC-SBP	R.AAHQACVPSSPAGMGLGHAANIAT#PPASAPAQIMGGGPASQK.M	910	2.91	0	0	0	0	R.AAHQACVPSSPAGMGLGHAANIAT#PPASAPAQIMGGGPASQK.M	910	5.141	0	0	0	0
16683	4	CIC-SBP	R.AAHQACVPSSPAGM*GLGHAANIAT#PPAS#APAQIM*GGGPASQK.M	910	9.133	914	14.564	0	0	R.AAHQACVPSSPAGM*GLGHAANIAT#PPAS#APAQIM*GGGPASQK.M	910	7.781	914	10.816	0	0
20517	4	CIC-SBP	R.AAHQACVPSSPAGMGLGHAANIATPPAS#APAQIMGGGPASQK.M	914	7.971	0	0	0	0	R.AAHQACVPSSPAGMGLGHAANIATPPAS#APAQIMGGGPASQK.M	914	13.129	0	0	0	0
22750	3	CIC-SBP	K.MFFAM*THPY#TLLQR.S	937	0	0	0	0	0	K.MFFAM*THPY#TLLQR.S	937	0	0	0	0	0
23714	3	CIC-SBP	K.M*FFAMTHPYT#LLQR.S	938	0	0	0	0	0	K.M*FFAMTHPYT#LLQR.S	938	0	0	0	0	0
31414	4	CIC-SBP	R.S#HQPGTPSLEHLQLDAFAPGGYTLR.N	943	4.988	0	0	0	0	R.S#HQPGTPSLEHLQLDAFAPGGYTLR.N	943	3.572	0	0	0	0
25412	4	CIC-SBP	R.S#HQPGTPSLEHLQLDAFAPGGYTLR.N	943	2.806	0	0	0	0	R.S#HQPGTPSLEHLQLDAFAPGGYTLR.N	943	3.572	0	0	0	0
27649	4	CIC-SBP	R.S#HQPGTPSLEHLQLDAFAPGGYTLR.N	943	1.603	0	0	0	0	R.S#HQPGTPSLEHLQLDAFAPGGYTLR.N	943	3.572	0	0	0	0
30745	4	CIC-SBP	R.S#HQPGTPSLEHLQLDAFAPGGYTLR.N	943	2.806	0	0	0	0	R.SHQPGTPS#LEHLQLDAFAPGGYTLR.N	950	0	0	0	0	0
31333	4	CIC-SBP	R.S#HQPGTPSLEHLQLDAFAPGGYTLR.N	943	1.603	0	0	0	0	R.S#HQPGTPSLEHLQLDAFAPGGYTLR.N	943	3.572	0	0	0	0
25162	3	CIC-SBP	R.S#HQPGT#PSLEHLQLDAFAPGGYTLR.N	943	11.069	948	4.54	0	0	R.SHQPGT#PS#LEHLQLDAFAPGGYTLR.N	948	6.65	950	4.595	0	0
29819	4	CIC-SBP	R.SHQPGT#PSLEHLQLDAFAPGGYTLR.N	948	0	0	0	0	0	R.SHQPGTPS#LEHLQLDAFAPGGYTLR.N	950	0	0	0	0	0
31045	4	CIC-SBP	R.SHQPGT#PSLEHLQLDAFAPGGYTLR.N	948	3.065	0	0	0	0	R.SHQPGT#PSLEHLQLDAFAPGGYTLR.N	948	7.167	0	0	0	0
24433	3	CIC-SBP	R.SHQPGT#PSLEHLQLDAFAPGGYT#LR.N	948	13.38	965	9.34	0	0	R.SHQPGT#PSLEHLQLDAFAPGGYT#LR.N	948	16.509	965	0	0	0
24720	3	CIC-SBP	R.SHQPGT#PSLEHLQLDAFAPGGYT#LR.N	948	11.015	965	0	0	0	R.SHQPGT#PS#LEHLQLDAFAPGGYTLR.N	948	15.525	950	17.402	0	0
24316	4	CIC-SBP	R.SHQPGT#PSLEHLQLDAFAPGGYTLR.N	948	0	0	0	0	0	R.SHQPGT#PSLEHLQLDAFAPGGYTLR.N	948	0	0	0	0	0
30969	4	CIC-SBP	R.SHQPGT#PSLEHLQLDAFAPGGYTLR.N	948	0	0	0	0	0	R.SHQPGT#PSLEHLQLDAFAPGGYTLR.N	948	0	0	0	0	0
22767	4	CIC-SBP	R.SHQPGTPS#LEHLQLDAFAPGGYTLR.N	950	0	0	0	0	0	R.SHQPGTPS#LEHLQLDAFAPGGYTLR.N	950	0	0	0	0	0
23825	4	CIC-SBP	R.SHQPGTPS#LEHLQLDAFAPGGYTLR.N	950	0	0	0	0	0	R.SHQPGTPS#LEHLQLDAFAPGGYTLR.N	950	0	0	0	0	0
23935	4	CIC-SBP	R.SHQPGTPS#LEHLQLDAFAPGGYTLR.N	950	0	0	0	0	0	R.SHQPGTPS#LEHLQLDAFAPGGYTLR.N	950	0	0	0	0	0
24063	4	CIC-SBP	R.SHQPGTPS#LEHLQLDAFAPGGYTLR.N	950	5.085	0	0	0	0	R.SHQPGTPS#LEHLQLDAFAPGGYTLR.N	950	7.772	0	0	0	0
24201	4	CIC-SBP	R.SHQPGTPS#LEHLQLDAFAPGGYTLR.N	950	0	0	0	0	0	R.SHQPGTPS#LEHLQLDAFAPGGYTLR.N	950	0	0	0	0	0
24836	4	CIC-SBP	R.SHQPGTPS#LEHLQLDAFAPGGYTLR.N	950	0	0	0	0	0	R.SHQPGTPS#LEHLQLDAFAPGGYTLR.N	950	0	0	0	0	0
24952	4	CIC-SBP	R.SHQPGTPS#LEHLQLDAFAPGGYTLR.N	950	5.085	0	0	0	0	R.SHQPGTPS#LEHLQLDAFAPGGYTLR.N	950	7.772	0	0	0	0
25066	3	CIC-SBP	R.SHQPGTPS#LEHLQLDAFAPGGYTLR.N	950	5.085	0	0	0	0	R.SHQPGTPS#LEHLQLDAFAPGGYTLR.N	950	0	0	0	0	0
25141	4	CIC-SBP	R.SHQPGTPS#LEHLQLDAFAPGGYTLR.N	950	1.866	0	0	0	0	R.SHQPGTPS#LEHLQLDAFAPGGYTLR.N	950	7.772	0	0	0	0
27370	4	CIC-SBP	R.SHQPGTPS#LEHLQLDAFAPGGYTLR.N	950	13.38	0	0	0	0	R.SHQPGTPS#LEHLQLDAFAPGGYTLR.N	950	19.046	0	0	0	0
28124	4	CIC-SBP	R.SHQPGTPS#LEHLQLDAFAPGGYTLR.N	950	5.085	0	0	0	0	R.SHQPGTPS#LEHLQLDAFAPGGYTLR.N	950	7.772	0	0	0	0
28307	4	CIC-SBP	R.SHQPGTPS#LEHLQLDAFAPGGYTLR.N	950	5.085	0	0	0	0	R.SHQPGTPS#LEHLQLDAFAPGGYTLR.N	950	17.069	0	0	0	0
28495	4	CIC-SBP	R.SHQPGTPS#LEHLQLDAFAPGGYTLR.N	950	5.085	0	0	0	0	R.SHQPGTPS#LEHLQLDAFAPGGYTLR.N	950	0	0	0	0	0
29647	4	CIC-SBP	R.SHQPGTPS#LEHLQLDAFAPGGYTLR.N	950	5.085	0	0	0	0	R.SHQPGTPS#LEHLQLDAFAPGGYTLR.N	950	7.772	0	0	0	0
30200	4	CIC-SBP	R.SHQPGTPS#LEHLQLDAFAPGGYTLR.N	950	0	0	0	0	0	R.SHQPGTPS#LEHLQLDAFAPGGYTLR.N	950	0	0	0	0	0
30285	4	CIC-SBP	R.SHQPGTPS#LEHLQLDAFAPGGYTLR.N	950	1.866	0	0	0	0	R.SHQPGTPS#LEHLQLDAFAPGGYTLR.N	950	3.934	0	0	0	0
30462	4	CIC-SBP	R.SHQPGTPS#LEHLQLDAFAPGGYTLR.N	950	5.085	0	0	0	0	R.SHQPGTPS#LEHLQLDAFAPGGYTLR.N	950	0	0	0	0	0
30678	4	CIC-SBP	R.SHQPGTPS#LEHLQLDAFAPGGYTLR.N	950	5.085	0	0	0	0	R.SHQPGTPS#LEHLQLDAFAPGGYTLR.N	950	7.772	0	0	0	0
30767	4	CIC-SBP	R.SHQPGTPS#LEHLQLDAFAPGGYTLR.N	950	0	0	0	0	0	R.SHQPGTPS#LEHLQLDAFAPGGYTLR.N	950	0	0	0	0	0
30788	4	CIC-SBP	R.SHQPGTPS#LEHLQLDAFAPGGYTLR.N	950	0	0	0	0	0	R.SHQPGTPS#LEHLQLDAFAPGGYTLR.N	950	0	0	0	0	0
30898	4	CIC-SBP	R.SHQPGTPS#LEHLQLDAFAPGGYTLR.N	950	5.085	0	0	0	0	R.SHQPGTPS#LEHLQLDAFAPGGYTLR.N	950	7.772	0	0	0	0
31050	4	CIC-SBP	R.SHQPGTPS#LEHLQLDAFAPGGYTLR.N	950	5.085	0	0	0	0	R.SHQPGTPS#LEHLQLDAFAPGGYTLR.N	950	7.772	0	0	0	0
31122	4	CIC-SBP	R.SHQPGTPS#LEHLQLDAFAPGGYTLR.N	950	0	0	0	0	0	R.SHQPGTPS#LEHLQLDAFAPGGYTLR.N	950	0	0	0	0	0
31146	4	CIC-SBP	R.SHQPGTPS#LEHLQLDAFAPGGYTLR.N	950	0	0	0	0	0	R.SHQPGTPS#LEHLQLDAFAPGGYTLR.N	950	0	0	0	0	0
31292	4	CIC-SBP	R.SHQPGTPS#LEHLQLDAFAPGGYTLR.N	950	0	0	0	0	0	R.SHQPGTPS#LEHLQLDAFAPGGYTLR.N	950	0	0	0	0	0
31302	4	CIC-SBP	R.SHQPGTPS#LEHLQLDAFAPGGYTLR.N	950	5.085	0	0	0	0	R.SHQPGTPS#LEHLQLDAFAPGGYTLR.N	950	7.772	0	0	0	0
31423	4	CIC-SBP	R.SHQPGTPS#LEHLQLDAFAPGGYTLR.N	950	1.866	0	0	0	0	R.SHQPGTPS#LEHLQLDAFAPGGYTLR.N	950	3.934	0	0	0	0
31461	4	CIC-SBP	R.SHQPGTPS#LEHLQLDAFAPGGYTLR.N	950	0	0	0	0	0	R.SHQPGTPS#LEHLQLDAFAPGGYTLR.N	950	0	0	0	0	0
31466	4	CIC-SBP	R.SHQPGTPS#LEHLQLDAFAPGGYTLR.N	950	13.38	0	0	0	0	R.SHQPGTPS#LEHLQLDAFAPGGYTLR.N	950	19.046	0	0	0	0
24402	3	CIC-SBP	R.SHQPGTPS#LEHLQLDAFAPGGYTLR.N	950	5.085	0	0	0	0	R.SHQPGTPS#LEHLQLDAFAPGGYTLR.N	950	7.772	0	0	0	0
24814	3	CIC-SBP	R.SHQPGTPS#LEHLQLDAFAPGGYTLR.N	950	5.085	0	0	0	0	R.SHQPGTPS#LEHLQLDAFAPGGYTLR.N	950	7.772	0	0	0	0
25025	4	CIC-SBP	R.SHQPGTPS#LEHLQLDAFAPGGYTLR.N	950	0	0	0	0	0	R.SHQPGTPS#LEHLQLDAFAPGGYTLR.N	950	0	0	0	0	0
25322	3	CIC-SBP	R.SHQPGTPS#LEHLQLDAFAPGGYTLR.N	950	5.085	0	0	0	0	R.SHQPGTPS#LEHLQLDAFAPGGYTLR.N	950	7.772	0	0	0	0
25462	3	CIC-SBP	R.SHQPGTPS#LEHLQLDAFAPGGYTLR.N	950	5.085	0	0	0	0	R.SHQPGTPS#LEHLQLDAFAPGGYTLR.N	950	7.772	0	0	0	0
28012	4	CIC-SBP	R.SHQPGTPS#LEHLQLDAFAPGGYTLR.N	950	5.085	0	0	0	0	R.SHQPGTPS#LEHLQLDAFAPGGYTLR.N	950	7.772	0	0	0	0
28186	3	CIC-SBP	R.SHQPGTPS#LEHLQLDAFAPGGYTLR.N	950	5.085	0	0	0	0	R.SHQPGTPS#LEHLQLDAFAPGGYTLR.N	950	7.772	0	0	0	0
30887	3	CIC-SBP	R.SHQPGTPS#LEHLQLDAFAPGGYTLR.N	950	5.085	0	0	0	0	R.SHQPGTPS#LEHLQLDAFAPGGYTLR.N	950	7.772	0	0	0	0
31185	4	CIC-SBP	R.SHQPGTPS#LEHLQLDAFAPGGYTLR.N	950	5.085	0	0	0	0	R.SHQPGTPS#LEHLQLDAFAPGGYTLR.N	950	7.772	0	0	0	0
31409	4	CIC-SBP	R.SHQPGTPS#LEHLQLDAFAPGGYTLR.N	950	0	0	0	0	0	R.SHQPGTPS#LEHLQLDAFAPGGYTLR.N	950	0	0	0	0	0
31452	3	CIC-SBP	R.SHQPGTPS#LEHLQLDAFAPGGYTLR.N	950	5.085	0	0	0	0	R.SHQPGTPS#LEHLQLDAFAPGGYTLR.N	950	7.772	0	0	0	0
31459	4	CIC-SBP	R.SHQPGTPS#LEHLQLDAFAPGGYTLR.N	950	0	0	0	0	0	R.SHQPGTPS#LEHLQLDAFAPGGYTLR.N	950	0	0	0	0	0
31579	4	CIC-SBP	R.SHQPGTPS#LEHLQLDAFAPGGYTLR.N	950	0	0	0	0	0	R.SHQPGTPS#LEHLQLDAFAPGGYTLR.N	950	0	0	0	0	0
23962	5	CIC-SBP	R.SHQPGTPS#LEHLQLDAFAPGGYTLR.N	950	0	0	0	0	0	R.S#HQPGTPSLEHLQLDAFAPGGYTLR.N	943	3.408	0	0	0	0
24434	4	CIC-SBP	R.SHQPGTPS#LEHLQLDAFAPGGYTLR.N	950	1.866	0	0	0	0	R.SHQPGTPS#LEHLQLDAFAPGGYTLR.N	950	3.934	0	0	0	0
30994	4	CIC-SBP	R.SHQPGTPS#LEHLQLDAFAPGGYTLR.N	950	0	0	0	0	0	R.SHQPGTPS#LEHLQLDAFAPGGYTLR.N	950	0	0	0	0	0
31294	4	CIC-SBP	R.SHQPGTPS#LEHLQLDAFAPGGYTLR.N	950	0	0	0	0	0	R.SHQPGTPS#LEHLQLDAFAPGGYTLR.N	950	0	0	0	0	0
31349	4	CIC-SBP	R.SHQPGTPS#LEHLQLDAFAPGGYTLR.N	950	0	0	0	0	0	R.SHQPGTPS#LEHLQLDAFAPGGYTLR.N	950	0	0	0	0	0
19843	5	CIC-SBP	R.NHNGLS#SLPPPVSAQPTM*LLHGYPPSHGVEPPARSPSYK.S	973	0	0	0	0	0	R.NHNGLS#SLPPPVSAQPTM*LLHGYPPSHGVEPPARSPSYK.S	973	0	0	0	0	0
21749	4	CIC-SBP	R.NHNGLSSLPPPVS#AQPTMLLHGYPPSHGVEPPAR.S	980	14.062	0	0	0	0	R.NHNGLSSLPPPVS#AQPTMLLHGYPPSHGVEPPAR.S	980	12.489	0	0	0	0
21880	4	CIC-SBP	R.NHNGLSSLPPPVS#AQPTMLLHGYPPSHGVEPPAR.S	980	7.413	0	0	0	0	R.NHNGLSSLPPPVS#AQPTMLLHGYPPSHGVEPPAR.S	980	8.863	0	0	0	0
21896	4	CIC-SBP	R.NHNGLSSLPPPVS#AQPTMLLHGYPPSHGVEPPAR.S	980	7.413	0	0	0	0	R.NHNGLSSLPPPVSAQPT#MLLHGYPPSHGVEPPAR.S	984	5.141	0	0	0	0
21396	4	CIC-SBP	R.NHNGLSSLPPPVS#AQPTMLLHGYPPS#HGVEPPARSPSYK.S	980	15.007	993	10.095	0	0	R.NHNGLSSLPPPVS#AQPTMLLHGYPPS#HGVEPPARSPSYK.S	980	16.203	993	2.62	0	0
20055	4	CIC-SBP	R.NHNGLSSLPPPVS#AQPTM*LLHGYPPSHGVEPPARS#PSYK.S	980	4.98	1002	0	0	0	R.NHNGLSSLPPPVS#AQPTM*LLHGYPPSHGVEPPARS#PSYK.S	980	5.842	1002	0	0	0
20113	4	CIC-SBP	R.NHNGLSSLPPPVS#AQPTM*LLHGYPPS#HGVEPPARSPSYK.S	980	14.003	993	18.603	0	0	R.NHNGLSSLPPPVSAQPT#M*LLHGYPPS#HGVEPPARSPSYK.S	984	8.532	993	2.057	0	0
20340	5	CIC-SBP	R.NHNGLSSLPPPVS#AQPTM*LLHGYPPSHGVEPPARS#PSYK.S	980	1.286	1002	5.75	0	0	R.NHNGLSSLPPPVSAQPT#M*LLHGYPPSHGVEPPARS#PSYK.S	984	2.317	1002	8.5	0	0
20546	4	CIC-SBP	R.NHNGLSSLPPPVS#AQPTM*LLHGYPPSHGVEPPAR.S	980	12.497	0	0	0	0	R.NHNGLS#SLPPPVSAQPTM*LLHGYPPSHGVEPPAR.S	973	0	0	0	0	0
20599	4	CIC-SBP	R.NHNGLSSLPPPVS#AQPTM*LLHGYPPSHGVEPPAR.S	980	7.413	0	0	0	0	R.NHNGLSSLPPPVS#AQPTM*LLHGYPPSHGVEPPAR.S	980	5.484	0	0	0	0
21527	4	CIC-SBP	R.NHNGLSSLPPPVSAQPT#MLLHGYPPSHGVEPPARS#PSYK.S	984	0	1002	0	0	0	R.NHNGLSSLPPPVSAQPTMLLHGY#PPSHGVEPPARSPSY#K.S	990	1.979	1005	1.979	0	0
21415	4	CIC-SBP	R.NHNGLSSLPPPVSAQPT#MLLHGY#PPSHGVEPPARSPSYK.S	984	12.79	990	3.696	0	0	R.NHNGLSSLPPPVSAQPT#MLLHGYPPS#HGVEPPARSPSYK.S	984	0	993	3.256	0	0
20072	4	CIC-SBP	R.NHNGLSSLPPPVSAQPT#M*LLHGYPPSHGVEPPARS#PSYK.S	984	10.309	1002	5.085	0	0	R.NHNGLS#SLPPPVS#AQPTM*LLHGYPPSHGVEPPARSPSYK.S	973	0	980	3.415	0	0
20435	4	CIC-SBP	R.NHNGLSSLPPPVSAQPT#M*LLHGYPPSHGVEPPAR.S	984	7.971	0	0	0	0	R.NHNGLSSLPPPVSAQPT#M*LLHGYPPSHGVEPPAR.S	984	13.129	0	0	0	0
20866	5	CIC-SBP	R.NHNGLSSLPPPVSAQPTMLLHGY#PPSHGVEPPARSPSYK.S	990	6.039	0	0	0	0	R.NHNGLSSLPPPVSAQPT#MLLHGYPPSHGVEPPARSPSYK.S	984	4.137	0	0	0	0
14025	3	CIC-SBP	K.S#MPST#PKSATYLM*SAPPER.G	1007	12.092	1011	6.591	0	0	K.S#MPSTPKS#ATYLM*SAPPER.G	1007	11.368	1014	0	0	0
14443	3	CIC-SBP	K.S#M*PSTPKS#ATYLM*SAPPER.G	1007	4.54	1014	4.085	0	0	K.S#M*PS#TPKSATYLM*SAPPER.G	1007	2.139	1010	0	0	0
16124	3	CIC-SBP	K.S#M*PSTPKS#ATYLMSAPPER.G	1007	1.603	1014	0	0	0	K.SM*PS#T#PKSATYLMSAPPER.G	1010	3.572	1011	0	0	0
13923	2	CIC-SBP	K.S#MPSTPKS#ATYLM*SAPPER.G	1007	7.71	1014	6.591	0	0	K.S#MPSTPKS#ATYLM*SAPPER.G	1007	10.589	1014	9.404	0	0
14509	3	CIC-SBP	K.S#MPS#TPKSATYLM*SAPPER.G	1007	8.594	1010	6.591	0	0	K.S#MPS#TPKSATYLM*SAPPER.G	1007	16.533	1010	16.533	0	0
13103	3	CIC-SBP	K.SMPS#T#PKSATYLM*SAPPER.G	1010	15.59	1011	15.59	0	0	K.SMPS#T#PKSATYLM*SAPPER.G	1010	0	1011	0	0	0
14270	2	CIC-SBP	K.SMPS#T#PKSATYLM*SAPPER.G	1010	4.085	1011	5.085	0	0	K.SMPS#T#PKSATYLM*SAPPER.G	1010	6.65	1011	7.772	0	0
13087	3	CIC-SBP	K.SMPS#T#PKSATYLM*S#APPER.G	1010	5.31	1011	6.91	1020	40.362	K.SMPST#PKS#ATYLM*S#APPER.G	1011	0	1014	5.807	1020	23.146
13300	3	CIC-SBP	K.SMPS#TPKSAT#YLM*SAPPER.G	1010	6.591	1016	4.085	0	0	K.SMPS#TPKSAT#YLM*SAPPER.G	1010	5.141	1016	0	0	0
12485	3	CIC-SBP	K.SMPS#TPKSAT#YLM*S#APPER.G	1010	6.591	1016	9.296	1020	30.07	K.SMPS#TPKSAT#YLM*S#APPER.G	1010	9.404	1016	5.807	1020	15.662
12847	2	CIC-SBP	K.SMPS#TPKS#ATYLM*S#APPER.G	1010	0	1014	17.009	1020	24.243	K.SMPS#TPKS#ATYLM*S#APPER.G	1010	0	1014	22.851	1020	32.972
14142	3	CIC-SBP	K.SMPS#T#PKSATYLM*SAPPER.G	1010	13.38	1011	9.296	0	0	K.SMPS#T#PKSATYLM*SAPPER.G	1010	4.137	1011	2.852	0	0
12002	3	CIC-SBP	K.SM*PS#T#PKSATYLM*S#APPER.G	1010	21.746	1011	14.062	1020	42.565	K.SM*PSTPKSAT#Y#LM*S#APPER.G	1016	7.925	1017	14.207	1020	31.934
14993	3	CIC-SBP	K.SM*PS#TPKSAT#YLMSAPPER.G	1010	11.721	1016	1.488	0	0	K.SM*PS#TPKSAT#YLMSAPPER.G	1010	10.873	1016	0	0	0
15219	3	CIC-SBP	K.SM*PS#T#PKSATYLMSAPPER.G	1010	0.845	1011	0.845	0	0	K.SM*PSTPKSAT#Y#LMSAPPER.G	1016	2.412	1017	2.412	0	0
12582	3	CIC-SBP	K.SM*PS#T#PKSATYLM*SAPPER.G	1010	11.721	1011	7.971	0	0	K.SM*PS#T#PKSATYLM*SAPPER.G	1010	19.477	1011	13.129	0	0
14207	3	CIC-SBP	K.SM*PS#TPKSATY#LMS#APPER.G	1010	3.359	1017	0	1020	29.534	K.SM*PS#TPKSAT#YLMS#APPER.G	1010	9.404	1016	0	1020	34.81
10570	2	CIC-SBP	K.SM*PS#TPKS#ATYLM*S#APPER.G	1010	0	1014	24.243	1020	37.54	K.SM*PS#TPKS#ATYLM*S#APPER.G	1010	0	1014	22.851	1020	28.697
12370	3	CIC-SBP	K.SM*PS#T#PKSATYLM*S#APPER.G	1010	6.001	1011	1.488	1020	28.696	K.SM*PST#PKS#ATYLM*S#APPER.G	1011	0	1014	0	1020	25.737
15571	3	CIC-SBP	K.SM*PS#T#PKSATYLMSAPPER.G	1010	6.294	1011	6.294	0	0	K.SM*PS#T#PKSATYLMSAPPER.G	1010	7.925	1011	0	0	0
11131	3	CIC-SBP	K.SM*PS#TPKSAT#YLM*SAPPER.G	1010	6.039	1016	0	0	0	K.SM*PS#TPKSAT#YLM*SAPPER.G	1010	9.404	1016	0	0	0
11478	3	CIC-SBP	K.SM*PS#T#PKSATYLM*SAPPER.G	1010	3.701	1011	2.806	0	0	K.SM*PS#T#PKSATYLM*SAPPER.G	1010	7.925	1011	5.141	0	0
11703	3	CIC-SBP	K.SM*PS#TPKSAT#YLM*SAPPER.G	1010	7.971	1016	0	0	0	K.SM*PS#TPKSAT#YLM*SAPPER.G	1010	5.141	1016	0	0	0
11931	3	CIC-SBP	K.SM*PS#T#PKSATYLM*SAPPER.G	1010	2.949	1011	2.806	0	0	K.SM*PSTPKSAT#Y#LM*SAPPER.G	1016	6.888	1017	6.888	0	0
14233	3	CIC-SBP	K.SM*PS#T#PKSATYLM*SAPPER.G	1010	16.964	1011	2.806	0	0	K.SM*PS#TPKSAT#YLM*SAPPER.G	1010	11.905	1016	0	0	0
14633	3	CIC-SBP	K.SM*PS#TPKSAT#YLM*SAPPER.G	1010	6.91	1016	0	0	0	K.SM*PS#TPKSAT#YLM*SAPPER.G	1010	11.905	1016	0	0	0
14773	3	CIC-SBP	K.SM*PS#T#PKSATYLM*SAPPER.G	1010	2.949	1011	2.806	0	0	K.SM*PS#T#PKSATYLM*SAPPER.G	1010	2.412	1011	2.412	0	0
15162	3	CIC-SBP	K.SM*PS#TPKS#ATYLM*SAPPER.G	1010	10.478	1014	10.478	0	0	K.SM*PST#PKS#ATYLM*SAPPER.G	1011	0	1014	0	0	0
11384	3	CIC-SBP	K.SM*PS#TPKS#ATYLM*S#APPER.G	1010	6.591	1014	14.062	1020	71.753	K.SM*PST#PKS#ATYLM*S#APPER.G	1011	0	1014	6.202	1020	62.394
11772	3	CIC-SBP	K.SM*PS#TPKSAT#YLM*S#APPER.G	1010	10.095	1016	3.696	1020	41.429	K.SM*PS#TPKSAT#YLM*S#APPER.G	1010	15.504	1016	6.202	1020	45.925
12484	3	CIC-SBP	K.SM*PS#TPKSAT#YLM*S#APPER.G	1010	4.416	1016	5.75	1020	42.565	K.SM*PS#TPKSAT#YLM*S#APPER.G	1010	8.863	1016	8.5	1020	45.925
15072	2	CIC-SBP	K.SM*PS#TPKS#ATYLMSAPPER.G	1010	9.34	1014	6.591	0	0	K.SM*PS#TPKS#ATYLMSAPPER.G	1010	7.772	1014	0	0	0
14531	3	CIC-SBP	K.SM*PS#TPKSAT#YLMS#APPER.G	1010	6.591	1016	6.591	1020	23.624	K.SM*PS#TPKSAT#YLMS#APPER.G	1010	9.404	1016	9.404	1020	34.81
14616	2	CIC-SBP	K.SM*PS#TPKS#ATYLMS#APPER.G	1010	0	1014	0	1020	0	K.SM*PS#TPKS#ATYLMS#APPER.G	1010	0	1014	0	1020	0
11588	3	CIC-SBP	K.SM*PS#TPKS#ATYLM*SAPPER.G	1010	17.009	1014	0	0	0	K.SM*PS#TPKS#ATYLM*SAPPER.G	1010	9.404	1014	0	0	0
11973	2	CIC-SBP	K.SM*PS#TPKS#ATYLM*SAPPER.G	1010	0	1014	6.591	0	0	K.SM*PS#TPKS#ATYLM*SAPPER.G	1010	0	1014	7.772	0	0
12227	2	CIC-SBP	K.SM*PS#TPKS#ATYLM*SAPPER.G	1010	0	1014	33.657	0	0	K.SM*PS#TPKS#ATYLM*SAPPER.G	1010	0	1014	32.972	0	0
12342	2	CIC-SBP	K.SM*PS#TPKS#ATYLM*SAPPER.G	1010	0	1014	13.38	0	0	K.SM*PS#TPKS#ATYLM*SAPPER.G	1010	0	1014	9.404	0	0
12463	3	CIC-SBP	K.SM*PS#TPKS#ATYLM*SAPPER.G	1010	3.701	1014	0	0	0	K.SM*PS#TPKS#ATYLM*SAPPER.G	1010	2.852	1014	0	0	0
12697	3	CIC-SBP	K.SM*PS#TPKS#ATYLM*SAPPER.G	1010	30.835	1014	0	0	0	K.SM*PS#TPKS#ATYLM*SAPPER.G	1010	9.404	1014	0	0	0
12809	3	CIC-SBP	K.SM*PS#TPKS#ATYLM*SAPPER.G	1010	0	1014	0	0	0	K.SM*PS#TPKS#ATYLM*SAPPER.G	1010	0	1014	0	0	0
13038	3	CIC-SBP	K.SM*PS#TPKS#ATYLM*SAPPER.G	1010	7.971	1014	0	0	0	K.SM*PS#TPKS#ATYLM*SAPPER.G	1010	0	1014	0	0	0
13289	3	CIC-SBP	K.SM*PS#TPKS#ATYLM*SAPPER.G	1010	0	1014	7.971	0	0	K.SM*PS#TPKS#ATYLM*SAPPER.G	1010	0	1014	5.141	0	0
13524	3	CIC-SBP	K.SM*PS#TPKSATY#LM*SAPPER.G	1010	6.591	1017	6.591	0	0	K.SM*PS#TPKS#ATYLM*SAPPER.G	1010	6.888	1014	0	0	0
13673	3	CIC-SBP	K.SM*PS#TPKS#ATYLM*SAPPER.G	1010	17.009	1014	0	0	0	K.SM*PS#TPKS#ATYLM*SAPPER.G	1010	9.404	1014	0	0	0
13799	3	CIC-SBP	K.SM*PS#TPKS#ATYLM*SAPPER.G	1010	6.591	1014	2.806	0	0	K.SM*PS#TPKS#ATYLM*SAPPER.G	1010	9.404	1014	5.141	0	0
13910	3	CIC-SBP	K.SM*PS#TPKS#ATYLM*SAPPER.G	1010	2.806	1014	0	0	0	K.SM*PS#TPKS#ATYLM*SAPPER.G	1010	0	1014	0	0	0
14023	3	CIC-SBP	K.SM*PS#TPKS#ATYLM*SAPPER.G	1010	20.43	1014	20.43	0	0	K.SM*PS#TPKS#ATYLM*SAPPER.G	1010	9.404	1014	0	0	0
14350	3	CIC-SBP	K.SM*PS#TPKS#ATYLM*SAPPER.G	1010	2.806	1014	0	0	0	K.SM*PS#TPKS#ATYLM*SAPPER.G	1010	0	1014	0	0	0
14511	3	CIC-SBP	K.SM*PS#TPKS#ATYLM*SAPPER.G	1010	13.38	1014	0	0	0	K.SM*PS#TPKS#ATYLM*SAPPER.G	1010	19.046	1014	0	0	0
14615	3	CIC-SBP	K.SM*PS#TPKS#ATYLM*SAPPER.G	1010	6.591	1014	0	0	0	K.SM*PS#TPKS#ATYLM*SAPPER.G	1010	9.404	1014	0	0	0
14867	3	CIC-SBP	K.SM*PS#TPKS#ATYLM*SAPPER.G	1010	0	1014	0	0	0	K.SM*PST#PKSATY#LM*SAPPER.G	1011	0	1017	0	0	0
10683	3	CIC-SBP	K.SM*PS#TPKS#ATYLM*S#APPER.G	1010	17.009	1014	10.095	1020	45.026	K.SM*PS#TPKS#ATYLM*S#APPER.G	1010	9.404	1014	0	1020	9.214
11038	3	CIC-SBP	K.SM*PS#TPKS#ATYLM*S#APPER.G	1010	2.017	1014	0	1020	22.492	K.SM*PST#PKS#ATY#LM*SAPPER.G	1011	0	1014	2.852	1017	3.256
11151	3	CIC-SBP	K.SM*PS#TPKS#ATYLM*S#APPER.G	1010	6.591	1014	7.413	1020	33.657	K.SM*PST#PKS#ATYLM*S#APPER.G	1011	5.141	1014	6.202	1020	3.408
11543	3	CIC-SBP	K.SM*PS#T#PKSATYLM*S#APPER.G	1010	3.701	1011	1.488	1020	18.957	K.SM*PST#PKS#ATYLM*S#APPER.G	1011	0	1014	0	1020	13.129
11558	2	CIC-SBP	K.SM*PS#TPKS#ATYLM*S#APPER.G	1010	0	1014	13.38	1020	37.54	K.SM*PS#TPKS#ATYLM*S#APPER.G	1010	0	1014	19.046	1020	32.972
11886	3	CIC-SBP	K.SM*PS#T#PKSATYLM*S#APPER.G	1010	17.848	1011	14.062	1020	54.586	K.SM*PS#TPKSAT#YLM*S#APPER.G	1010	9.404	1016	9.214	1020	59.818
12040	2	CIC-SBP	K.SM*PS#TPKS#ATYLM*S#APPER.G	1010	9.34	1014	13.38	1020	5.085	K.SM*PS#TPKS#ATYLM*S#APPER.G	1010	0	1014	7.772	1020	6.65
12125	3	CIC-SBP	K.SM*PS#TPKS#ATYLM*S#APPER.G	1010	14.062	1014	10.095	1020	15.381	K.SM*PST#PKS#ATYLM*S#APPER.G	1011	0	1014	15.504	1020	13.129
12169	2	CIC-SBP	K.SM*PS#TPKSAT#YLM*S#APPER.G	1010	0	1016	0	1020	24.243	K.SM*PS#TPKSAT#YLM*S#APPER.G	1010	0	1016	0	1020	32.972
12259	3	CIC-SBP	K.SM*PS#TPKSAT#YLM*S#APPER.G	1010	17.009	1016	4.691	1020	42.565	K.SM*PS#TPKSATY#LM*S#APPER.G	1010	22.851	1017	8.5	1020	29.573
12617	2	CIC-SBP	K.SM*PS#TPKS#ATYLM*S#APPER.G	1010	0	1014	11.015	1020	20.167	K.SM*PS#TPKS#ATYLM*S#APPER.G	1010	0	1014	6.65	1020	25.583
12992	3	CIC-SBP	K.SM*PS#TPKS#ATYLM*S#APPER.G	1010	7.413	1014	3.696	1020	15.381	K.SM*PS#TPKS#ATYLM*S#APPER.G	1010	12.489	1014	6.202	1020	23.146
13246	3	CIC-SBP	K.SM*PS#TPKS#ATYLM*S#APPER.G	1010	6.591	1014	3.696	1020	30.612	K.SM*PS#TPKS#ATYLM*S#APPER.G	1010	9.404	1014	6.202	1020	34.81
30475	3	CIC-SBP	K.SM*PS#TPKS#ATYLM*S#APPER.G	1010	17.009	1014	2.576	1020	11.721	K.SM*PS#TPKSAT#YLM*S#APPER.G	1010	6.659	1016	8.5	1020	5.316
668	2	CIC-SBP	K.SM*PS#TPK.S	1010	0	0	0	0	0	K.SM*PS#TPK.S	1010	0	0	0	0	0
725	2	CIC-SBP	K.SM*PS#TPK.S	1010	0	0	0	0	0	K.SM*PS#TPK.S	1010	0	0	0	0	0
777	2	CIC-SBP	K.SM*PS#TPK.S	1010	0	0	0	0	0	K.SM*PS#TPK.S	1010	0	0	0	0	0
903	2	CIC-SBP	K.SM*PS#TPK.S	1010	0	0	0	0	0	K.SM*PS#TPK.S	1010	0	0	0	0	0
1156	2	CIC-SBP	K.SM*PS#TPK.S	1010	0	0	0	0	0	K.SM*PS#TPK.S	1010	0	0	0	0	0
1225	2	CIC-SBP	K.SM*PS#TPK.S	1010	0	0	0	0	0	K.SM*PS#TPK.S	1010	0	0	0	0	0
1295	2	CIC-SBP	K.SM*PS#TPK.S	1010	0	0	0	0	0	K.SM*PS#TPK.S	1010	0	0	0	0	0
1425	2	CIC-SBP	K.SM*PS#TPK.S	1010	0	0	0	0	0	K.SM*PS#TPK.S	1010	0	0	0	0	0
1571	2	CIC-SBP	K.SM*PS#TPK.S	1010	0	0	0	0	0	K.SM*PS#TPK.S	1010	0	0	0	0	0
1712	2	CIC-SBP	K.SM*PS#TPK.S	1010	0	0	0	0	0	K.SM*PS#TPK.S	1010	0	0	0	0	0
1862	2	CIC-SBP	K.SM*PS#TPK.S	1010	0	0	0	0	0	K.SM*PS#TPK.S	1010	0	0	0	0	0
1936	2	CIC-SBP	K.SM*PS#TPK.S	1010	0	0	0	0	0	K.SM*PS#TPK.S	1010	0	0	0	0	0
2010	2	CIC-SBP	K.SM*PS#TPK.S	1010	0	0	0	0	0	K.SM*PS#TPK.S	1010	0	0	0	0	0
2455	2	CIC-SBP	K.SM*PS#TPK.S	1010	0	0	0	0	0	K.SM*PS#TPK.S	1010	0	0	0	0	0
2679	2	CIC-SBP	K.SM*PS#TPK.S	1010	0	0	0	0	0	K.SM*PS#TPK.S	1010	0	0	0	0	0
2971	2	CIC-SBP	K.SM*PS#TPK.S	1010	0	0	0	0	0	K.SM*PS#TPK.S	1010	0	0	0	0	0
3051	2	CIC-SBP	K.SM*PS#TPK.S	1010	0	0	0	0	0	K.SM*PS#TPK.S	1010	0	0	0	0	0
3130	2	CIC-SBP	K.SM*PS#TPK.S	1010	0	0	0	0	0	K.SM*PS#TPK.S	1010	0	0	0	0	0
3273	2	CIC-SBP	K.SM*PS#TPK.S	1010	0	0	0	0	0	K.SM*PS#TPK.S	1010	0	0	0	0	0
3650	2	CIC-SBP	K.SM*PS#TPK.S	1010	0	0	0	0	0	K.SM*PS#TPK.S	1010	0	0	0	0	0
4035	2	CIC-SBP	K.SM*PS#TPK.S	1010	0	0	0	0	0	K.SM*PS#TPK.S	1010	0	0	0	0	0
4254	2	CIC-SBP	K.SM*PS#TPK.S	1010	0	0	0	0	0	K.SM*PS#TPK.S	1010	0	0	0	0	0
5400	2	CIC-SBP	K.SM*PS#TPK.S	1010	0	0	0	0	0	K.SM*PS#TPK.S	1010	0	0	0	0	0
5447	2	CIC-SBP	K.SM*PS#TPK.S	1010	0	0	0	0	0	K.SM*PS#TPK.S	1010	0	0	0	0	0
5545	2	CIC-SBP	K.SM*PS#TPK.S	1010	0	0	0	0	0	K.SM*PS#TPK.S	1010	0	0	0	0	0
5646	2	CIC-SBP	K.SM*PS#TPK.S	1010	0	0	0	0	0	K.SM*PS#TPK.S	1010	0	0	0	0	0
5699	2	CIC-SBP	K.SM*PS#TPK.S	1010	0	0	0	0	0	K.SM*PS#TPK.S	1010	0	0	0	0	0
5758	2	CIC-SBP	K.SM*PS#TPK.S	1010	0	0	0	0	0	K.SM*PS#TPK.S	1010	0	0	0	0	0
6061	2	CIC-SBP	K.SM*PS#TPK.S	1010	0	0	0	0	0	K.SM*PS#TPK.S	1010	0	0	0	0	0
14758	3	CIC-SBP	K.SM*PS#T#PKSATYLMSAPPER.G	1010	6.039	1011	0	0	0	K.SM*PSTPKSAT#Y#LMSAPPER.G	1016	6.888	1017	6.888	0	0
15107	3	CIC-SBP	K.SM*PS#T#PKSATYLMSAPPER.G	1010	4.54	1011	2.806	0	0	K.SM*PS#T#PKSATYLMSAPPER.G	1010	0	1011	0	0	0
15338	3	CIC-SBP	K.SM*PS#T#PKSATYLMSAPPER.G	1010	12.092	1011	2.806	0	0	K.SM*PS#T#PKSATYLMSAPPER.G	1010	4.137	1011	5.141	0	0
15730	3	CIC-SBP	K.SM*PS#T#PKSATYLMSAPPER.G	1010	3.701	1011	2.806	0	0	K.SM*PS#T#PKSATYLMSAPPER.G	1010	2.412	1011	2.412	0	0
16283	3	CIC-SBP	K.SM*PS#T#PKSATYLMSAPPER.G	1010	22.011	1011	2.806	0	0	K.SM*PS#T#PKSATYLMSAPPER.G	1010	2.852	1011	0	0	0
13550	3	CIC-SBP	K.SM*PS#T#PKSATYLM*SAPPER.G	1010	6.294	1011	2.806	0	0	K.SM*PS#TPKSAT#YLM*SAPPER.G	1010	5.141	1016	0	0	0
14143	3	CIC-SBP	K.SM*PS#T#PKSATYLM*SAPPER.G	1010	13.38	1011	7.971	0	0	K.SM*PS#T#PKSATYLM*SAPPER.G	1010	9.987	1011	5.141	0	0
10319	3	CIC-SBP	K.SM*PS#TPKS#ATYLM*S#APPER.G	1010	6.591	1014	3.696	1020	33.657	K.S#M*PSTPKS#ATYLM*S#APPER.G	1007	19.046	1014	0	1020	16.776
16827	3	CIC-SBP	K.SMPS#T#PKSATYLMSAPPER.G	1010	2.017	1011	3.065	0	0	K.SMPSTPKS#AT#YLMSAPPER.G	1014	0	1016	0	0	0
12917	2	CIC-SBP	K.SM*PS#T#PKSATYLM*SAPPER.G	1010	4.085	1011	5.085	0	0	K.SM*PS#T#PKSATYLM*SAPPER.G	1010	6.65	1011	9.987	0	0
10809	3	CIC-SBP	K.SM*PS#TPKSAT#YLM*S#APPER.G	1010	6.591	1016	10.095	1020	54.586	K.SM*PS#TPKS#ATYLM*S#APPER.G	1010	9.404	1014	6.202	1020	23.146
16720	3	CIC-SBP	K.SMPST#PKSAT#YLMSAPPER.G	1011	7.71	1016	6.591	0	0	K.SMPS#T#PKSATYLMSAPPER.G	1010	7.167	1011	5.456	0	0
13797	3	CIC-SBP	K.SMPST#PKSAT#YLM*SAPPER.G	1011	0	1016	0	0	0	K.SMPST#PKSAT#YLM*SAPPER.G	1011	0	1016	0	0	0
12602	3	CIC-SBP	K.SMPST#PKSAT#YLM*S#APPER.G	1011	2.576	1016	3.359	1020	20.625	K.SMPST#PKSAT#YLM*S#APPER.G	1011	0	1016	0	1020	21.154
12741	3	CIC-SBP	K.SMPST#PKSAT#YLM*S#APPER.G	1011	2.576	1016	3.359	1020	46.016	K.SMPST#PKSAT#YLM*S#APPER.G	1011	4.855	1016	5.807	1020	44.116
15565	3	CIC-SBP	K.SMPST#PKS#ATYLMS#APPER.G	1011	0	1014	0	1020	45.026	K.SMPST#PKS#ATYLMS#APPER.G	1011	0	1014	0	1020	47.925
13455	3	CIC-SBP	K.SMPST#PKSAT#YLM*SAPPER.G	1011	0	1016	4.085	0	0	K.SMPST#PKSAT#YLM*SAPPER.G	1011	0	1016	6.65	0	0
13805	2	CIC-SBP	K.SMPST#PKS#ATYLM*SAPPER.G	1011	5.31	1014	5.31	0	0	K.SMPST#PKS#ATYLM*SAPPER.G	1011	9.987	1014	9.987	0	0
14255	3	CIC-SBP	K.SMPST#PKSAT#YLM*SAPPER.G	1011	0	1016	8.043	0	0	K.SMPS#T#PKSATYLM*SAPPER.G	1010	10.873	1011	5.807	0	0
12257	3	CIC-SBP	K.SMPST#PKS#ATYLM*S#APPER.G	1011	0	1014	0	1020	57.711	K.SMPST#PKS#ATYLM*S#APPER.G	1011	0	1014	0	1020	25.737
12367	3	CIC-SBP	K.SMPST#PKS#ATYLM*S#APPER.G	1011	0	1014	3.359	1020	23.624	K.SMPST#PKS#ATYLM*S#APPER.G	1011	0	1014	0	1020	16.776
12856	3	CIC-SBP	K.SMPST#PKS#ATYLM*S#APPER.G	1011	0	1014	11.069	1020	47.045	K.SMPST#PKS#ATYLM*S#APPER.G	1011	0	1014	10.414	1020	62.394
12969	3	CIC-SBP	K.SMPST#PKS#ATYLM*S#APPER.G	1011	0	1014	2.806	1020	27.149	K.SMPST#PKSAT#YLM*S#APPER.G	1011	0	1016	19.046	1020	56.011
14766	3	CIC-SBP	K.SMPST#PKS#ATYLM*S#APPER.G	1011	0	1014	3.359	1020	15.381	K.SMPS#T#PKSATYLM*S#APPER.G	1010	7.38	1011	5.807	1020	11.905
6457	2	CIC-SBP	K.SMPST#PK.S	1011	0	0	0	0	0	K.SMPST#PK.S	1011	0	0	0	0	0
6559	2	CIC-SBP	K.SMPST#PK.S	1011	9.34	0	0	0	0	K.SMPST#PK.S	1011	0	0	0	0	0
13451	3	CIC-SBP	K.SMPST#PKS#ATYLM*S#APPER.G	1011	0	1014	7.971	1020	45.026	K.SMPST#PKS#ATYLM*S#APPER.G	1011	0	1014	5.807	1020	34.81
13680	3	CIC-SBP	K.SMPST#PKSAT#YLM*SAPPER.G	1011	0	1016	5.75	0	0	K.SMPST#PKSAT#YLM*SAPPER.G	1011	0	1016	0	0	0
15870	3	CIC-SBP	K.SMPST#PKS#ATYLM*SAPPER.G	1011	0	1014	2.185	0	0	K.SMPS#T#PKSATYLM*SAPPER.G	1010	4.137	1011	5.141	0	0
11271	3	CIC-SBP	K.SM*PST#PKS#ATYLM*S#APPER.G	1011	7.71	1014	18.805	1020	23.624	K.SM*PST#PKS#ATYLM*S#APPER.G	1011	10.589	1014	29.573	1020	23.146
30406	3	CIC-SBP	K.SM*PST#PKSAT#YLM*S#APPER.G	1011	2.576	1016	42.098	1020	14.062	K.SM*PST#PKSAT#YLM*S#APPER.G	1011	0	1016	10.414	1020	4.855
15116	2	CIC-SBP	K.SM*PST#PKS#ATYLMSAPPER.G	1011	0	1014	11.015	0	0	K.SM*PST#PKS#ATYLMSAPPER.G	1011	0	1014	16.509	0	0
11816	3	CIC-SBP	K.SM*PST#PKS#ATYLM*SAPPER.G	1011	2.806	1014	0	0	0	K.SM*PST#PKS#ATYLM*SAPPER.G	1011	5.141	1014	0	0	0
12055	2	CIC-SBP	K.SM*PST#PKS#ATYLM*SAPPER.G	1011	9.34	1014	20.167	0	0	K.SM*PST#PKS#ATYLM*SAPPER.G	1011	12.284	1014	16.509	0	0
12842	2	CIC-SBP	K.SM*PST#PKS#ATYLM*SAPPER.G	1011	0	1014	13.38	0	0	K.SM*PST#PKS#ATYLM*SAPPER.G	1011	0	1014	19.046	0	0
10441	3	CIC-SBP	K.SM*PST#PKS#ATYLM*S#APPER.G	1011	7.71	1014	18.805	1020	45.026	K.SM*PST#PKS#ATYLM*S#APPER.G	1011	10.589	1014	13.129	1020	34.81
11658	3	CIC-SBP	K.SM*PST#PKS#ATYLM*S#APPER.G	1011	7.71	1014	3.696	1020	30.612	K.SM*PST#PKS#ATYLM*S#APPER.G	1011	3.408	1014	6.202	1020	25.737
12851	3	CIC-SBP	K.SM*PST#PKS#ATYLM*S#APPER.G	1011	7.71	1014	7.971	1020	15.007	K.SM*PST#PKS#ATYLM*S#APPER.G	1011	10.589	1014	13.129	1020	13.129
12867	2	CIC-SBP	K.SM*PST#PKS#ATYLM*S#APPER.G	1011	9.34	1014	13.38	1020	44.278	K.SM*PST#PKS#ATYLM*S#APPER.G	1011	12.284	1014	19.046	1020	58.992
1496	2	CIC-SBP	K.SM*PST#PK.S	1011	0	0	0	0	0	K.SM*PST#PK.S	1011	0	0	0	0	0
2154	2	CIC-SBP	K.SM*PST#PK.S	1011	0	0	0	0	0	K.SM*PST#PK.S	1011	0	0	0	0	0
2376	2	CIC-SBP	K.SM*PST#PK.S	1011	0	0	0	0	0	K.SM*PST#PK.S	1011	0	0	0	0	0
3350	2	CIC-SBP	K.SM*PST#PK.S	1011	0	0	0	0	0	K.SM*PST#PK.S	1011	0	0	0	0	0
3727	2	CIC-SBP	K.SM*PST#PK.S	1011	0	0	0	0	0	K.SM*PST#PK.S	1011	0	0	0	0	0
3805	2	CIC-SBP	K.SM*PST#PK.S	1011	0	0	0	0	0	K.SM*PST#PK.S	1011	0	0	0	0	0
3880	2	CIC-SBP	K.SM*PST#PK.S	1011	0	0	0	0	0	K.SM*PST#PK.S	1011	0	0	0	0	0
4107	2	CIC-SBP	K.SM*PST#PK.S	1011	0	0	0	0	0	K.SM*PST#PK.S	1011	0	0	0	0	0
4634	2	CIC-SBP	K.SM*PST#PK.S	1011	0	0	0	0	0	K.SM*PST#PK.S	1011	0	0	0	0	0
4707	2	CIC-SBP	K.SM*PST#PK.S	1011	0	0	0	0	0	K.SM*PST#PK.S	1011	0	0	0	0	0
5597	2	CIC-SBP	K.SM*PST#PK.S	1011	0	0	0	0	0	K.SM*PST#PK.S	1011	0	0	0	0	0
5813	2	CIC-SBP	K.SM*PST#PK.S	1011	0	0	0	0	0	K.SM*PST#PK.S	1011	0	0	0	0	0
13630	3	CIC-SBP	K.SM*PST#PKSATY#LMS#APPER.G	1011	0	1017	6.591	1020	47.045	K.SM*PST#PKSATY#LMS#APPER.G	1011	0	1017	9.404	1020	40.946
10924	3	CIC-SBP	K.SM*PST#PKSATY#LM*S#APPER.G	1011	2.185	1017	2.806	1020	27.121	K.SM*PST#PKS#ATYLM*S#APPER.G	1011	2.852	1014	5.141	1020	35.88
13748	3	CIC-SBP	K.SM*PST#PKSATY#LMS#APPER.G	1011	0	1017	0	1020	27.121	K.SM*PST#PKSATY#LMS#APPER.G	1011	0	1017	0	1020	14.667
11240	3	CIC-SBP	K.SM*PST#PKSAT#YLM*SAPPER.G	1011	0	1016	2.017	0	0	K.SM*PST#PKSAT#YLM*SAPPER.G	1011	2.852	1016	0	0	0
11364	3	CIC-SBP	K.SM*PST#PKSATY#LM*SAPPER.G	1011	2.806	1017	0	0	0	K.SM*PS#TPKS#ATYLM*SAPPER.G	1010	0	1014	0	0	0
14794	3	CIC-SBP	K.SM*PST#PKS#ATYLM*SAPPER.G	1011	12.058	1014	12.058	0	0	K.SM*PST#PKS#ATYLM*SAPPER.G	1011	9.404	1014	6.65	0	0
13362	3	CIC-SBP	K.SM*PST#PKS#ATYLM*S#APPER.G	1011	0	1014	7.649	1020	23.624	K.SM*PST#PKS#ATYLM*S#APPER.G	1011	0	1014	14.667	1020	23.146
15438	3	CIC-SBP	K.SMPSTPKS#AT#YLMS#APPER.G	1014	1.197	1016	1.197	1020	33.657	K.SMPS#T#PKSATYLMS#APPER.G	1010	2.852	1011	2.852	1020	47.925
15036	3	CIC-SBP	K.SM*PSTPKS#AT#YLMS#APPER.G	1014	2.806	1016	4.691	1020	23.624	K.SM*PSTPKSAT#Y#LMS#APPER.G	1016	0	1017	0	1020	23.749
13931	2	CIC-SBP	K.S#ATYLMS#APPER.G	1014	19.843	1020	24.243	0	0	K.S#ATYLMS#APPER.G	1014	25.774	1020	32.972	0	0
10265	2	CIC-SBP	K.S#ATYLM*S#APPER.G	1014	7.71	1020	24.243	0	0	K.S#ATYLM*S#APPER.G	1014	10.589	1020	32.972	0	0
10547	2	CIC-SBP	K.S#ATYLM*S#APPER.G	1014	7.71	1020	24.243	0	0	K.S#ATYLM*S#APPER.G	1014	10.589	1020	32.972	0	0
14872	3	CIC-SBP	K.SMPSTPKSAT#Y#LM*SAPPER.G	1016	17.848	1017	7.413	0	0	K.SMPST#PKSAT#YLM*SAPPER.G	1011	0	1016	0	0	0
15454	3	CIC-SBP	K.SMPSTPKSAT#Y#LM*SAPPER.G	1016	3.494	1017	3.494	0	0	K.SMPSTPKSAT#Y#LM*SAPPER.G	1016	10.414	1017	12.489	0	0
16007	3	CIC-SBP	K.SMPSTPKSAT#Y#LM*SAPPER.G	1016	6.294	1017	6.294	0	0	K.SMPS#T#PKSATYLM*SAPPER.G	1010	6.659	1011	6.659	0	0
13392	3	CIC-SBP	K.SMPSTPKSAT#Y#LM*SAPPER.G	1016	2.949	1017	2.949	0	0	K.SMPSTPKSAT#Y#LM*SAPPER.G	1016	6.888	1017	6.888	0	0
14630	3	CIC-SBP	K.SMPSTPKSAT#Y#LM*SAPPER.G	1016	7.279	1017	7.413	0	0	K.SMPSTPKSAT#Y#LM*SAPPER.G	1016	0	1017	0	0	0
12997	3	CIC-SBP	K.SMPSTPKSAT#Y#LM*SAPPER.G	1016	4.691	1017	12.236	0	0	K.SMPSTPKSAT#Y#LM*SAPPER.G	1016	17.367	1017	17.367	0	0
14376	3	CIC-SBP	K.SMPSTPKSAT#Y#LM*SAPPER.G	1016	12.236	1017	12.236	0	0	K.SMPSTPKSAT#Y#LM*SAPPER.G	1016	7.646	1017	7.646	0	0
13200	3	CIC-SBP	K.SMPSTPKSAT#Y#LM*S#APPER.G	1016	3.701	1017	2.806	1020	26.105	K.SMPSTPKSAT#Y#LM*S#APPER.G	1016	6.65	1017	5.141	1020	22.74
13337	3	CIC-SBP	K.SMPSTPKSAT#Y#LM*S#APPER.G	1016	1.488	1017	6.931	1020	33.87	K.SMPSTPKSAT#Y#LM*S#APPER.G	1016	3.408	1017	13.77	1020	53.166
10140	2	CIC-SBP	K.SAT#YLM*S#APPER.G	1016	0	1020	37.54	0	0	K.SAT#YLM*S#APPER.G	1016	0	1020	49.365	0	0
14719	2	CIC-SBP	K.SAT#YLMSAPPER.G	1016	0	0	0	0	0	K.SAT#YLMSAPPER.G	1016	0	0	0	0	0
14845	2	CIC-SBP	K.SAT#YLMSAPPER.G	1016	0	0	0	0	0	K.SAT#YLMSAPPER.G	1016	0	0	0	0	0
11036	2	CIC-SBP	K.SAT#YLM*SAPPER.G	1016	9.34	0	0	0	0	K.SAT#YLM*SAPPER.G	1016	12.284	0	0	0	0
[truncated: 129 more rows]
